# Supplementary material for: Functional Dissection of the Enhancer Repertoire in Human Embryonic Stem Cells
Source: Cell Stem Cell. 2018 Aug 2;23(2):276–288.e8. doi: 10.1016/j.stem.2018.06.014 (PMC6084406; doi:10.1016/j.stem.2018.06.014)
Supplement: Table S1. Data Overview, Related to Figure 1 [file mmc2.xlsx]

## Sheet: Data Overview Table
Sample name	Organism	Assembly	Cell line	Source cell state	Target cell state	ChIP target	Experiment type	Replicate	# PCR cycles (Gibson assemly)	# PCR cycles (library prep)	Matching plasmid library	Sequencing run identifier	Flowcell identifier	Flowcell lane	Read type	Raw reads	Filtered reads	Filtered fragments	Aligned reads	Aligned fragments	Alignment rate (%)	Filtered aligned fragments	Unique regions covered (n)	Regions covered (bp)	Distinct plasmids per respective ChIP-seq peak (mean)	Peaks with >=1 plasmids (%)	Peaks with >=2 plasmids (%)	Peaks with >=5 plasmids (%)	Plasmids with >=1 copy	Plasmids with >=2 copies	Plasmids with >=5 copies	Plasmids with associated RNA (n)	Plasmids with associated RNA (%)	Mean insert size
naive_H3K27ac_ChIP_1	Human	hg19	H9	Naive		H3K27ac	ChIP	1		15		160414_D00200_0273	AC95RYANXX	1	Single-end	100190453	89274251		81828779		91.66
primed_H3K27ac_ChIP_1	Human	hg19	H9	Primed		H3K27ac	ChIP	1		15		160414_D00200_0273	AC95RYANXX	1	Single-end	64137530	56744234		56222188		99.08
primed_primed_H3K27ac_extplasmid_1	Human	hg19	H9	Primed	Primed	H3K27ac	Isolated plasmid	1		15 (first step) + 13 (second step)	primed_H3K27ac_plasmid_1	160811_D00261_0354	AC9J9BANXX	8	Paired-end	12564964	12553066	6276533	12372302	6186151	98.56	6114362	4667915	1407333567
primed_primed_H3K27ac_extplasmid_2	Human	hg19	H9	Primed	Primed	H3K27ac	Isolated plasmid	2		15 (first step) + 13 (second step)	primed_H3K27ac_plasmid_1	160811_D00261_0354	AC9J9BANXX	8	Paired-end	11472838	11463512	5731756	11304170	5652085	98.61	5585030	4354196	1285872009
naive_H3K27ac_plasmid_1	Human	hg19	H9	Naive		H3K27ac	Plasmid	1	15	15 (first step) + 13 (second step)		160427_D00248_0166	AC8KUWANXX	2	Paired-end	68283066	68203066	34101533	62078432	31039216	91.02	30755772	17091380	6822681349	22.5847	99.6829	98.5663	89.0674	17091380	7596332	664550	6164776	36.0695	231.782
primed_H3K27ac_plasmid_1	Human	hg19	H9	Primed		H3K27ac	Plasmid	1	15	15 (first step) + 13 (second step)		160427_D00248_0166	AC8KUWANXX	2	Paired-end	56926464	56843036	28421518	55979022	27989511	98.48	27571755	13945503	7174785148	18.6779	99.3313	97.378	82.6387	13945503	6576955	922145	3822977	27.4137	284.861
naive_naive_H3K27ac_RNA_1	Human	hg19	H9	Naive	Naive	H3K27ac	RNA	1		15 (first step) + 13 (second step)	naive_H3K27ac_plasmid_1	160427_D00248_0166	AC8KUWANXX	3	Paired-end	51176066	51067458	25533729	46170090	23085045	90.41	22739887	1604171	4312227532
naive_naive_H3K27ac_RNA_2	Human	hg19	H9	Naive	Naive	H3K27ac	RNA	2		15 (first step) + 13 (second step)	naive_H3K27ac_plasmid_1	160427_D00248_0166	AC8KUWANXX	3	Paired-end	45275284	45106596	22553298	40654576	20327288	90.13	19986129	3122061	3584520189
naive_primed_H3K27ac_RNA_1	Human	hg19	H9	Naive	Primed	H3K27ac	RNA	1		15 (first step) + 13 (second step)	naive_H3K27ac_plasmid_1	170421_D00261_0406	BCAUBUANXX	8	Paired-end	48382976	48228310	24114155	43564634	21782317	90.33	21440957	4539326	4246693219
naive_primed_H3K27ac_RNA_2	Human	hg19	H9	Naive	Primed	H3K27ac	RNA	2		15 (first step) + 13 (second step)	naive_H3K27ac_plasmid_1	170421_D00261_0406	BCAUBUANXX	8	Paired-end	48981742	48441310	24220655	43606868	21803434	90.02	21446638	3968043	4086858270
primed_primed_H3K27ac_RNA_1	Human	hg19	H9	Primed	Primed	H3K27ac	RNA	1		15 (first step) + 13 (second step)	primed_H3K27ac_plasmid_1	160811_D00261_0354	AC9J9BANXX	8	Paired-end	15734798	15709196	7854598	15482984	7741492	98.56	7647963	341972	1723941999
primed_primed_H3K27ac_RNA_2	Human	hg19	H9	Primed	Primed	H3K27ac	RNA	2		15 (first step) + 13 (second step)	primed_H3K27ac_plasmid_1	160811_D00261_0354	AC9J9BANXX	8	Paired-end	16882502	16848538	8424269	16580648	8290324	98.41	8181536	550916	1783014079
primed_primed_H3K27ac_RNA_3	Human	hg19	H9	Primed	Primed	H3K27ac	RNA	3		15 (first step) + 13 (second step)	primed_H3K27ac_plasmid_1	170421_D00261_0406	BCAUBUANXX	8	Paired-end	42579036	42410808	21205404	41363262	20681631	97.53	20292637	3190314	4412400000
primed_primed_H3K27ac_RNA_4	Human	hg19	H9	Primed	Primed	H3K27ac	RNA	4		15 (first step) + 13 (second step)	primed_H3K27ac_plasmid_1	170421_D00261_0406	BCAUBUANXX	8	Paired-end	45840226	45595412	22797706	44373456	22186728	97.32	21751251	3098783	4509271872
naive_H3K4me1_ChIP_1	Human	hg19	H9	Naive		H3K4me1	ChIP	1		15		160414_D00200_0273	AC95RYANXX	1	Single-end	73658751	63935000		58212818		91.05
primed_H3K4me1_ChIP_1	Human	hg19	H9	Primed		H3K4me1	ChIP	1		15		160414_D00200_0273	AC95RYANXX	1	Single-end	50853729	44756243		43440410		97.06
primed_primed_H3K4me1_extplasmid_1	Human	hg19	H9	Primed	Primed	H3K4me1	Isolated plasmid	1		15 (first step) + 13 (second step)	primed_H3K4me1_plasmid_1	160811_D00261_0354	AC9J9BANXX	8	Paired-end	11196566	11157766	5578883	10600994	5300497	95.01	4885335	2803186	1109007633
primed_primed_H3K4me1_extplasmid_2	Human	hg19	H9	Primed	Primed	H3K4me1	Isolated plasmid	2		15 (first step) + 13 (second step)	primed_H3K4me1_plasmid_1	160811_D00261_0354	AC9J9BANXX	8	Paired-end	10895822	10870328	5435164	10319204	5159602	94.93	4744880	2770923	1077413692
naive_H3K4me1_plasmid_1	Human	hg19	H9	Naive		H3K4me1	Plasmid	1	15	15 (first step) + 13 (second step)		160427_D00248_0166	AC8KUWANXX	2	Paired-end	55159254	55032408	27516204	49254006	24627003	89.5	23125103	11221410	5892829934	11.6645	98.2606	93.8975	70.2896	11221410	5538792	854253	3997850	35.627	275.153
primed_H3K4me1_plasmid_1	Human	hg19	H9	Primed		H3K4me1	Plasmid	1	15	15 (first step) + 13 (second step)		160427_D00248_0166	AC8KUWANXX	2	Paired-end	44431070	44252130	22126065	41592578	20796289	93.99	18890160	5766984	4623602563	6.24171	93.5268	80.8554	38.874	5766984	3790240	1315066	2714479	47.0693	273.523
naive_naive_H3K4me1_RNA_1	Human	hg19	H9	Naive	Naive	H3K4me1	RNA	1		15 (first step) + 13 (second step)	naive_H3K4me1_plasmid_1	160427_D00248_0166	AC8KUWANXX	3	Paired-end	41006624	40461968	20230984	36747560	18373780	90.82	17544282	1123418	3320247143
naive_naive_H3K4me1_RNA_2	Human	hg19	H9	Naive	Naive	H3K4me1	RNA	2		15 (first step) + 13 (second step)	naive_H3K4me1_plasmid_1	160427_D00248_0166	AC8KUWANXX	3	Paired-end	38220480	37779230	18889615	34299764	17149882	90.79	16397293	1930896	3147384265
naive_primed_H3K4me1_RNA_1	Human	hg19	H9	Naive	Primed	H3K4me1	RNA	1		15 (first step) + 13 (second step)	naive_H3K4me1_plasmid_1	170421_D00261_0406	BCAUBUANXX	8	Paired-end	42600184	42190688	21095344	38562290	19281145	91.4	18484454	2540172	3841698954
naive_primed_H3K4me1_RNA_2	Human	hg19	H9	Naive	Primed	H3K4me1	RNA	2		15 (first step) + 13 (second step)	naive_H3K4me1_plasmid_1	170421_D00261_0406	BCAUBUANXX	8	Paired-end	41655162	41327102	20663551	37801902	18900951	91.47	18108245	2626349	3910614830
primed_primed_H3K4me1_RNA_1	Human	hg19	H9	Primed	Primed	H3K4me1	RNA	1		15 (first step) + 13 (second step)	primed_H3K4me1_plasmid_1	160811_D00261_0354	AC9J9BANXX	8	Paired-end	19085160	19002906	9501453	18343506	9171753	96.53	8545311	374836	1800965625
primed_primed_H3K4me1_RNA_2	Human	hg19	H9	Primed	Primed	H3K4me1	RNA	2		15 (first step) + 13 (second step)	primed_H3K4me1_plasmid_1	160811_D00261_0354	AC9J9BANXX	8	Paired-end	16840892	16752528	8376264	16162840	8081420	96.48	7529331	373767	1590526104
primed_primed_H3K4me1_RNA_3	Human	hg19	H9	Primed	Primed	H3K4me1	RNA	3		15 (first step) + 13 (second step)	primed_H3K4me1_plasmid_1	170421_D00261_0406	BCAUBUANXX	8	Paired-end	42977464	42408650	21204325	40674138	20337069	95.91	18955228	2094688	3920964264
primed_primed_H3K4me1_RNA_4	Human	hg19	H9	Primed	Primed	H3K4me1	RNA	4		15 (first step) + 13 (second step)	primed_H3K4me1_plasmid_1	170421_D00261_0406	BCAUBUANXX	8	Paired-end	43522148	42936374	21468187	41111580	20555790	95.75	19142224	2234070	3934073501
naive_Input_ChIP_1	Human	hg19	H9	Naive		None (Input)	ChIP	1		15		160414_D00200_0273	AC95RYANXX	1	Single-end	38848450	33174200		28533130		86.01
naive_Input_ChIP_2	Human	hg19	H9	Naive		None (Input)	ChIP	2		15		170413_D00261_0404	BCATGWANXX	4	Single-end	11696687	10385201		5269451		50.74
primed_Input_ChIP_1	Human	hg19	H9	Primed		None (Input)	ChIP	1		15		160223_D00248_0154	BC89HPANXX	6	Single-end	41406716	37068046		36664005		98.91
primed_Input_ChIP_2	Human	hg19	H9	Primed		None (Input)	ChIP	2		15		170413_D00261_0404	BCATGWANXX	4	Single-end	8857335	7823734		7380129		94.33
primed_primed_Input_extplasmid_1	Human	hg19	H9	Primed	Primed	None (Input)	Isolated plasmid	1		15 (first step) + 13 (second step)	primed_Input_plasmid_1	160811_D00261_0354	AC9J9BANXX	8	Paired-end	14931490	14928286	7464143	14222180	7111090	95.27	7035168	5286871	1231194049
primed_primed_Input_extplasmid_2	Human	hg19	H9	Primed	Primed	None (Input)	Isolated plasmid	2		15 (first step) + 13 (second step)	primed_Input_plasmid_1	160811_D00261_0354	AC9J9BANXX	8	Paired-end	19473782	19470442	9735221	18537808	9268904	95.21	9166380	6503565	1643457022
primed_Input_plasmid_1	Human	hg19	H9	Primed		None (Input)	Plasmid	1	15	15 (first step) + 13 (second step)		160225_D00200_269	BC8GT7ANXX	8	Paired-end	56137364	56124068	28062034	53368378	26684189	95.09	26407782	11810425	4631617245		98.4366	94.7453	73.6156	11810425	6319342	1164478	1635542	13.8483	189.684
primed_naive_Input_RNA_1	Human	hg19	H9	Primed	Naive	None (Input)	RNA	1		15 (first step) + 13 (second step)	primed_Input_plasmid_1	160427_D00248_0166	AC8KUWANXX	4	Paired-end	27795798	27749744	13874872	26398332	13199166	95.13	13057031	862266	1858775639
primed_naive_Input_RNA_2	Human	hg19	H9	Primed	Naive	None (Input)	RNA	2		15 (first step) + 13 (second step)	primed_Input_plasmid_1	160427_D00248_0166	AC8KUWANXX	4	Paired-end	25602490	25588518	12794259	24352594	12176297	95.17	12042658	1102787	1975264233
primed_primed_Input_RNA_1	Human	hg19	H9	Primed	Primed	None (Input)	RNA	1		15 (first step) + 13 (second step)	primed_Input_plasmid_1	160811_D00261_0354	AC9J9BANXX	8	Paired-end	22685196	22662898	11331449	21556950	10778475	95.12	10650737	973211	1789839559
primed_primed_Input_RNA_2	Human	hg19	H9	Primed	Primed	None (Input)	RNA	2		15 (first step) + 13 (second step)	primed_Input_plasmid_1	160811_D00261_0354	AC9J9BANXX	8	Paired-end	20365866	20358314	10179157	19360758	9680379	95.1	9571348	582085	1642150798
naive_Nanog_ChIP_1	Human	hg19	H9	Naive		NANOG	ChIP	1		15		160223_D00248_0154	BC89HPANXX	6	Single-end	59877128	53785794		52365850		97.36
primed_Nanog_ChIP_1	Human	hg19	H9	Primed		NANOG	ChIP	1		15		160223_D00248_0154	BC89HPANXX	6	Single-end	53449312	48198398		47504342		98.56
primed_primed_Nanog_extplasmid_1	Human	hg19	H9	Primed	Primed	NANOG	Isolated plasmid	1		15 (first step) + 13 (second step)	primed_Nanog_plasmid_1	160811_D00261_0354	AC9J9BANXX	8	Paired-end	15695406	15690104	7845052	14320358	7160179	91.27	7100684	4591850	1386920920
primed_primed_Nanog_extplasmid_2	Human	hg19	H9	Primed	Primed	NANOG	Isolated plasmid	2		15 (first step) + 13 (second step)	primed_Nanog_plasmid_1	160811_D00261_0354	AC9J9BANXX	8	Paired-end	16570310	16564522	8282261	15125066	7562533	91.31	7498032	4829330	1495733643
naive_Nanog_plasmid_1	Human	hg19	H9	Naive		NANOG	Plasmid	1	15	15 (first step) + 13 (second step)		160225_D00200_269	BC8GT7ANXX	8	Paired-end	51163454	51138106	25569053	48105618	24052809	94.07	23882960	12772086	4464246051	19.2088	99.0178	96.2601	77.6252	12772086	5696773	666100	2211816	17.3176	198.529
primed_Nanog_plasmid_1	Human	hg19	H9	Primed		NANOG	Plasmid	1	15	15 (first step) + 13 (second step)		160225_D00200_269	BC8GT7ANXX	8	Paired-end	48618248	48596250	24298125	44305202	22152601	91.17	21987360	8033132	4156938522	12.4722	97.0996	90.2596	56.623	8033132	4783636	1331947	2681747	33.3836	209.339
naive_naive_Nanog_RNA_1	Human	hg19	H9	Naive	Naive	NANOG	RNA	1		15 (first step) + 13 (second step)	naive_Nanog_plasmid_1	160427_D00248_0166	AC8KUWANXX	4	Paired-end	19073968	19005200	9502600	17682440	8841220	93.04	8748710	1543428	1412518393
naive_naive_Nanog_RNA_2	Human	hg19	H9	Naive	Naive	NANOG	RNA	2		15 (first step) + 13 (second step)	naive_Nanog_plasmid_1	160427_D00248_0166	AC8KUWANXX	4	Paired-end	23074438	22986098	11493049	21452926	10726463	93.33	10616893	2430331	1830503733
naive_primed_Nanog_RNA_1	Human	hg19	H9	Naive	Primed	NANOG	RNA	1		15 (first step) + 13 (second step)	naive_Nanog_plasmid_1	160302_D00200_270	AC8GMRANXX	4	Paired-end	9841898	9817674	4908837	9104912	4552456	92.74	4502404	73217	723904336
naive_primed_Nanog_RNA_2	Human	hg19	H9	Naive	Primed	NANOG	RNA	2		15 (first step) + 13 (second step)	naive_Nanog_plasmid_1	160302_D00200_270	AC8GMRANXX	4	Paired-end	15314970	15281294	7640647	14205492	7102746	92.96	7033450	168098	1105229299
primed_naive_Nanog_RNA_1	Human	hg19	H9	Primed	Naive	NANOG	RNA	1		15 (first step) + 13 (second step)	primed_Nanog_plasmid_1	160427_D00248_0166	AC8KUWANXX	4	Paired-end	20393126	20306160	10153080	18251178	9125589	89.88	9002036	2188572	1644164191
primed_naive_Nanog_RNA_2	Human	hg19	H9	Primed	Naive	NANOG	RNA	2		15 (first step) + 13 (second step)	primed_Nanog_plasmid_1	160427_D00248_0166	AC8KUWANXX	4	Paired-end	22053374	21941200	10970600	19676870	9838435	89.68	9706365	1951946	1697321320
primed_primed_Nanog_RNA_1	Human	hg19	H9	Primed	Primed	NANOG	RNA	1		15 (first step) + 13 (second step)	primed_Nanog_plasmid_1	160811_D00261_0354	AC9J9BANXX	8	Paired-end	20314670	20302538	10151269	18586974	9293487	91.55	9210943	302891	1821433370
primed_primed_Nanog_RNA_2	Human	hg19	H9	Primed	Primed	NANOG	RNA	2		15 (first step) + 13 (second step)	primed_Nanog_plasmid_1	160811_D00261_0354	AC9J9BANXX	8	Paired-end	18063386	18055522	9027761	16571360	8285680	91.78	8211334	173654	1666057023
naive_Oct4_ChIP_1	Human	hg19	H9	Naive		OCT4	ChIP	1		15		160223_D00248_0154	BC89HPANXX	6	Single-end	50225329	45423357		44015233		96.9
naive_Oct4_ChIP_2	Human	hg19	H9	Naive		OCT4	ChIP	2		15		170413_D00261_0404	BCATGWANXX	4	Single-end	16807725	14902974		6423182		43.1
primed_Oct4_ChIP_1	Human	hg19	H9	Primed		OCT4	ChIP	1		15		160223_D00248_0154	BC89HPANXX	6	Single-end	50371916	45607101		44932116		98.52
primed_Oct4_ChIP_2	Human	hg19	H9	Primed		OCT4	ChIP	2		15		170413_D00261_0404	BCATGWANXX	4	Single-end	27494977	24534923		24166900		98.5
primed_primed_Oct4_extplasmid_1	Human	hg19	H9	Primed	Primed	OCT4	Isolated plasmid	1		15 (first step) + 13 (second step)	primed_Oct4_plasmid_1	160811_D00261_0354	AC9J9BANXX	8	Paired-end	15821096	15810774	7905387	14692954	7346477	92.93	7285433	5406405	1442485776
primed_primed_Oct4_extplasmid_2	Human	hg19	H9	Primed	Primed	OCT4	Isolated plasmid	2		15 (first step) + 13 (second step)	primed_Oct4_plasmid_1	160811_D00261_0354	AC9J9BANXX	8	Paired-end	15971178	15964890	7982445	14829788	7414894	92.89	7354315	5388032	1428613832
naive_Oct4_plasmid_1	Human	hg19	H9	Naive		OCT4	Plasmid	1	15	15 (first step) + 13 (second step)		160225_D00200_269	BC8GT7ANXX	8	Paired-end	52968528	52942930	26471465	48183362	24091681	91.01	23907581	9799212	4351452959	41.7006	98.2702	93.8409	67.2125	9799212	5461098	1248704	895338	9.13684	200.74
naive_Oct4_plasmid_2	Human	hg19	H9	Naive		OCT4	Plasmid	2	15	15 (first step) + 13 (second step)		170421_D00261_0406	BCAUBUANXX	7	Paired-end	44358494	43959876	21979938	17526804	8763402	39.87	8447014	2353915	1559266792	11.8334	75.0487	47.1862	8.70851	2353915	1561109	617279	1590504	67.5685	219.908
primed_Oct4_plasmid_1	Human	hg19	H9	Primed		OCT4	Plasmid	1	15	15 (first step) + 13 (second step)		160225_D00200_269	BC8GT7ANXX	8	Paired-end	52906922	52880144	26440072	49062198	24531099	92.78	24342812	10666226	4531715755	45.1496	98.6298	94.8932	71.3789	10666226	5656393	1140040	2207521	20.6964	205.625
primed_Oct4_plasmid_2	Human	hg19	H9	Primed		OCT4	Plasmid	2	15	15 (first step) + 13 (second step)		170421_D00261_0406	BCAUBUANXX	7	Paired-end	46013618	45832152	22916076	44805512	22402756	97.76	22123934	6740513	3886298477	29.1666	95.5188	85.9435	47.2527	6740513	4472964	1585508	5076953	75.32	203.941
naive_naive_Oct4_RNA_1	Human	hg19	H9	Naive	Naive	OCT4	RNA	1		15 (first step) + 13 (second step)	naive_Oct4_plasmid_1	160427_D00248_0166	AC8KUWANXX	4	Paired-end	17837312	17755526	8877763	15967546	7983773	89.93	7897807	956312	1323949115
naive_naive_Oct4_RNA_2	Human	hg19	H9	Naive	Naive	OCT4	RNA	2		15 (first step) + 13 (second step)	naive_Oct4_plasmid_1	160427_D00248_0166	AC8KUWANXX	4	Paired-end	21147872	21047856	10523928	18900976	9450488	89.8	9347173	975745	1538843062
naive_primed_Oct4_RNA_1	Human	hg19	H9	Naive	Primed	OCT4	RNA	1		15 (first step) + 13 (second step)	naive_Oct4_plasmid_1	160302_D00200_270	AC8GMRANXX	4	Paired-end	39867184	39825792	19912896	36265368	18132684	91.06	17993464	178854	3008471931
naive_primed_Oct4_RNA_2	Human	hg19	H9	Naive	Primed	OCT4	RNA	2		15 (first step) + 13 (second step)	naive_Oct4_plasmid_1	160302_D00200_270	AC8GMRANXX	4	Paired-end	48492044	48437570	24218785	43918346	21959173	90.67	21758321	227181	3668863726
naive_primed_Oct4_RNA_3	Human	hg19	H9	Naive	Primed	OCT4	RNA	3		15 (first step) + 13 (second step)	naive_Oct4_plasmid_2	170421_D00261_0406	BCAUBUANXX	7	Paired-end	41799674	41082320	20541160	16371306	8185653	39.85	7873481	1500201	1451771370
naive_primed_Oct4_RNA_4	Human	hg19	H9	Naive	Primed	OCT4	RNA	4		15 (first step) + 13 (second step)	naive_Oct4_plasmid_2	170421_D00261_0406	BCAUBUANXX	7	Paired-end	43524522	42473092	21236546	16827840	8413920	39.62	8088380	1532500	1466940418
primed_naive_Oct4_RNA_1	Human	hg19	H9	Primed	Naive	OCT4	RNA	1		15 (first step) + 13 (second step)	primed_Oct4_plasmid_1	160427_D00248_0166	AC8KUWANXX	4	Paired-end	21285254	21202122	10601061	19450828	9725414	91.74	9612592	1354494	1635661209
primed_naive_Oct4_RNA_2	Human	hg19	H9	Primed	Naive	OCT4	RNA	2		15 (first step) + 13 (second step)	primed_Oct4_plasmid_1	160427_D00248_0166	AC8KUWANXX	4	Paired-end	24344736	24273208	12136604	22275524	11137762	91.77	11009849	1402807	1864394059
primed_primed_Oct4_RNA_1	Human	hg19	H9	Primed	Primed	OCT4	RNA	1		15 (first step) + 13 (second step)	primed_Oct4_plasmid_1	160811_D00261_0354	AC9J9BANXX	8	Paired-end	20864674	20838108	10419054	19329430	9664715	92.76	9579515	624932	1775639869
primed_primed_Oct4_RNA_2	Human	hg19	H9	Primed	Primed	OCT4	RNA	2		15 (first step) + 13 (second step)	primed_Oct4_plasmid_1	160811_D00261_0354	AC9J9BANXX	8	Paired-end	21753652	21726614	10863307	20147090	10073545	92.73	9984028	748557	1820702112
primed_primed_Oct4_RNA_3	Human	hg19	H9	Primed	Primed	OCT4	RNA	3		15 (first step) + 13 (second step)	primed_Oct4_plasmid_2	170421_D00261_0406	BCAUBUANXX	7	Paired-end	45051674	44589502	22294751	43198310	21599155	96.88	21260210	4976326	3644863340
primed_primed_Oct4_RNA_4	Human	hg19	H9	Primed	Primed	OCT4	RNA	4		15 (first step) + 13 (second step)	primed_Oct4_plasmid_2	170421_D00261_0406	BCAUBUANXX	7	Paired-end	47773444	46941614	23470807	45364376	22682188	96.64	22320611	5059945	3780482229
X3seBACS_BAC_ChIP_1	Human	hg19	H9	Primed		None (BAC)	ChIP	1		15		170413_D00261_0404	BCATGWANXX	4	Single-end	36489064	32901269		28413536		86.36
X3seBACS_BAC_plasmid_1	Human	hg19	H9	Primed		None (BAC)	Plasmid	1	15	15 (first step) + 13 (second step)		170421_D00261_0406	BCAUBUANXX	7	Paired-end	48900898	48896772	24448386	40863034	20431517	83.57	20226133	7806056	3055259629		79.3781	63.2819	37.0705	7806056	4710991	1100291	4281845	54.8529	163.416
X3seBACS_primed_BAC_RNA_1	Human	hg19	H9	Primed	Primed	None (BAC)	RNA	1		15 (first step) + 13 (second step)	X3seBACS_BAC_plasmid_1	170421_D00261_0406	BCAUBUANXX	7	Paired-end	42244484	42225280	21112640	33923790	16961895	80.34	16765892	3755383	2516705726
X3seBACS_primed_BAC_RNA_2	Human	hg19	H9	Primed	Primed	None (BAC)	RNA	2		15 (first step) + 13 (second step)	X3seBACS_BAC_plasmid_1	170421_D00261_0406	BCAUBUANXX	7	Paired-end	46242362	46230530	23115265	37229446	18614723	80.53	18406212	3748446	2761112404
