# Supplementary material for: Functional Dissection of the Enhancer Repertoire in Human Embryonic Stem Cells
Source: Cell Stem Cell. 2018 Aug 2;23(2):276–288.e8. doi: 10.1016/j.stem.2018.06.014 (PMC6084406; doi:10.1016/j.stem.2018.06.014)
Supplement: Table S2. Enhancer Activities and Modules, Related to Figures 2, 3, 4, 5, 6, and 7 [file mmc3.xlsx]

## Sheet: ChIP-STARR-seq regions with activity (All Figures)
Chromosome	Start	End	OCT4	NANOG	H3K27ac	H3K4me1	RPP Primed	RPP Naive
chr1	10458	10971	1	0	0	0	6.15023	6.6243
chr1	15328	15828	0	0	0	1	33.9944	60.5542
chr1	15829	16329	0	0	0	1	16.7254	33.6676
chr1	16992	17492	0	0	0	1	28.9985	58.7706
chr1	17493	17993	0	0	0	1	28.9985	58.7706
chr1	20498	21346	0	0	0	1	260.623	44.0779
chr1	21347	22195	0	0	0	1	93.0547	44.0779
chr1	28721	29222	0	0	1	0	21.9736	22.0197
chr1	29223	29722	0	0	1	0	91.6451	16.6238
chr1	35554	36069	0	0	0	1	62	49.7944
chr1	36070	36584	0	0	0	1	45.3206	49.7944
chr1	51198	51698	0	0	0	1	15.5091	8.3119
chr1	51699	52199	0	0	0	1	10.6361	24.8972
chr1	100122	100623	0	1	0	0	14.6591	2.6292
chr1	133348	133848	0	0	0	1	12.9501	32.2936
chr1	133849	134349	0	0	0	1	20.3194	25.2333
chr1	135815	136708	0	0	1	1	60.4275	132.99
chr1	136709	137600	0	0	1	1	54.1853	132.99
chr1	172206	172706	0	0	0	1	164.802	11.0099
chr1	172707	173207	0	0	0	1	164.802	7.98572
chr1	246449	246950	0	1	0	0	45	4.5142
chr1	325991	326716	0	0	1	1	10.4986	26.25
chr1	326717	327441	0	0	1	1	11.8115	78.2462
chr1	327613	328114	0	0	0	1	18.7458	61.1619
chr1	328115	328614	0	0	0	1	18.7458	2.75566
chr1	356710	357211	0	1	0	0	0.986485	14.6926
chr1	388923	389424	0	1	0	0	7.0907	2.08854
chr1	408269	408770	0	1	0	0	48	22.1651
chr1	430272	430801	0	1	0	0	54.9341	149.383
chr1	442522	443022	0	0	0	1	13.502	12.5962
chr1	443023	443523	0	0	0	1	19.1596	29
chr1	449894	450394	0	0	0	1	6.83858	14.7928
chr1	450395	450895	0	0	0	1	14.2451	14.7928
chr1	452396	452896	0	0	0	1	27.1261	99.7428
chr1	452897	453397	0	0	0	1	5.40502	99.7428
chr1	462818	463319	1	0	0	0	14.554	66.3925
chr1	465928	466456	0	1	0	0	1.0137	21.8101
chr1	533206	533706	0	0	1	1	6.2405	2.224
chr1	533707	534207	0	0	1	1	6.2405	17.1273
chr1	553810	554367	0	1	0	0	5.56482	49.7944
chr1	564533	565276	1	1	0	0	593.142	127.868
chr1	565277	566020	1	2	0	0	422.389	83.119
chr1	566191	566791	1	0	0	0	386.946	199.178
chr1	567218	567827	1	1	0	0	476.993	124.486
chr1	567828	568436	1	1	0	0	58.6667	101.434
chr1	568590	569101	1	1	0	0	82.2382	74.6916
chr1	569139	570114	1	1	0	0	239.653	572.636
chr1	581712	582213	0	1	0	0	435	70
chr1	601019	601520	0	1	0	0	3.15427	1.4227
chr1	632454	632965	0	1	0	0	287.584	24.8972
chr1	662392	662892	0	0	1	1	44.1254	25.3585
chr1	662893	663393	0	0	1	1	44.1254	32
chr1	707995	708496	0	0	0	1	44.274	51.4242
chr1	708497	708996	0	0	0	1	39.0543	10.1434
chr1	712586	713210	0	1	1	1	50.3727	21.8101
chr1	713211	713834	0	1	1	1	50.3727	21.8101
chr1	713835	714458	0	1	1	1	69.5832	22
chr1	714459	715082	0	1	1	1	69.5832	44.2982
chr1	723917	724438	1	1	0	0	29.1223	6.72502
chr1	724700	725665	1	1	0	0	11.1507	44.0394
chr1	725666	726630	1	1	0	0	4.93918	761.25
chr1	726662	727228	1	1	0	0	4.93918	761.25
chr1	752337	752838	0	0	0	1	14.2517	2.92313
chr1	752839	753338	0	0	0	1	39.8272	2.92313
chr1	761898	762852	0	0	1	0	131.372	30.5305
chr1	762853	763805	0	0	1	0	128.107	31.5662
chr1	779069	779684	0	0	1	1	27.467	27.7583
chr1	779685	780298	0	0	1	1	18.1214	7.93094
chr1	780299	780912	0	0	1	1	30.8548	57.8751
chr1	780913	781526	1	1	1	0	12.6667	37.7364
chr1	785063	785564	0	0	0	1	102.211	9.24806
chr1	785565	786064	0	0	0	1	47.8541	29.3941
chr1	793605	794106	0	0	0	1	22.0259	24.8972
chr1	794107	794606	0	0	0	1	33.6703	16.0615
chr1	801759	802260	0	0	0	1	22.0259	12.5
chr1	802261	802760	0	0	0	1	12.2933	216.292
chr1	821754	822254	0	0	0	1	20.1491	14.8705
chr1	822255	822755	0	0	0	1	9.2456	7.34777
chr1	838828	839456	0	0	0	1	18.0027	27.2917
chr1	839457	840084	0	0	1	1	32.7626	15.7752
chr1	840085	840713	0	0	1	1	33.6703	62.243
chr1	840714	841341	0	0	0	1	33.6703	62.243
chr1	841682	842182	0	0	0	1	24.8656	73.0918
chr1	842183	842683	0	0	0	1	24.8656	135.207
chr1	848070	848570	0	0	0	1	10383.2	6.82063
chr1	848571	849071	0	0	0	1	10383.2	27.4432
chr1	855570	856506	0	0	1	1	44.1152	237.228
chr1	856507	857443	0	0	1	1	62.3877	115.601
chr1	858348	858926	0	0	0	1	145.366	55.7062
chr1	858927	859504	0	0	0	1	26.0654	55.7062
chr1	860592	861138	0	0	1	1	75.5591	314.213
chr1	861139	861684	0	0	1	1	94	62.1957
chr1	861877	862378	0	0	0	1	93.2265	20.9936
chr1	862379	862878	0	0	0	1	93.2265	20.9936
chr1	864095	864596	0	0	0	1	643	16.3208
chr1	864597	865096	0	0	0	1	17.536	42.0259
chr1	865404	865904	0	0	0	1	32.7929	167.949
chr1	865905	866405	0	0	0	1	395.525	27.6871
chr1	867086	867586	0	0	0	1	74.1611	36.3501
chr1	867587	868087	0	0	0	1	22.5279	6.64952
chr1	870379	871301	0	0	1	1	40.0121	33.2476
chr1	871302	872223	0	0	1	1	21.177	18.5962
chr1	873315	874026	0	0	0	1	221.64	67.6037
chr1	874027	874738	0	0	0	1	44.4278	124.486
chr1	874739	875450	0	0	1	1	57.0281	66.3925
chr1	875451	876160	0	0	2	1	22.5013	13.344
chr1	876161	876872	0	0	1	1	53.7181	32.7537
chr1	876873	877584	0	1	1	1	38.5798	74.6916
chr1	877585	878296	0	1	1	1	66.0776	22.9813
chr1	878297	879006	0	0	1	1	38.8658	71.168
chr1	879415	879932	0	0	0	1	25.5916	53.4801
chr1	879933	880448	0	0	0	1	25.5916	14.3969
chr1	886753	887254	0	0	0	1	14.4688	44.6989
chr1	887255	887754	0	0	0	1	90.6709	6.04001
chr1	893904	894761	0	0	1	0	175.789	158
chr1	894762	895618	0	0	1	0	33.5429	21.3447
chr1	895751	896643	0	0	1	1	14.8855	37.5041
chr1	896644	897535	0	0	1	1	41.8205	65.8317
chr1	899805	900306	0	0	1	1	46.694	0.699788
chr1	900307	900806	0	0	1	1	25.9003	61.7251
chr1	901001	901770	0	0	1	1	45.0068	121.766
chr1	901771	902540	0	0	1	1	22.5034	121.766
chr1	905505	906134	0	0	1	1	43.4763	44.0779
chr1	906135	906762	0	0	1	1	43.4763	4.80878
chr1	911256	911779	0	0	1	1	25.9853	53.665
chr1	911780	912302	0	0	1	1	35.2609	4.448
chr1	917210	917710	0	0	0	1	80.7979	14.2667
chr1	917711	918211	0	0	0	1	34.9121	30.9665
chr1	918813	919314	0	0	0	1	76.3472	28.4597
chr1	919315	919814	0	0	0	1	47.4118	18.4976
chr1	931104	931753	0	0	1	1	33.0722	62.5096
chr1	931754	932402	0	0	1	1	20.5922	68.9191
chr1	932691	933274	0	0	1	1	16.6332	21.5788
chr1	933275	933858	0	0	1	1	19.1937	39.3042
chr1	933859	934442	0	0	2	1	72.5207	33.5242
chr1	934443	935026	0	0	1	1	32.9604	31.136
chr1	935027	935610	0	0	1	0	32.9604	74.6916
chr1	935611	936194	0	0	1	1	33.6703	29.5114
chr1	936195	936778	0	0	1	1	66.1073	25.4322
chr1	936779	937361	0	0	1	1	58.7558	48.2853
chr1	938547	939534	0	0	0	1	54.9341	27.7304
chr1	939535	940520	0	0	0	1	66.1073	55.4883
chr1	940521	941507	0	0	1	1	71.5949	92.5657
chr1	941508	942493	0	0	1	1	201.962	75.5771
chr1	947955	948846	0	0	1	1	38.0012	50.3847
chr1	948847	949738	0	0	1	1	164.802	446.25
chr1	949739	950630	0	0	1	1	164.802	66.4952
chr1	950631	951522	0	0	0	1	29.9611	26.25
chr1	953318	953832	0	0	1	1	41.4404	131.46
chr1	953833	954345	0	0	1	1	99.0281	60.7893
chr1	955250	956226	0	0	1	1	24.6591	9
chr1	956227	957202	0	0	2	1	72.6832	13.467
chr1	957203	958179	0	0	1	1	61.6724	23.1201
chr1	958180	959155	0	0	1	1	68.5068	87.2403
chr1	959156	960132	0	0	1	1	276	158.722
chr1	960133	961108	0	0	1	1	392.907	226.577
chr1	961109	962084	0	0	0	1	74.8971	24.464
chr1	962085	963060	0	0	0	1	71.5113	92.4806
chr1	963844	964344	0	0	0	1	88.1988	55.3976
chr1	964345	964845	0	0	0	1	88.1988	8.30738
chr1	965235	966104	0	0	0	1	104.375	236.25
chr1	966105	966974	0	0	0	1	55.5063	65.4559
chr1	966975	967844	0	0	1	1	116.048	18.6039
chr1	967845	968714	0	0	1	1	54.9341	149.383
chr1	969333	969994	0	0	1	1	26.2995	32.3455
chr1	969995	970655	0	0	1	1	77.6362	24.464
chr1	974926	975604	0	0	1	1	171.026	62.243
chr1	975605	976283	0	0	1	1	16.4149	62.243
chr1	976284	976962	0	0	2	1	101.265	56.0064
chr1	976963	977640	0	0	1	1	101.265	31.4434
chr1	983634	984575	0	0	0	1	112.517	29.3911
chr1	984576	985516	0	0	0	1	112.517	47.25
chr1	985575	986076	0	0	1	0	25.0934	120.464
chr1	986077	986576	0	0	1	0	12.79	41.9873
chr1	991377	991878	0	0	1	1	85.4912	25.8921
chr1	991879	992378	0	0	1	1	85.4912	48.2758
chr1	993259	994104	0	0	1	1	61.0338	110.099
chr1	994105	994948	0	0	1	1	161.193	110.099
chr1	994949	995793	0	0	0	1	57.9286	21.7964
chr1	995794	996637	0	0	0	1	98.8814	149.383
chr1	997280	997780	0	0	0	1	22.6051	265.981
chr1	997781	998281	0	0	0	1	90.6709	24.4667
chr1	998378	999319	0	0	1	1	96.4957	89.807
chr1	999320	1000260	0	0	1	1	47.4707	60.8815
chr1	1000356	1000856	0	0	0	1	8.99281	192.676
chr1	1000857	1001357	0	0	0	1	28.8404	192.676
chr1	1002350	1002856	0	0	1	1	35.4471	7.25
chr1	1002857	1003363	0	0	1	1	61.077	51.152
chr1	1003364	1003870	0	0	1	1	61.077	88.1558
chr1	1003871	1004376	0	0	0	1	54.3083	40.0749
chr1	1004678	1005443	0	0	1	1	38.8658	194.209
chr1	1005444	1006208	0	0	1	1	69.78	66.3925
chr1	1007733	1008234	0	0	0	1	28.6975	83.2325
chr1	1008235	1008734	0	0	0	1	50.3727	17.792
chr1	1008877	1009378	0	0	0	1	17.6207	76.7211
chr1	1009379	1009878	0	0	0	1	17.6207	214.135
chr1	1014472	1015175	0	0	1	1	32.9604	87.8565
chr1	1015176	1015878	0	0	1	1	38.8078	87.8565
chr1	1015879	1016581	0	0	0	1	169.594	239.207
chr1	1016582	1017283	0	0	0	1	169.594	239.207
chr1	1026115	1026618	0	0	1	1	63.378	66.4952
chr1	1026619	1027120	0	0	1	1	63.378	66.4952
chr1	1027121	1027624	0	0	1	1	40.285	62.243
chr1	1027625	1028126	0	0	0	1	65.9209	62.243
chr1	1043504	1044004	0	0	0	1	18.1708	27.7442
chr1	1044005	1044505	0	0	0	1	53.2531	27.7442
chr1	1047169	1047670	0	0	0	1	16.6332	367.5
chr1	1047671	1048170	0	0	0	1	14.4664	40.4319
chr1	1050794	1051294	0	0	1	0	21.2607	25.9207
chr1	1051295	1051795	0	0	1	0	21.2607	14.8212
chr1	1051806	1052306	0	0	0	1	18.4061	8.896
chr1	1052307	1052807	0	0	0	1	18.4061	27.7442
chr1	1057518	1058336	0	0	0	1	63.0095	41.9873
chr1	1058337	1059155	0	0	0	1	438	42.5
chr1	1060300	1060800	0	0	0	1	24.5468	29.2348
chr1	1060801	1061301	0	0	0	1	46.2543	17.1664
chr1	1066998	1067585	0	0	1	1	31.483	58.7822
chr1	1067586	1068172	0	0	1	1	131.738	12.3338
chr1	1068317	1068818	0	0	0	1	14.962	36.6665
chr1	1068819	1069318	0	0	0	1	50.3727	17.792
chr1	1071495	1072103	0	0	1	1	17.377	9
chr1	1072104	1072711	0	0	1	1	19.4671	44.6908
chr1	1073727	1074228	0	0	0	1	65.9209	291.811
chr1	1074229	1074728	0	0	0	1	405	9.24806
chr1	1076651	1077172	0	0	0	1	42.2306	260.471
chr1	1077173	1077692	0	0	0	1	42.2306	36.9922
chr1	1077693	1078214	0	0	0	1	28.0982	20.3026
chr1	1078215	1078734	0	0	1	1	47.6095	14.6926
chr1	1078735	1079256	0	0	1	1	75.5591	44.9797
chr1	1079257	1079776	0	0	1	1	44.8927	44.9797
chr1	1079777	1080296	0	0	1	1	49.4407	20
chr1	1080297	1080816	0	0	1	1	27.9964	199.486
chr1	1083719	1084220	0	0	0	1	34.89	41.5595
chr1	1084221	1084720	0	0	0	1	15.8236	22.24
chr1	1084928	1085428	0	0	0	1	31.2785	39.6822
chr1	1085429	1085929	0	0	0	1	42.8324	39.6822
chr1	1092891	1093777	0	0	1	1	73	92.4806
chr1	1093778	1094663	0	0	1	1	127.722	75.5771
chr1	1096318	1096832	0	0	1	1	17.2532	4.99413
chr1	1096833	1097347	0	0	1	1	17.2532	23.1201
chr1	1097517	1098196	0	0	1	1	48.0673	34.2828
chr1	1098197	1098876	0	0	1	1	28.826	74.6916
chr1	1098877	1099556	0	0	2	1	34.2534	13.361
chr1	1099557	1100235	0	0	1	1	47.2571	56.6828
chr1	1100236	1100915	0	0	1	1	59.188	48.0475
chr1	1100916	1101594	0	0	1	1	62.6719	41.8415
chr1	1101595	1102274	0	0	1	1	51.4168	124.887
chr1	1102275	1102953	0	0	1	1	51.2696	65.625
chr1	1104479	1105048	0	0	1	1	62.3745	124.486
chr1	1105049	1105616	0	0	1	1	22.7471	22.0433
chr1	1105617	1106185	0	0	1	1	32.8062	5.24841
chr1	1106186	1106753	0	0	1	1	142.829	5.84626
chr1	1108337	1109158	0	0	1	1	31.2192	110.052
chr1	1109159	1109980	0	0	1	1	37.0639	57.824
chr1	1110977	1111495	0	0	1	1	46.1352	142.189
chr1	1111496	1112013	0	0	1	1	44.0417	14.106
chr1	1114049	1114550	0	0	0	1	25.9561	30.0947
chr1	1114551	1115050	0	0	0	1	1545.76	29.3853
chr1	1117660	1118207	0	0	1	1	44.8953	7.70671
chr1	1118208	1118754	0	0	1	1	44.8953	105
chr1	1135623	1136340	0	0	0	1	101.828	39.6547
chr1	1136341	1137056	0	0	1	1	45.0025	10.8941
chr1	1137057	1137772	0	0	1	1	12.3602	16.6238
chr1	1137773	1138488	0	0	1	1	94.7614	16.6238
chr1	1138693	1139194	0	0	1	1	39.6466	11.7327
chr1	1139195	1139694	0	0	1	1	31.5048	15.568
chr1	1140908	1141789	0	0	1	1	18.4101	44.0779
chr1	1141790	1142670	0	0	1	1	38.3874	69.3604
chr1	1142671	1143551	0	0	0	1	45.3355	8.39745
chr1	1143552	1144431	0	0	0	1	142.829	12.8448
chr1	1153269	1153770	0	0	0	1	31.6471	61.7091
chr1	1153771	1154270	0	0	0	1	38.2634	61.7091
chr1	1158947	1159448	0	0	0	1	13.5125	18.2228
chr1	1159449	1159948	0	0	0	1	13.5125	18.2228
chr1	1166652	1167334	0	0	1	0	12.9744	51.71
chr1	1167335	1168016	0	0	1	1	16.6332	162.701
chr1	1168017	1168698	0	0	1	1	26.431	162.701
chr1	1168699	1169379	0	0	1	1	16.5996	46.704
chr1	1169483	1169984	0	0	0	1	186.776	133.49
chr1	1169985	1170484	0	0	0	1	31.1872	133.49
chr1	1172338	1173096	0	0	1	1	67.9706	44.48
chr1	1173097	1173853	0	0	1	1	33.0351	41.6163
chr1	1174546	1175170	0	0	1	1	54.0843	64.7364
chr1	1175171	1175794	0	0	1	1	54.0843	37.7885
chr1	1179030	1179700	0	0	0	1	12.5317	106.353
chr1	1179701	1180369	0	0	0	1	13.1264	106.353
chr1	1180481	1181262	0	0	1	1	29.1081	40.0749
chr1	1181263	1182044	0	0	1	1	16.9538	40.0749
chr1	1182045	1182826	0	0	1	1	74.8879	273.869
chr1	1182827	1183607	0	0	1	1	49.1611	273.869
chr1	1184193	1184712	1	0	1	1	11.8834	16.6238
chr1	1184713	1185231	1	0	1	1	15.8445	38.5834
chr1	1185876	1186376	0	0	1	1	54.9341	44.0779
chr1	1186377	1186877	0	0	1	1	54.9341	8.00891
chr1	1192582	1193195	0	0	0	1	68.2802	50.7716
chr1	1193196	1193808	0	0	0	1	32.9604	32.9661
chr1	1193809	1194422	0	0	1	1	39.354	134.097
chr1	1194423	1195034	0	0	1	1	39.354	134.097
chr1	1195907	1196408	0	0	1	0	38.0117	12.4678
chr1	1196409	1196908	0	0	1	0	18.8836	32
chr1	1205917	1206442	0	0	0	1	30.5914	58.7706
chr1	1206443	1206967	0	0	0	1	53.5608	123.388
chr1	1207366	1207874	0	0	1	1	21.2368	275.13
chr1	1207875	1208381	0	0	1	1	175.789	41.2789
chr1	1208382	1208889	0	0	1	1	175.789	62.327
chr1	1208890	1209396	0	0	1	0	54.9341	62.327
chr1	1209440	1210079	0	0	0	1	33.0351	95.5022
chr1	1210080	1210718	0	0	0	1	151.069	74.6916
chr1	1221081	1221582	0	0	0	1	31.1872	106.353
chr1	1221583	1222082	0	0	0	1	32.7423	3.72748
chr1	1223369	1223916	0	0	1	1	227	92.4806
chr1	1223917	1224463	0	0	1	1	227	30.0947
chr1	1224736	1225308	0	0	1	1	227	30.0947
chr1	1225309	1225880	0	0	1	1	131	23.2634
chr1	1226135	1226680	0	0	0	1	14.5114	96.25
chr1	1226681	1227226	0	0	0	1	41.8194	30.8269
chr1	1227227	1227772	0	0	0	1	41.8194	97.1046
chr1	1227773	1228318	0	0	0	1	31.33	192.867
chr1	1229343	1229844	0	0	0	1	35.8719	96.25
chr1	1229845	1230344	0	0	0	1	27.467	96.25
chr1	1231626	1232562	0	0	1	1	74.6633	47.2357
chr1	1232563	1233499	0	0	1	1	38.0161	236.25
chr1	1233811	1234689	0	0	1	1	51.9917	31.2628
chr1	1234690	1235567	0	0	1	1	45.9427	46.2403
chr1	1237151	1237752	0	0	0	1	65.9209	149.976
chr1	1237753	1238352	0	0	1	1	230.723	67.1796
chr1	1238353	1238953	0	0	1	1	54.9341	196.521
chr1	1238954	1239553	0	0	1	1	48.5634	196.521
chr1	1239554	1240154	0	0	0	1	37.3403	143.345
chr1	1240155	1240754	0	0	1	1	131.842	23.8395
chr1	1240755	1241355	0	0	1	1	49.7312	102.322
chr1	1241356	1241955	0	0	2	1	34.7628	111.2
chr1	1241956	1242556	0	0	1	1	41.8491	25.7317
chr1	1242557	1243157	0	0	1	1	41.8491	56
chr1	1243158	1243758	0	0	1	1	68.6455	12.0379
chr1	1243759	1244358	0	0	1	1	70.863	12.0379
chr1	1244359	1244959	0	0	1	1	42.8168	50
chr1	1244960	1245559	0	0	1	1	66.0702	49.8714
chr1	1245560	1246160	0	0	0	1	42.9497	24.3594
chr1	1246161	1246759	0	0	0	1	42.8355	13.8721
chr1	1249885	1250544	0	0	0	1	44.2022	12.5634
chr1	1250545	1251204	0	0	0	1	27.4186	14.6156
chr1	1252970	1253661	0	0	0	1	76.5115	29.0916
chr1	1253662	1254352	0	0	1	2	20.436	180.337
chr1	1254353	1255043	0	0	1	1	76.8573	180.337
chr1	1255044	1255733	0	0	0	1	118.956	30.0947
chr1	1256718	1257228	0	0	0	1	24.6311	13.344
chr1	1257229	1257737	0	0	0	1	35.846	323.664
chr1	1257991	1258500	0	0	0	1	25.2865	92.7846
chr1	1258501	1259010	0	0	0	1	425.333	13.344
chr1	1259321	1259890	0	0	1	0	33.3333	28.7516
chr1	1259891	1260460	0	0	1	1	19.2899	37.3458
chr1	1260461	1261030	0	0	1	1	27.8533	99.5888
chr1	1261031	1261598	0	0	1	1	81.7244	99.5888
chr1	1262120	1262620	0	0	0	1	30.5494	18.4961
chr1	1262621	1263121	0	0	0	1	50.7899	18.4961
chr1	1264750	1265276	0	0	1	1	31.0292	35.6892
chr1	1265277	1265803	0	0	1	1	33.2664	35.6892
chr1	1273439	1273954	0	0	1	1	46.3404	80.9205
chr1	1273955	1274469	0	0	1	1	18.3114	80.9205
chr1	1280542	1281420	0	0	0	1	43.9473	18.026
chr1	1281421	1282299	0	0	0	1	278.683	67.6037
chr1	1282501	1283130	0	0	0	1	56.137	240.449
chr1	1283131	1283760	0	0	0	1	162.604	240.449
chr1	1283842	1284736	0	0	1	0	29.5158	88.1558
chr1	1284737	1285629	0	0	1	0	106.399	2.6515
chr1	1286456	1287158	0	0	1	1	57.0016	36.6438
chr1	1287159	1287861	0	0	1	1	61.3671	44.0779
chr1	1288244	1288876	0	0	0	1	76.9834	87.5358
chr1	1288877	1289508	0	0	1	1	117.102	423.252
chr1	1289509	1290140	0	0	1	1	51.1392	139
chr1	1290141	1290771	0	0	1	1	11.311	305.186
chr1	1291896	1292448	0	0	1	1	16.5512	249.824
chr1	1292449	1293000	0	0	1	1	18.8376	57.4993
chr1	1293036	1293618	0	0	1	1	529.505	59.2915
chr1	1293619	1294200	0	0	1	1	27.0289	68.944
chr1	1294201	1294783	0	0	1	1	51.1574	78.3974
chr1	1294784	1295365	0	0	1	1	95.7082	18.5767
chr1	1295366	1295948	0	0	1	1	95.7082	38
chr1	1295949	1296530	0	0	2	1	109.868	90.1686
chr1	1296531	1297112	0	0	1	1	45.3206	90.1686
chr1	1297113	1297694	0	0	1	1	22.9778	48.2853
chr1	1306549	1307317	0	0	1	1	32.9797	22.571
chr1	1307318	1308085	0	0	1	1	264.753	38.975
chr1	1308560	1309466	0	0	1	1	90.0919	22.4107
chr1	1309467	1310372	0	1	1	1	68.2802	44.0716
chr1	1310373	1311278	0	1	1	2	235	40.3695
chr1	1311279	1312183	0	0	1	1	25.5916	56.3905
chr1	1315819	1316320	0	0	0	1	32.2847	37.8414
chr1	1316321	1316820	0	0	0	1	32.2847	5.00999
chr1	1317401	1317943	0	1	1	1	413.402	9.98826
chr1	1317944	1318485	0	1	1	1	413.402	5.50493
chr1	1328342	1328842	0	0	0	1	107	373.458
chr1	1328843	1329343	0	0	0	1	107	47.7058
chr1	1331740	1332240	0	0	0	1	32	33.5673
chr1	1332241	1332741	0	0	0	1	45.9427	73.4632
chr1	1332927	1333472	0	0	0	1	72.0109	20.2868
chr1	1333473	1334016	0	0	1	1	72.0109	68.1511
chr1	1334017	1334562	0	0	1	0	65.9209	68.1511
chr1	1334563	1335106	0	0	1	0	69.78	14.6926
chr1	1335107	1335652	0	0	1	1	69.78	25.7755
chr1	1335653	1336196	0	0	1	1	110.82	225.036
chr1	1336197	1336740	0	0	0	1	47.0481	115.601
chr1	1336741	1337284	0	0	0	1	65.9209	115.601
chr1	1341202	1341869	0	0	1	1	99.161	62.9809
chr1	1341870	1342536	0	0	1	1	186.776	32.3546
chr1	1342537	1343204	0	0	1	0	186.776	236.25
chr1	1343205	1343871	0	0	1	0	20.2076	497.944
chr1	1343906	1344794	0	0	1	1	59.7865	11.0099
chr1	1344795	1345682	1	1	1	1	24.2817	149.383
chr1	1345683	1346571	1	1	1	1	402.22	341.25
chr1	1346572	1347459	0	0	1	1	106.506	227.5
chr1	1353108	1353817	0	0	0	1	15.6497	15.7752
chr1	1353818	1354526	0	0	1	1	76.5115	16.1615
chr1	1354527	1355236	0	0	1	1	81	46.9009
chr1	1355237	1355945	0	0	1	1	48.2762	18.287
chr1	1355953	1356600	0	0	0	1	43.2566	68.5004
chr1	1356601	1357246	0	0	0	1	51.8214	75.06
chr1	1357247	1357893	0	0	0	1	49.8996	78.6085
chr1	1357894	1358539	0	0	0	1	49.8996	78.6085
chr1	1360776	1361641	0	0	1	1	132.215	171.089
chr1	1361642	1362506	0	0	1	1	132.215	94.7926
chr1	1362507	1363372	0	0	1	2	9.1233	7.8876
chr1	1363373	1364236	0	0	1	1	65.9209	6.01894
chr1	1365517	1366260	0	0	1	1	35.7975	78.75
chr1	1366261	1367004	0	0	1	1	28.6336	71.6724
chr1	1367005	1367748	0	0	1	1	120.895	123.388
chr1	1367749	1368492	0	0	1	1	44.561	291.314
chr1	1368493	1369236	0	0	1	1	63.378	65.666
chr1	1369237	1369980	0	0	1	1	75.0698	71.6724
chr1	1369981	1370724	0	0	2	1	65.9991	146.955
chr1	1370725	1371468	0	0	1	2	26.1039	26.688
chr1	1371469	1372212	0	0	1	1	26.0937	23.7689
chr1	1372213	1372956	0	0	1	1	37.0805	49.7944
chr1	1372957	1373700	0	0	1	1	48.2592	23.0969
chr1	1373701	1374444	0	0	1	1	40.9114	30.0947
chr1	1374445	1375188	0	0	1	1	40.9114	84.8908
chr1	1375189	1375932	0	0	1	1	26.7116	21.128
chr1	1375933	1376676	0	0	1	1	28.0685	28.377
chr1	1376677	1377418	0	0	0	1	54.9341	53.0188
chr1	1389457	1389958	0	0	0	1	109.868	21.4363
chr1	1389959	1390458	0	0	0	1	109.868	472.5
chr1	1397006	1397780	0	0	0	1	154.25	4.06567
chr1	1397781	1398555	0	0	0	1	47.6095	12.5389
chr1	1403253	1404098	0	0	1	1	32.2738	24.9357
chr1	1404099	1404942	0	0	1	1	8.24011	9.71947
chr1	1405289	1405790	0	0	1	0	5.27585	29.5785
chr1	1405791	1406290	0	0	1	0	18.3416	8.81787
chr1	1406623	1407261	0	0	1	0	37.2492	68.4673
chr1	1407262	1407899	0	0	1	0	23.8721	116.367
chr1	1408282	1409129	0	0	0	1	18.7123	50.0204
chr1	1409130	1409976	0	0	0	1	27.1953	156.308
chr1	1409977	1410824	0	0	0	1	41.2006	54.5361
chr1	1410825	1411671	0	0	0	1	62.2586	15.568
chr1	1416895	1417396	0	0	1	1	25.0769	80.9205
chr1	1417397	1417896	0	0	1	1	25.0769	103.576
chr1	1419844	1420344	0	0	1	1	19.0218	14
chr1	1420345	1420845	0	0	1	1	19.0218	23.7039
chr1	1439639	1440140	0	0	0	1	17.8077	33.7763
chr1	1440141	1440640	0	0	0	1	21.7368	102.322
chr1	1443749	1444392	0	0	1	1	520.896	121.754
chr1	1444393	1445034	0	0	1	1	520.896	35.4794
chr1	1446663	1447465	0	0	1	0	23.8721	16.9972
chr1	1447466	1448267	0	0	1	0	49.6083	49.8714
chr1	1448343	1449203	0	0	0	1	33.2774	27.5246
chr1	1449204	1450063	0	0	0	1	29.3333	51.1472
chr1	1453843	1454344	0	0	0	1	51.2736	124.486
chr1	1454345	1454844	0	0	0	1	51.2736	28.1469
chr1	1473353	1474346	0	0	1	1	36.0054	70.1667
chr1	1474347	1475338	0	0	1	1	27.9042	67.0484
chr1	1475958	1476501	0	0	1	1	41.7269	70.9018
chr1	1476502	1477044	0	0	1	1	27.0251	39.375
chr1	1482942	1483442	0	0	0	1	22.1272	27.9239
chr1	1483443	1483943	0	0	0	1	9.0875	38.5493
chr1	1485624	1486302	0	0	0	1	37.3172	79.7758
chr1	1486303	1486981	0	0	0	1	131.842	79.7758
chr1	1486982	1487660	0	0	0	1	48.754	79.7758
chr1	1487661	1488338	0	0	0	1	82.4012	14.0686
chr1	1490329	1490830	0	0	0	1	18.0027	54.3345
chr1	1490831	1491330	0	0	0	1	33.9944	54.3345
chr1	1491522	1492022	0	0	0	1	33.9944	10.0168
chr1	1492023	1492523	0	0	0	1	38.2634	3.13616
chr1	1499397	1499898	0	0	0	1	41.2006	13.7625
chr1	1499899	1500398	0	0	0	1	41.2006	33.2476
chr1	1500570	1501077	0	0	1	1	24.7118	76.2312
chr1	1501078	1501584	0	0	1	1	11.3568	76.2312
chr1	1501996	1502638	0	0	1	1	76.9077	14.6955
chr1	1502639	1503280	0	0	1	1	76.9077	52.9516
chr1	1503281	1503923	0	0	1	1	28.8404	41.5595
chr1	1503924	1504565	0	0	1	1	18.7123	8.53618
chr1	1505865	1506366	0	0	0	1	284.471	28.6256
chr1	1506367	1506866	0	0	0	1	32.7291	97.154
chr1	1508224	1509098	0	0	0	1	28.4471	26.25
chr1	1509099	1509971	0	1	1	2	50.8981	56.7515
chr1	1509972	1510845	0	1	1	2	68.285	102.434
chr1	1510846	1511718	0	0	1	1	68.285	62.5256
chr1	1512434	1512976	0	0	1	1	25.5679	141.623
chr1	1512977	1513518	0	0	1	1	23.9896	9.65348
chr1	1513600	1514100	0	0	1	0	14.6603	6.83333
chr1	1514101	1514601	0	0	1	0	7.12584	18.3498
chr1	1514845	1515646	0	0	1	0	31.5	12.5687
chr1	1515647	1516446	0	1	1	0	344.768	34.8561
chr1	1516447	1517248	0	1	1	0	55.0894	66.3925
chr1	1517249	1518048	0	0	1	0	5.19392	5.54127
chr1	1519456	1519956	0	0	1	0	4.48584	2.88579
chr1	1519957	1520457	0	0	1	0	4.81508	0.333333
chr1	1521480	1521987	0	0	0	1	33.5179	6.27866
chr1	1521988	1522494	0	0	0	1	42.3333	24.8972
chr1	1522495	1523002	0	0	1	1	42.3333	20.8081
chr1	1523003	1523509	0	0	1	0	35.9937	24.2817
chr1	1529354	1530202	0	0	1	1	305	77.84
chr1	1530203	1531051	0	0	1	1	28.6524	18.8905
chr1	1532030	1532690	0	0	0	1	30.8362	41.1804
chr1	1532691	1533349	0	0	1	1	34.8538	92.4806
chr1	1533350	1534009	0	0	1	1	94.9414	39.9494
chr1	1534010	1534668	0	0	1	1	94.9414	202.777
chr1	1534669	1535328	0	0	1	1	50.3932	149.383
chr1	1535329	1535988	0	0	1	1	19.8233	144.856
chr1	1535989	1536648	0	0	1	1	12.481	144.856
chr1	1536649	1537306	0	0	0	1	23.1111	2.63506
chr1	1540878	1541440	0	0	1	1	19.5905	88.1558
chr1	1541441	1542003	0	0	1	1	16.2268	14.2881
chr1	1550312	1550948	0	0	1	0	120.855	46.0091
chr1	1550949	1551585	0	0	1	0	120.855	46.0091
chr1	1551586	1552222	0	0	1	1	73.4526	16.7949
chr1	1552223	1552858	0	0	1	1	48.0497	12.1654
chr1	1561992	1562796	0	0	1	1	14.8327	43.5
chr1	1562797	1563599	0	0	1	1	13.1429	27.8
chr1	1563600	1564403	0	0	1	1	32.8865	26.6568
chr1	1564404	1565206	0	0	1	1	16.4517	15.1227
chr1	1565596	1566158	0	0	1	1	329.244	6.0985
chr1	1566159	1566721	0	0	1	1	45.0068	25.1576
chr1	1567446	1568258	0	0	1	1	47.2571	78.75
chr1	1568259	1569070	0	0	1	1	139.309	138.721
chr1	1569071	1569883	0	0	2	1	13.8582	32.8125
chr1	1569884	1570695	0	0	1	1	15.4181	15.2851
chr1	1580326	1580826	0	0	0	1	31.2192	83.119
chr1	1580827	1581327	0	0	0	1	28.3836	108.804
chr1	1588861	1589584	0	0	0	1	24.2817	88.1732
chr1	1589585	1590307	0	1	1	2	24.2817	19.7638
chr1	1590308	1591030	0	1	1	1	139.166	96.846
chr1	1591031	1591753	0	1	1	1	39.6466	46.186
chr1	1600710	1601210	0	0	0	1	10.263	4.19873
chr1	1601211	1601711	0	0	0	1	2651.28	4.9649
chr1	1602056	1602556	0	0	0	1	31.6471	131.688
chr1	1602557	1603057	0	0	0	1	31.6471	13.4269
chr1	1609465	1610178	0	0	1	1	44.242	74.6916
chr1	1610179	1610891	0	0	1	1	120.855	43.6642
chr1	1614324	1615319	0	0	1	1	32.5576	33.0296
chr1	1615320	1616314	0	0	1	1	44.328	57.824
chr1	1617054	1617554	0	0	0	1	20.5763	75.3247
chr1	1617555	1618055	0	0	0	1	14.6491	8.896
chr1	1618074	1618574	0	0	0	1	20.3446	74.6916
chr1	1618575	1619075	0	0	0	1	21.3775	74.6916
chr1	1619418	1619918	0	0	0	1	99.2167	6.29809
chr1	1619919	1620419	0	0	0	1	489.28	8.896
chr1	1622665	1623466	0	0	1	1	58	55.4883
chr1	1623467	1624268	0	1	1	2	58	29.6457
chr1	1624269	1625070	0	1	1	2	76.9077	103.348
chr1	1625071	1625871	0	0	1	1	42.446	35.2715
chr1	1630907	1631707	0	0	1	1	85.5129	16.1841
chr1	1631708	1632507	0	0	1	1	115.082	64.7364
chr1	1654210	1655049	0	0	1	1	22.4038	45.0843
chr1	1655050	1655888	0	1	1	1	81.7144	22.5486
chr1	1655889	1656728	0	1	1	2	521.246	99.7428
chr1	1656729	1657567	0	0	1	1	58.6666	78.75
chr1	1660738	1661238	0	0	0	1	13.3902	208.081
chr1	1661239	1661739	0	0	0	1	54.9341	8.29907
chr1	1662012	1662512	0	0	0	1	117.018	2.47593
chr1	1662513	1663013	0	0	0	1	36.4225	3.48089
chr1	1667005	1667506	0	0	0	1	8.94329	20.9537
chr1	1667507	1668006	0	0	0	1	18.696	22.24
chr1	1670350	1670850	0	0	0	1	29.3333	27.7442
chr1	1670851	1671351	0	0	0	1	19.8233	11.0099
chr1	1675891	1676664	0	0	0	1	51.6255	29.4761
chr1	1676665	1677438	0	0	1	1	65.9209	65.625
chr1	1677439	1678212	0	0	1	1	74.8477	71.622
chr1	1678213	1678984	0	0	0	1	26.7281	16.9742
chr1	1680006	1680506	0	0	0	1	63.0095	24.8972
chr1	1680507	1681007	0	0	0	1	38.4681	22.2597
chr1	1684033	1684562	0	0	0	1	20.414	56.6443
chr1	1684563	1685092	0	0	0	1	205.703	56.6443
chr1	1685093	1685622	0	0	1	1	40.5061	88.96
chr1	1685623	1686152	0	0	1	1	17.8694	44.0394
chr1	1688555	1689514	0	0	1	1	43.981	13.5
chr1	1689515	1690472	0	0	1	1	26.8655	20.7573
chr1	1690473	1691432	0	0	1	1	14.2969	19.3123
chr1	1691433	1692390	0	0	1	1	529.505	15.1461
chr1	1697973	1698474	0	0	0	1	17.923	27.7442
chr1	1698475	1698974	0	0	0	1	17.923	37
chr1	1705547	1706048	0	0	0	1	19.4252	207.015
chr1	1706049	1706548	0	0	0	1	58.126	88.1558
chr1	1709310	1710243	0	0	1	0	20.6003	44.0779
chr1	1710244	1711176	0	0	1	1	69.0858	44.0779
chr1	1711177	1712109	1	0	1	2	109.333	18.5799
chr1	1712110	1713041	0	0	1	1	54.9341	84.3885
chr1	1713295	1713936	0	0	1	1	54.9341	42.5411
chr1	1713937	1714578	0	0	1	1	118.115	18
chr1	1714579	1715220	0	0	0	1	41.9048	25.1924
chr1	1715221	1715861	0	0	0	1	56	38.5336
chr1	1716019	1716520	0	0	0	1	18.0236	111.266
chr1	1716521	1717020	0	0	0	1	18.0236	111.266
chr1	1718396	1719080	0	0	0	1	43.9473	20.7724
chr1	1719081	1719764	0	0	0	1	54.9341	60.1894
chr1	1719765	1720448	0	0	0	1	86.5131	79.3114
chr1	1720449	1721131	0	0	0	1	22.4038	5.78975
chr1	1726213	1726714	0	0	0	1	75.5591	62.272
chr1	1726715	1727214	0	0	0	1	31.1956	78.75
chr1	1757447	1758350	0	1	1	1	140.082	19.5366
chr1	1758351	1759254	0	1	1	1	63.6601	52.5
chr1	1760331	1760832	0	0	1	0	8.11696	8.76939
chr1	1760833	1761332	0	0	1	0	26.4764	1.4227
chr1	1761364	1761864	0	0	0	1	16.3646	1.94875
chr1	1761865	1762365	0	0	0	1	13.5125	4.08907
chr1	1764407	1764908	0	0	1	0	61.7277	18.285
chr1	1764909	1765408	0	0	1	0	74.7805	18.4961
chr1	1771139	1771748	0	0	1	1	12.3602	31.0236
chr1	1771749	1772358	0	0	1	1	15.1069	8
chr1	1773262	1773762	0	0	0	1	43.3522	24.4856
chr1	1773763	1774263	0	0	0	1	4.875	27.5246
chr1	1774884	1775384	0	0	0	1	24.2277	1.27784
chr1	1775385	1775885	0	0	0	1	59.7865	14.431
chr1	1779164	1779664	0	0	0	1	21.0244	23.3776
chr1	1779665	1780165	0	0	0	1	7.85751	23.3776
chr1	1782034	1782534	0	0	0	1	22.7128	20.829
chr1	1782535	1783035	0	0	0	1	13.3558	224.075
chr1	1783210	1784022	0	0	1	1	134	224.075
chr1	1784023	1784835	0	0	1	1	67.5627	11.7837
chr1	1786498	1786998	0	0	0	1	31.5048	30
chr1	1786999	1787499	0	0	0	1	97.6279	14.6197
chr1	1789501	1790286	0	0	1	0	11.908	33.2476
chr1	1790287	1791072	0	1	1	0	29.9061	52.5
chr1	1791073	1791858	0	1	1	0	18.9176	24.8972
chr1	1791859	1792643	0	0	1	0	24.8656	15
chr1	1792855	1793380	0	0	0	1	24.8656	118.921
chr1	1793381	1793904	0	0	0	1	24.8656	118.921
chr1	1803468	1803968	0	0	0	1	72.232	5.19945
chr1	1803969	1804469	0	0	0	1	20.5672	39.8971
chr1	1804528	1805445	0	0	0	1	95.4884	9.54115
chr1	1805446	1806362	0	0	0	1	21.9736	26.2998
chr1	1807396	1807915	0	0	1	1	5.23726	9.63733
chr1	1807916	1808434	0	0	1	1	7.12584	9.63733
chr1	1811339	1811840	0	0	0	1	89.0994	13.6302
chr1	1811841	1812340	0	0	0	1	89.0994	8.15466
chr1	1813025	1813574	0	0	1	1	40.285	315
chr1	1813575	1814122	0	0	1	1	40.285	85.2576
chr1	1814846	1815347	0	1	0	0	20.6394	33.1963
chr1	1815739	1816240	0	0	0	1	11.4353	7.3399
chr1	1816241	1816740	0	0	0	1	8.07777	42
chr1	1819537	1820038	0	0	0	1	11.5506	1.82113
chr1	1820039	1820538	0	0	0	1	16.6332	192.186
chr1	1821077	1821838	0	0	1	0	32.9605	88.5964
chr1	1821839	1822599	0	0	1	0	9.13985	60.2308
chr1	1822600	1823360	0	0	1	1	21.4153	33.6417
chr1	1823361	1824121	0	0	1	1	49.6083	103.59
chr1	1825075	1825748	0	0	0	1	34.7747	108.055
chr1	1825749	1826420	0	0	0	1	90.6709	101.729
chr1	1826421	1827092	0	0	0	1	36.2604	44.0779
chr1	1827093	1827764	0	0	0	1	53	38.8461
chr1	1827891	1828392	0	0	0	1	20.7915	18
chr1	1828393	1828892	0	0	0	1	20.7915	6.672
chr1	1830520	1831113	0	0	0	1	38.8658	44.815
chr1	1831114	1831706	0	0	0	1	49.7312	85.379
chr1	1832749	1833306	0	0	0	1	19.8233	6.49304
chr1	1833307	1833863	0	0	0	1	31.3991	8.39745
chr1	1837983	1838954	0	0	1	1	60.8229	17.792
chr1	1838955	1839924	0	0	1	1	87.8945	18.4044
chr1	1839925	1840894	0	0	1	2	110.686	41.2833
chr1	1840895	1841864	0	0	1	1	217.167	41.2833
chr1	1841910	1842482	0	0	0	1	41.2006	32.7125
chr1	1842483	1843055	0	0	0	1	22.6603	18.8171
chr1	1845520	1846206	0	0	0	1	49.5075	508.643
chr1	1846207	1846893	0	0	0	1	23.7667	39.1804
chr1	1849233	1850034	0	0	1	1	33.0722	68.4078
chr1	1850035	1850836	0	0	1	1	36.5202	236.25
chr1	1850896	1851489	0	0	1	1	51.5007	154.905
chr1	1851490	1852082	0	0	1	1	39.1921	154.905
chr1	1854280	1854780	0	0	0	1	83.166	62.1957
chr1	1854781	1855281	0	0	0	1	112.517	341.25
chr1	1859899	1860508	0	0	0	1	30.327	25.1576
chr1	1860509	1861116	0	0	0	1	82.6342	6.42711
chr1	1861117	1861724	0	0	0	1	41	93.0534
chr1	1861725	1862332	0	0	0	1	30.8322	99.5888
chr1	1874421	1875256	0	0	0	1	114.535	33.1288
chr1	1875257	1876091	0	0	0	1	28.9643	62.243
chr1	1877139	1877640	0	0	0	1	54.0579	2.66964
chr1	1877641	1878140	0	0	0	1	70.5218	54.9071
chr1	1885243	1885884	0	0	0	1	65.9209	22.7786
chr1	1885885	1886524	0	0	0	1	65.9209	12.5312
chr1	1886525	1887166	0	0	1	1	29.2475	114.059
chr1	1887167	1887806	0	0	1	1	60.4473	84.1573
chr1	1887807	1888448	0	0	1	1	87.8704	49.3977
chr1	1888449	1889088	0	0	0	1	30.5772	36.9922
chr1	1889089	1889729	0	0	0	1	439	61.4843
chr1	1889730	1890369	0	0	0	1	439	55.4883
chr1	1890607	1891314	0	0	0	1	28.638	99.7428
chr1	1891315	1892020	0	0	0	1	555	36.6995
chr1	1892021	1892726	0	0	0	1	31.6471	94.4713
chr1	1892727	1893432	0	0	0	1	83.6983	76.6259
chr1	1897393	1897894	0	0	0	1	22.5013	24.8972
chr1	1897895	1898394	0	0	0	1	39.4839	126.398
chr1	1902122	1902903	0	0	0	1	231.5	62.243
chr1	1902904	1903684	0	0	0	1	54.5933	27.7989
chr1	1904270	1904833	0	0	0	1	153.815	64.7364
chr1	1904834	1905396	0	0	0	1	51.2718	13.344
chr1	1910063	1911020	0	0	1	1	102.834	281.386
chr1	1911021	1911978	0	0	1	1	91.7073	281.386
chr1	1912700	1913444	0	0	1	1	34.7628	22.4553
chr1	1913445	1914187	0	0	1	1	99.1539	24.464
chr1	1917517	1918208	0	0	0	1	57.6808	448.15
chr1	1918209	1918899	0	0	0	1	90.6413	448.15
chr1	1919315	1919816	0	0	0	1	27.0253	100.769
chr1	1919817	1920316	0	0	0	1	54.0579	100.769
chr1	1934626	1935172	0	0	0	1	36.0054	11.5432
chr1	1935173	1935718	0	0	0	1	36.0054	10.4968
chr1	1936035	1936536	0	0	0	1	28.3811	7.93094
chr1	1936537	1937036	0	0	0	1	109.868	44.5618
chr1	1941015	1941516	0	0	0	1	10.0817	24.2817
chr1	1941517	1942016	0	0	0	1	17.0464	20.755
chr1	1945387	1946289	0	0	0	1	56.8942	64.7364
chr1	1946290	1947191	0	0	0	1	56.8942	26.0561
chr1	1949800	1950378	0	0	0	1	656.991	210
chr1	1950379	1950956	0	0	0	1	656.991	17.0516
chr1	1951253	1951754	0	0	0	1	50.4861	48.6605
chr1	1951755	1952254	0	0	0	1	18.1302	126.793
chr1	1962890	1963470	0	0	0	1	98.3136	3.9241
chr1	1963471	1964050	0	0	0	1	98.3136	32.3682
chr1	1964051	1964631	0	0	0	1	100.989	23.1201
chr1	1964632	1965211	0	0	0	1	37.444	23.1201
chr1	1966359	1966860	0	0	0	1	49.4407	112.518
chr1	1966861	1967360	0	0	0	1	49.4407	8.9073
chr1	1973989	1974619	0	0	0	1	9.99568	38.1104
chr1	1974620	1975249	0	0	0	1	34.0016	157.452
chr1	1975615	1976416	0	0	1	1	85.2451	34.663
chr1	1976417	1977217	0	0	1	1	37.9813	60.048
chr1	1977231	1977984	0	0	0	1	68.8965	60.048
chr1	1977985	1978738	0	0	0	1	110.911	633.492
chr1	1978739	1979492	0	0	1	1	45.3206	138.721
chr1	1979493	1980246	0	0	1	1	32.9604	23.1201
chr1	1980406	1981257	0	0	1	1	23.9896	61.25
chr1	1981258	1982108	0	0	1	1	89.2679	16.6238
chr1	1982109	1982960	0	0	1	1	89.2679	46.7701
chr1	1982961	1983810	0	0	0	1	20.4557	16.68
chr1	1984427	1984928	0	0	0	1	22.0259	4.448
chr1	1984929	1985428	0	0	0	1	23.9896	36.1136
chr1	1992497	1992998	0	0	0	1	14.6238	33.7763
chr1	1992999	1993498	0	0	0	1	28.2518	135.638
chr1	2004199	2004700	0	0	1	1	33.4385	10.9773
chr1	2004701	2005200	0	0	1	1	50.4861	104.324
chr1	2006150	2006660	0	0	1	1	33.0537	11.5
chr1	2006661	2007169	0	0	1	1	42.1161	23.6043
chr1	2015504	2016004	0	0	0	1	18.0841	8.45122
chr1	2016005	2016505	0	0	0	1	134.846	7.04352
chr1	2016670	2017668	0	0	1	1	47.717	210
chr1	2017669	2018665	0	0	1	1	27.467	41
chr1	2018844	2019558	0	0	1	1	33.0388	34.2178
chr1	2019559	2020272	0	0	1	1	27.1261	59.3001
chr1	2022574	2023238	0	0	0	1	24.9131	121.096
chr1	2023239	2023902	0	0	0	1	24.9131	17.8267
chr1	2023903	2024567	0	0	0	1	47.0954	24.8972
chr1	2024568	2025231	0	0	0	1	32.3111	116.526
chr1	2026419	2026920	0	0	0	1	42.4737	262.5
chr1	2026921	2027420	0	0	0	1	42.4737	262.5
chr1	2028560	2029060	0	0	1	0	19.1147	16
chr1	2029061	2029561	0	0	1	0	69.3283	17.6932
chr1	2030482	2030982	0	0	0	1	7.9724	15.1424
chr1	2030983	2031483	0	0	0	1	14.5379	8.48709
chr1	2035140	2035978	0	0	1	1	30.7631	29.4471
chr1	2035979	2036815	0	0	1	1	28.9046	12.232
chr1	2039366	2040176	0	0	1	1	45.3481	54.1704
chr1	2040177	2040986	0	0	1	1	63.5978	67.1796
chr1	2046097	2046650	0	0	0	1	28.3144	43.1576
chr1	2046651	2047203	0	0	0	1	33.9076	92.4806
chr1	2047204	2047756	0	0	1	1	22.8706	92.4806
chr1	2047757	2048309	0	0	1	1	22.266	29.3853
chr1	2055858	2056500	0	0	0	1	54.333	8.29907
chr1	2056501	2057143	0	0	1	1	45.3206	24.7593
chr1	2057144	2057786	0	0	1	1	24.7537	27.7063
chr1	2057787	2058428	0	0	0	1	27.2237	23.1201
chr1	2059187	2059688	0	0	0	1	58.7621	33.0456
chr1	2059689	2060188	0	0	0	1	58.7621	35.1426
chr1	2061703	2062652	0	0	1	1	163.711	37.3458
chr1	2062653	2063602	0	0	2	1	718	37.3458
chr1	2063603	2064552	0	0	1	1	61.4199	33.2476
chr1	2064553	2065502	0	0	1	1	8232.76	90.215
chr1	2065503	2066452	0	0	2	1	46.3107	58
chr1	2066453	2067402	0	0	1	1	28.3476	62.9809
chr1	2067403	2068352	0	0	1	1	28.3476	43.6025
chr1	2068353	2069301	0	0	0	1	10.6304	248.972
chr1	2071397	2071980	0	0	1	1	32.9604	141.084
chr1	2071981	2072563	0	0	1	1	26.7219	24.8972
chr1	2074941	2075442	0	0	0	1	19.3804	60.8604
chr1	2075443	2075942	0	0	0	1	31.6471	15.6582
chr1	2085070	2085570	0	0	0	1	6.62101	25.3585
chr1	2085571	2086071	0	0	0	1	11.7905	11.1348
chr1	2092460	2092960	0	0	0	1	48.5634	46.2403
chr1	2092961	2093461	0	0	0	1	62.0554	0.961461
chr1	2095859	2096580	0	0	0	1	21.1176	69.279
chr1	2096581	2097302	0	0	0	1	38.978	4.62403
chr1	2097303	2098024	0	0	1	1	38.978	13.6203
chr1	2098025	2098744	0	0	1	1	31.5048	23.7928
chr1	2103828	2104328	0	0	1	1	35.1812	15.5818
chr1	2104329	2104829	0	0	1	1	29.3198	18.0568
chr1	2105033	2105824	0	0	0	1	136.649	70.3961
chr1	2105825	2106615	0	0	0	1	76.9077	70.3961
chr1	2107005	2107613	0	0	0	1	54.9341	262.403
chr1	2107614	2108221	0	0	0	1	54.9341	23.25
chr1	2110348	2111307	0	0	0	1	51.1832	15.4628
chr1	2111308	2112266	0	0	0	1	146.081	26.1492
chr1	2119436	2119936	0	0	0	1	18.0841	36.8016
chr1	2119937	2120437	0	0	0	1	49.7312	36.8016
chr1	2120896	2121528	0	0	1	1	51.5007	88.1558
chr1	2121529	2122160	0	0	1	1	40.9006	25.4104
chr1	2122161	2122792	0	0	1	1	87.8945	82.3297
chr1	2122793	2123423	0	0	0	1	49.4407	10.3787
chr1	2123424	2124056	0	0	0	1	35.6501	46
chr1	2124057	2124687	0	0	0	1	99.0149	46
chr1	2124688	2125319	0	0	1	1	31.2178	55.2819
chr1	2125320	2125950	0	0	1	1	18.175	55.2819
chr1	2126512	2127178	0	0	1	1	31.7063	102.848
chr1	2127179	2127845	0	0	1	1	251.636	117.356
chr1	2129869	2130466	0	0	0	1	15.3418	27.2917
chr1	2130467	2131064	0	0	0	1	50.0645	180.337
chr1	2131545	2132060	0	0	0	1	26.5924	13.6013
chr1	2132061	2132576	0	0	0	1	28.8404	33.3425
chr1	2134273	2135272	0	0	1	1	35.7223	30.7808
chr1	2135273	2136272	0	0	1	1	75.3527	161.841
chr1	2136668	2137168	0	0	1	1	94.5143	16.0951
chr1	2137169	2137669	0	0	1	1	18.8462	16.0951
chr1	2138438	2139293	0	0	1	1	82.0629	74.6916
chr1	2139294	2140148	0	0	1	1	45.7413	35
chr1	2140149	2141003	0	0	0	1	75.344	112.065
chr1	2141004	2141857	0	0	0	1	75.344	240.365
chr1	2141945	2142446	0	0	0	1	18.0841	26.9442
chr1	2142447	2142946	0	0	0	1	43.9473	26.9442
chr1	2143180	2144018	0	0	1	1	142.829	35.584
chr1	2144019	2144856	0	0	1	1	33.8862	100.168
chr1	2144857	2145695	0	0	1	1	39.0389	32.3682
chr1	2145696	2146533	0	0	0	1	65.9209	44.0894
chr1	2155824	2156324	0	0	0	1	55.9408	227.971
chr1	2156325	2156825	0	0	0	1	16.9972	40.5736
chr1	2157679	2158499	0	0	1	1	341.124	52.6163
chr1	2158500	2159319	0	0	1	1	137.335	11.2311
chr1	2159347	2159848	0	0	1	0	0.567567	7.95167
chr1	2159849	2160348	0	0	1	0	13.1787	22.239
chr1	2161004	2161666	0	0	0	1	54.8304	72.6365
chr1	2161667	2162328	0	0	1	1	36.8202	74.6916
chr1	2162329	2162990	0	0	1	1	209.8	298.766
chr1	2162991	2163652	0	0	0	1	45.7499	23.5143
chr1	2163653	2164314	0	0	0	1	65.9209	21.0663
chr1	2164315	2164976	0	0	0	1	117.852	48
chr1	2164977	2165638	0	0	0	1	117.852	28
chr1	2165639	2166300	0	0	0	1	19.7763	117.541
chr1	2166707	2167620	0	0	0	1	58.1184	49.7944
chr1	2167621	2168533	0	0	0	1	175.789	97.1046
chr1	2168534	2169446	0	0	0	1	175.789	49.8714
chr1	2169447	2170359	0	0	1	1	108.301	41.9423
chr1	2170360	2171273	0	0	1	1	108.301	34.6802
chr1	2171274	2172186	0	0	0	1	54.9341	25.4104
chr1	2172187	2173099	0	0	1	1	566.992	12.5962
chr1	2173100	2174011	0	0	1	1	24.8656	132.99
chr1	2174315	2174836	0	0	0	1	29.3866	15.7752
chr1	2174837	2175357	0	0	0	1	29.3866	499.395
chr1	2176973	2177900	0	0	1	1	51.5007	32.3682
chr1	2177901	2178826	0	1	1	1	51.5007	80.4183
chr1	2178827	2179753	1	1	1	1	272.015	168.315
chr1	2179754	2180679	1	1	1	2	929	168.315
chr1	2180680	2181606	0	0	2	1	34.6165	148.244
chr1	2181607	2182532	0	0	1	1	137.88	66.4952
chr1	2182533	2183459	0	0	1	1	40.2982	102.304
chr1	2183460	2184385	0	0	0	1	37.7579	102.304
chr1	2184755	2185256	0	0	0	1	31.6471	122.32
chr1	2185257	2185756	0	0	0	1	39.8272	122.32
chr1	2185812	2186332	0	0	1	1	31.0803	24.1427
chr1	2186333	2186853	0	0	1	1	69.3333	40.0749
chr1	2186993	2187592	0	0	1	1	69.3333	6.27232
chr1	2187593	2188190	0	0	1	1	26.431	131.25
chr1	2188191	2188788	0	0	1	1	304.703	131.25
chr1	2188789	2189386	0	0	0	1	48.9029	89.4311
chr1	2189753	2190254	0	0	1	0	24.2285	13.6203
chr1	2190255	2190754	0	0	1	0	12.7944	13.6203
chr1	2191031	2191532	0	0	0	1	103.864	46.9942
chr1	2191533	2192032	0	0	0	1	103.864	8.81787
chr1	2197340	2198166	0	0	0	1	26.8317	31.6473
chr1	2198167	2198992	0	0	0	1	84.7971	99.5888
chr1	2198993	2199819	0	0	1	1	43.9473	33.8944
chr1	2199820	2200645	0	0	1	1	40.3268	77.9088
chr1	2200968	2201931	0	0	1	1	57.2759	71.3783
chr1	2201932	2202894	0	0	2	1	54.9341	81.8751
chr1	2202895	2203857	0	0	1	1	31.5048	744.423
chr1	2203858	2204819	0	0	0	1	75.4965	127.449
chr1	2204820	2205782	0	0	1	1	98.2879	1197.62
chr1	2205783	2206745	0	0	1	1	76.9077	22.4107
chr1	2206746	2207708	0	0	2	1	215.997	80.8095
chr1	2207709	2208670	0	0	1	1	16.7433	80.8095
chr1	2208885	2209680	0	1	1	1	53.2174	67.3865
chr1	2209681	2210475	0	1	1	1	185.771	42.8726
chr1	2210476	2211270	0	0	2	1	142.829	49.5684
chr1	2211271	2212065	0	0	1	1	43.2402	49.5684
chr1	2213950	2214620	0	0	0	1	47.162	2.64268
chr1	2214621	2215290	0	0	1	1	199.879	115.158
chr1	2215291	2215960	0	0	1	1	36.0054	115.158
chr1	2215961	2216629	0	0	0	1	121.365	336.112
chr1	2218042	2218542	0	0	0	1	22.5901	34.0545
chr1	2218543	2219043	0	0	0	1	21.6061	41.6163
chr1	2219825	2220554	0	0	0	1	40	75.5771
chr1	2220555	2221284	0	0	0	1	34.7747	35.584
chr1	2221285	2222014	0	0	0	1	109.868	34
chr1	2222015	2222744	0	0	0	1	50.6666	21.4363
chr1	2223411	2224322	0	0	0	1	49.4407	136.935
chr1	2224323	2225233	0	0	0	1	142.829	105
chr1	2225474	2225974	0	0	0	1	758.618	66.0591
chr1	2225975	2226475	0	0	0	1	10.0299	36.1136
chr1	2228823	2229334	0	0	0	1	72.1837	48.928
chr1	2229335	2229846	0	0	0	1	164.802	48.928
chr1	2229847	2230358	0	0	0	1	164.802	248.972
chr1	2230359	2230869	0	0	0	1	31.7063	23.3776
chr1	2230870	2231381	0	0	0	1	67.8642	25.4322
chr1	2231382	2231892	0	0	0	1	125.333	53.5338
chr1	2231893	2232404	0	0	0	1	40.6831	22.039
chr1	2232405	2232915	0	0	0	1	38.4286	27.7442
chr1	2236825	2237458	0	0	0	1	25.9959	15.6006
chr1	2237459	2238092	0	0	0	1	67.5102	48.928
chr1	2238093	2238726	0	0	0	1	22.5311	184.961
chr1	2238727	2239360	0	0	0	1	42.2683	12.5962
chr1	2241337	2241992	0	0	1	1	36.485	65.0802
chr1	2241993	2242646	0	0	1	1	36.485	40.6988
chr1	2242647	2243302	0	0	0	1	96.7278	40.6988
chr1	2243303	2243956	0	0	1	1	121.518	28.9604
chr1	2243957	2244612	0	0	1	1	55.4557	34.8427
chr1	2244613	2245266	0	0	1	1	988.57	60.048
chr1	2245267	2245921	0	0	1	1	78.7619	25.9467
chr1	2245922	2246575	0	0	1	1	16.674	33.2476
chr1	2246747	2247500	0	0	1	1	211.993	221.953
chr1	2247501	2248252	0	0	1	1	40.5061	42.3257
chr1	2248253	2249005	0	0	2	1	54.9341	34.8063
chr1	2249006	2249757	0	0	1	1	52.8303	15.846
chr1	2252324	2252932	0	0	1	1	69.78	56.5138
chr1	2252933	2253540	0	0	1	1	34.1929	50.6676
chr1	2253541	2254148	0	0	1	1	41.2789	248.972
chr1	2254149	2254755	0	0	1	1	41.2789	100.077
chr1	2266094	2266822	0	0	0	1	65.807	57.8004
chr1	2266823	2267551	0	0	0	1	47.0145	67.232
chr1	2268463	2268964	0	0	0	1	14.1812	53.4232
chr1	2268965	2269464	0	0	0	1	21.3241	53.4232
chr1	2279615	2280128	0	0	1	1	117.683	96.3623
chr1	2280129	2280642	0	0	1	1	45.4098	96.3623
chr1	2290188	2290688	0	0	0	1	11.1627	24.6615
chr1	2290689	2291189	0	0	0	1	8.86413	24.6615
chr1	2304733	2305386	0	0	0	1	20.3446	46.186
chr1	2305387	2306038	0	0	0	1	27.125	126.398
chr1	2312716	2313216	0	0	0	1	89.0994	36.7388
chr1	2313217	2313717	0	0	0	1	64	45.0843
chr1	2316006	2316528	0	0	1	1	78.0063	30.2057
chr1	2316529	2317051	0	0	1	1	23.5965	99.75
chr1	2321406	2322278	0	0	1	1	45.2102	31.7237
chr1	2322279	2323151	0	0	1	1	32.0335	25.2231
chr1	2323152	2324024	0	0	1	1	196.454	33.1042
chr1	2324025	2324896	0	0	0	1	38.4539	10.4704
chr1	2337616	2338116	0	0	0	1	12.0981	12.9108
chr1	2338117	2338617	0	0	0	1	22.0259	39.6822
chr1	2339620	2340120	0	0	0	1	19.8233	55.0493
chr1	2340121	2340621	0	0	0	1	77.9987	423.252
chr1	2342650	2343230	0	0	1	1	148.322	42.6659
chr1	2343231	2343811	0	0	1	1	148.322	80.1498
chr1	2343812	2344392	0	0	1	1	29.6507	806.381
chr1	2344393	2344972	0	0	1	1	35.146	309.81
chr1	2344973	2345554	0	0	1	1	35.146	110.088
chr1	2345555	2346134	0	0	0	1	104.375	35.5051
chr1	2346135	2346715	0	0	0	1	47.4707	66.2083
chr1	2346716	2347295	0	0	0	1	47.4707	66.2083
chr1	2347347	2347932	0	0	1	1	20.3305	27.2917
chr1	2347933	2348516	0	0	1	1	10.9678	4.04695
chr1	2349509	2350010	0	0	0	1	40.5739	30.4134
chr1	2350011	2350510	0	0	0	1	27.4196	6.672
chr1	2363249	2364231	0	0	1	1	52	32.6554
chr1	2364232	2365213	0	0	1	1	16.7714	66.72
chr1	2372841	2373342	0	0	0	1	19.5914	6.26561
chr1	2373343	2373842	0	0	0	1	6.58987	11.12
chr1	2374161	2374724	0	0	1	1	81.3783	13.344
chr1	2374725	2375286	0	0	1	1	22.5034	51.152
chr1	2377030	2377864	0	0	1	1	34.8538	161.841
chr1	2377865	2378699	0	0	1	1	73.1718	131.014
chr1	2378700	2379534	0	0	0	1	238.497	75.5771
chr1	2379535	2380368	0	0	0	1	24.7382	69.3604
chr1	2380699	2381200	0	0	0	1	7.04889	14.683
chr1	2381201	2381700	0	0	0	1	54.9341	7.83811
chr1	2383066	2383714	0	0	0	1	85.2451	199.178
chr1	2383715	2384362	0	0	0	1	1962.18	199.178
chr1	2397623	2398124	0	0	0	1	17.7268	102.338
chr1	2398125	2398624	0	0	0	1	31.0803	59.4835
chr1	2398989	2399659	0	0	0	1	38.5626	43.8469
chr1	2399660	2400329	0	0	0	1	45.3783	43.8469
chr1	2405073	2405682	0	0	0	1	87.8945	4.0032
chr1	2405683	2406292	0	0	0	1	128.618	29.0068
chr1	2407513	2408014	0	0	0	1	49.2952	33.5898
chr1	2408015	2408514	0	0	0	1	35.2414	8.92229
chr1	2408776	2409333	0	0	0	1	9.10221	9.44713
chr1	2409334	2409890	0	0	0	1	30.9528	78.75
chr1	2410683	2411184	0	0	1	1	32.9604	78.75
chr1	2411185	2411684	0	0	1	1	15.4181	38.1104
chr1	2413830	2414330	0	0	0	1	22.2274	56.0187
chr1	2414331	2414831	0	0	0	1	36.3628	42
chr1	2423421	2423982	0	0	0	1	142.829	118.125
chr1	2423983	2424542	0	0	0	1	14.1579	4.06567
chr1	2424610	2425128	0	0	1	1	19.5336	33.9944
chr1	2425129	2425647	0	0	1	1	66.6666	136.7
chr1	2435088	2435592	0	0	1	1	93.3891	4.63147
chr1	2435593	2436096	0	0	1	1	93.3891	20.016
chr1	2454755	2455542	0	0	0	1	142.345	7.34823
chr1	2455543	2456328	0	0	0	1	45.0068	6.672
chr1	2456329	2457114	0	0	1	1	45.0068	33.5927
chr1	2457115	2457900	0	0	1	1	18.0841	33.5927
chr1	2458062	2458782	0	0	0	1	26.431	141.431
chr1	2458783	2459503	0	0	0	1	28.0685	43.6167
chr1	2459504	2460224	0	0	0	1	84.8047	202.384
chr1	2460225	2460944	1	1	0	1	509.14	341.25
chr1	2460955	2461458	0	0	1	1	55.0894	15.298
chr1	2461459	2461962	0	0	1	1	23.3102	185.34
chr1	2461963	2462466	0	0	1	1	42.1712	46.2403
chr1	2462467	2462969	0	0	1	1	42.1712	14.6926
chr1	2463168	2463668	0	0	0	1	21.4748	36.696
chr1	2463669	2464169	0	0	0	1	25.3224	398.918
chr1	2465753	2466256	0	0	0	1	173.107	67.413
chr1	2466257	2466760	0	0	1	1	173.107	67.413
chr1	2466761	2467264	0	0	1	1	25.3017	146.945
chr1	2467265	2467768	0	0	1	1	42.9497	78.75
chr1	2471227	2471872	0	0	1	1	25.9003	81.1472
chr1	2471873	2472517	0	0	1	1	11.4446	81.1472
chr1	2474412	2475282	0	0	1	1	175.789	41.6163
chr1	2475283	2476153	0	0	1	1	59.4169	83.9745
chr1	2476154	2477024	0	0	0	1	73.4526	430.035
chr1	2477025	2477894	0	0	1	1	35.8563	55.6491
chr1	2477895	2478766	0	0	1	2	39.3333	67.6037
chr1	2478767	2479636	0	0	1	1	131.842	67.6037
chr1	2479637	2480506	0	0	1	1	31.5048	283.146
chr1	2480507	2481376	0	0	0	1	33.9853	87.6939
chr1	2484511	2485028	0	0	0	1	13.7335	49.7259
chr1	2485029	2485545	0	0	0	1	66.1445	43.3868
chr1	2486780	2487406	0	0	1	1	64.4536	90.9392
chr1	2487407	2488031	0	0	1	1	64.4536	40.9288
chr1	2488032	2488657	0	0	0	1	127.611	60.048
chr1	2488658	2489282	0	0	0	1	25.5916	37.4107
chr1	2493335	2493892	0	0	0	1	51.9917	12.5312
chr1	2493893	2494449	0	0	0	1	14.319	69.7122
chr1	2495459	2496369	0	0	1	1	61.8009	26
chr1	2496370	2497279	0	0	1	1	19.2187	137.136
chr1	2497409	2497934	0	0	0	1	15.4793	58.7858
chr1	2497935	2498459	0	0	0	1	16.6332	110.977
chr1	2498904	2499776	0	0	0	1	1941.19	104.383
chr1	2499777	2500647	0	0	0	1	19.1983	46.2403
chr1	2507696	2508332	0	0	0	1	22.9781	7.0112
chr1	2508333	2508968	0	0	0	1	43.9473	134.097
chr1	2508969	2509605	0	0	0	1	19.2269	202.075
chr1	2509606	2510241	0	0	0	1	52.951	26.7669
chr1	2514721	2515296	0	0	0	1	101.445	5.5
chr1	2515297	2515872	0	0	0	1	101.445	31.7237
chr1	2516287	2516806	0	0	1	1	29.3554	16.6238
chr1	2516807	2517326	0	0	1	1	29.3554	56.1767
chr1	2517327	2517846	0	0	1	1	18.9523	0.823666
chr1	2517847	2518364	0	0	1	0	8.23439	37.4831
chr1	2518390	2519023	0	0	0	1	126.747	60.8815
chr1	2519024	2519656	0	0	0	1	161.193	37.808
chr1	2519657	2520289	0	0	0	1	53.761	37.808
chr1	2520290	2520921	0	0	0	1	24.0036	4.20259
chr1	2526810	2527310	0	0	0	1	42	56.4643
chr1	2527311	2527811	0	0	0	1	42	15.568
chr1	2528418	2529042	0	0	0	1	28.6336	18.6729
chr1	2529043	2529666	0	0	0	1	45.6993	18.6729
chr1	2541827	2542338	0	0	1	1	113.189	6
chr1	2542339	2542848	0	0	1	1	113.189	24.9319
chr1	2542849	2543358	0	0	1	1	22.5034	126.613
chr1	2543359	2543868	0	0	0	1	18.0027	48.9755
chr1	2548226	2548726	0	0	0	1	9.04727	62.327
chr1	2548727	2549227	0	0	0	1	6.23745	2.09936
chr1	2559229	2559792	0	0	1	1	42.7354	46.2403
chr1	2559793	2560354	0	0	1	1	40.8281	16.9548
chr1	2560355	2560916	0	0	1	1	109.924	8.896
chr1	2560917	2561478	0	0	1	1	109.924	16.0615
chr1	2561684	2562184	0	0	0	1	93	66.1066
chr1	2562185	2562685	0	0	0	1	226.571	66.1066
chr1	2563781	2564552	0	0	0	1	62.405	36.1136
chr1	2564553	2565324	0	0	0	1	36.0054	17.8446
chr1	2566447	2567055	0	0	1	1	44.0785	124.544
chr1	2567056	2567663	0	0	1	1	13.9036	124.544
chr1	2572523	2573362	0	0	1	1	73.6405	26.688
chr1	2573363	2574200	0	0	2	1	52.7926	119.848
chr1	2574201	2575040	0	0	1	2	52.7926	10.3737
chr1	2575041	2575878	0	0	0	1	18.4101	113.268
chr1	2584966	2585471	0	0	0	1	85.6336	55.6491
chr1	2585472	2585976	0	0	0	1	105.061	85.63
chr1	2585977	2586482	0	0	0	1	105.061	99.7428
chr1	2586483	2586987	1	0	0	1	1823.58	498.75
chr1	2587878	2588769	1	0	0	0	114	143.345
chr1	2588891	2589402	1	0	0	1	197.997	105.656
chr1	2589403	2589914	1	0	0	1	31.5048	74.6916
chr1	2589915	2590426	1	0	0	1	143.792	74.6916
chr1	2590427	2590938	1	0	0	0	74.999	50.8643
chr1	2594038	2594539	1	0	0	0	68	24.8972
chr1	2594592	2595093	1	0	0	0	21.9736	99.5888
chr1	2595722	2596364	0	0	0	1	61	99.5888
chr1	2596365	2597006	1	0	0	1	94.7857	99.5888
chr1	2597430	2597930	1	0	0	1	51	192.421
chr1	2597931	2598431	1	0	0	1	1646.55	192.421
chr1	2599208	2599709	1	0	0	0	18.5403	55.4883
chr1	2600600	2601101	1	0	0	0	148	99.0351
chr1	2601784	2602520	1	0	0	1	197.714	288.75
chr1	2602521	2603255	2	0	0	2	54.8708	88.1558
chr1	2603256	2603991	1	0	0	1	54.8254	498.75
chr1	2603992	2604726	1	0	0	1	61	105
chr1	2604801	2605302	1	0	0	0	71.999	88.2241
chr1	2607057	2607636	1	0	0	0	3000.39	341.25
chr1	2607637	2608216	1	0	0	1	54.9341	157.5
chr1	2608217	2608796	1	0	0	1	70.5218	44.0394
chr1	2608797	2609376	1	0	0	1	48.7774	18.1495
chr1	2609432	2609933	1	0	0	0	65.9209	393.75
chr1	2610686	2611577	1	0	0	0	40.2982	142.008
chr1	2611725	2612226	1	0	0	0	60.7492	74.6916
chr1	2612496	2612997	1	0	0	0	125.818	110.263
chr1	2613783	2614607	1	0	0	0	227.671	49.7944
chr1	2628928	2629429	1	0	0	0	79.8127	341.25
chr1	2686916	2687416	0	0	0	1	29.5276	52.5
chr1	2687417	2687917	0	0	0	1	74.1611	107.746
chr1	2688653	2689154	0	0	0	1	59.2848	105
chr1	2689155	2689654	0	0	0	1	53.5608	105
chr1	2693100	2693600	0	0	0	1	8.10122	20.016
chr1	2693601	2694101	0	0	0	1	15.355	50.5
chr1	2699769	2700270	0	0	0	1	5.62531	90.9731
chr1	2700271	2700770	0	0	0	1	80.5964	35.5647
chr1	2704866	2705526	0	0	0	1	54.9341	23.544
chr1	2705527	2706187	0	0	1	1	34.0948	21.9641
chr1	2706188	2706848	0	0	1	1	45.6993	56.7621
chr1	2706849	2707508	0	0	1	1	55.4087	162.511
chr1	2718071	2718572	0	0	0	1	30.5097	19.8074
chr1	2718573	2719072	0	0	0	1	22.6051	19.8074
chr1	2749074	2749574	0	0	0	1	11.3866	33.0296
chr1	2749575	2750075	0	0	0	1	12.3602	24.464
chr1	2765362	2765862	0	0	0	1	16.2212	80.5902
chr1	2765863	2766363	0	0	0	1	23.5073	32
chr1	2766741	2767242	0	0	0	1	8.53923	140.649
chr1	2767243	2767742	0	0	0	1	8.53923	39.3254
chr1	2798946	2799730	0	0	0	1	45.3355	116.884
chr1	2799731	2800514	0	0	0	1	58.7621	98.0468
chr1	2805004	2805504	0	0	0	1	86.4803	18.6989
chr1	2805505	2806005	0	0	0	1	32	15.8619
chr1	2828719	2829220	0	0	0	1	6.0855	14.7659
chr1	2829221	2829720	0	0	0	1	43.6621	5.33927
chr1	2830840	2831658	0	0	0	1	87.8945	58.9881
chr1	2831659	2832477	0	0	0	1	87.8945	11.12
chr1	2837727	2838286	0	0	0	1	17	248.972
chr1	2838287	2838846	0	0	0	1	32.9604	55.4883
chr1	2862477	2863425	0	0	0	1	11.1955	13.8652
chr1	2863426	2864373	0	0	0	1	21.4748	23.093
chr1	2865790	2866290	0	0	1	1	10.3957	25.3585
chr1	2866291	2866791	0	0	1	1	6.33443	6.672
chr1	2900992	2901684	0	0	1	1	29.3333	20.575
chr1	2901685	2902375	0	0	1	1	26.431	12.0379
chr1	2906579	2907080	0	0	0	1	14.554	36.696
chr1	2907081	2907580	0	0	0	1	51.4168	10.7774
chr1	2917321	2917822	0	0	0	1	70.3551	2.93929
chr1	2917823	2918322	0	0	0	1	70.3551	73.519
chr1	2920923	2921424	0	0	0	1	47.246	28.2256
chr1	2921425	2921924	0	0	0	1	22.6051	35.584
chr1	2929052	2929817	0	0	0	1	32.9604	12
chr1	2929818	2930582	1	0	0	1	29.7349	60.7986
chr1	2930583	2931348	1	0	0	1	28.7025	60.7986
chr1	2931349	2932112	0	0	0	1	356	110.316
chr1	2935743	2936244	0	0	0	1	32.9604	5.86634
chr1	2936245	2936744	0	0	0	1	28.9785	3.32554
chr1	2936781	2937416	0	0	0	1	18.6586	60.1124
chr1	2937417	2938052	0	0	0	1	23.6048	30.6727
chr1	2938053	2938688	0	0	0	1	23.6048	20.6394
chr1	2938689	2939322	0	0	0	1	21.2599	10.8941
chr1	2948891	2949535	0	0	1	1	54.9341	42.2537
chr1	2949536	2950179	0	0	1	1	54.9341	65.3048
chr1	2952824	2953324	0	0	0	1	32.8415	16.1841
chr1	2953325	2953825	0	0	0	1	14.7051	15.2462
chr1	2953834	2954334	0	0	0	1	20.0834	6.17105
chr1	2954335	2954835	0	0	0	1	35.4345	26.8061
chr1	2954939	2955488	0	0	1	1	38.4539	26.8061
chr1	2955489	2956036	0	0	1	1	45.2102	82.5991
chr1	2958647	2959148	0	0	0	1	9.37836	1.05551
chr1	2959149	2959648	0	0	0	1	10.9541	1.3146
chr1	2976872	2977417	0	0	0	1	6.13671	192.953
chr1	2977418	2977962	0	0	0	1	7.0959	11.3605
chr1	2977963	2978507	0	0	0	1	23.1543	47.1651
chr1	2978508	2979051	0	0	0	1	17.8146	53.5338
chr1	2979052	2979596	0	0	0	1	17.8146	53.5338
chr1	2979597	2980141	0	0	1	1	131.842	54.4319
chr1	2980142	2980686	0	0	1	1	131.842	20.7978
chr1	2980687	2981230	0	0	1	1	29.1081	9.24806
chr1	2983510	2984085	0	0	1	1	55.4557	23.7689
chr1	2984086	2984660	0	0	1	1	158.445	121.108
chr1	2984661	2985236	0	0	1	1	90.6412	121.108
chr1	2985237	2985811	0	0	0	1	10.1383	18.8943
chr1	2987016	2987596	0	0	1	1	42.897	13.6203
chr1	2987597	2988176	0	0	1	1	60.2953	29.468
chr1	2988392	2989242	0	0	1	1	85.6336	131.785
chr1	2989243	2990091	0	0	1	1	29.3578	236.25
chr1	2990092	2990941	0	0	1	1	45.2102	25.1924
chr1	2990942	2991790	0	0	1	1	42.957	134.802
chr1	3000381	3000908	0	0	0	1	50.9916	45.7387
chr1	3000909	3001436	0	0	0	1	50.9916	93.5267
chr1	3011815	3012660	0	0	0	1	42.8473	212.705
chr1	3012661	3013505	0	0	0	1	60.4275	3.91089
chr1	3013835	3014336	0	0	0	1	26.7099	19.4254
chr1	3014337	3014836	0	0	0	1	17.6728	11.9964
chr1	3016671	3017269	0	0	0	1	40.5061	37.7811
chr1	3017270	3017867	0	0	0	1	62.3745	119.664
chr1	3017868	3018466	0	0	0	1	81.0868	47.0503
chr1	3018467	3019063	0	0	0	1	13.2155	92.4806
chr1	3019661	3020222	0	0	0	1	29.6338	25.1924
chr1	3020223	3020783	0	0	0	1	31.2785	20.0223
chr1	3020784	3021344	0	0	0	1	90.6709	24.464
chr1	3021345	3021905	0	0	1	1	25.6225	34.6802
chr1	3021906	3022467	0	0	1	1	25.6225	74.6916
chr1	3022468	3023028	0	0	1	1	33.9076	85.0242
chr1	3023029	3023589	0	0	1	1	79.6	30.4925
chr1	3023590	3024149	0	0	1	1	151.118	81.3829
chr1	3030215	3030791	0	0	1	1	62.1813	373.458
chr1	3030792	3031367	0	0	1	1	56.5127	373.458
chr1	3033883	3034384	0	0	0	1	50.1126	73.3612
chr1	3034385	3034884	0	0	0	1	50.1126	6.672
chr1	3035969	3036470	0	0	0	1	13.3333	29.9843
chr1	3036471	3036970	0	0	0	1	13.3333	34.0768
chr1	3037612	3038291	0	0	0	1	27.4546	24.2641
chr1	3038292	3038970	0	0	0	1	54.5311	57.8004
chr1	3038971	3039650	0	0	0	1	84.4705	57.8004
chr1	3039651	3040329	0	0	0	1	84.4705	124.486
chr1	3040912	3041524	0	0	0	1	25.9561	13.4269
chr1	3041525	3042136	0	0	0	1	25.9561	196.875
chr1	3042137	3042748	0	0	0	1	43.9473	6.66942
chr1	3042749	3043359	0	0	0	1	9.37195	813.75
chr1	3043876	3044802	0	0	0	1	23.581	55.0493
chr1	3044803	3045728	0	0	0	1	164.802	16.6447
chr1	3046351	3046852	0	0	0	1	18.47	55.4883
chr1	3046853	3047352	0	0	0	1	18.47	4.08907
chr1	3052001	3052522	0	0	0	1	22.0152	161.619
chr1	3052523	3053044	0	0	0	1	22.0152	161.619
chr1	3053979	3054480	0	0	0	1	61.8009	9.74376
chr1	3054481	3054980	0	0	0	1	18.6921	152.765
chr1	3058343	3059263	0	0	0	1	29.2475	16
chr1	3059264	3060183	0	0	0	1	90.6709	101
chr1	3061442	3062304	0	0	0	1	63.313	16.5644
chr1	3062305	3063167	0	0	0	1	18.8116	180.337
chr1	3065594	3066094	0	0	0	1	57.5284	50.8208
chr1	3066095	3066595	0	0	0	1	45.3206	144.56
chr1	3068969	3069470	0	0	0	1	23.9102	16
chr1	3069471	3069970	0	0	0	1	121.197	49.968
chr1	3070263	3070764	0	0	0	1	21.4748	210
chr1	3070765	3071264	0	0	0	1	21.4748	210
chr1	3073115	3073616	0	0	0	1	24.0337	40.0749
chr1	3073617	3074116	0	0	0	1	93.469	40.0749
chr1	3086868	3087388	0	0	0	1	45.0068	15.7452
chr1	3087389	3087907	0	0	0	1	97.5329	15.7452
chr1	3102105	3102690	0	0	0	1	49.4407	34.8042
chr1	3102691	3103276	0	0	0	1	49.4407	41.9873
chr1	3103277	3103862	0	0	0	1	110.326	134.097
chr1	3103863	3104447	0	0	0	1	40.3989	26.2028
chr1	3105417	3105918	0	0	0	1	217.032	26.7691
chr1	3105919	3106418	0	0	0	1	42.2352	34.1637
chr1	3106484	3107288	0	0	1	1	40.9114	66.4952
chr1	3107289	3108091	0	0	1	1	22.3257	55.3947
chr1	3108669	3109498	0	0	0	1	32.9604	33.2476
chr1	3109499	3110327	0	0	0	1	30.6835	27.1116
chr1	3121045	3122042	0	0	0	1	58.3675	9.74376
chr1	3122043	3123038	0	0	0	1	25.4422	26.4536
chr1	3123049	3123550	0	0	0	1	10.0255	5.60283
chr1	3123551	3124050	0	0	0	1	8.9073	25.5805
chr1	3129956	3130456	0	0	0	1	13.9951	4.05745
chr1	3130457	3130957	0	0	0	1	53.2531	49.6932
chr1	3133830	3134598	0	0	0	1	122.734	282.066
chr1	3134599	3135365	0	0	0	1	53.2531	131.25
chr1	3135420	3135963	0	0	0	1	14.5037	174.247
chr1	3135964	3136506	0	0	0	1	14.5037	174.247
chr1	3136507	3137049	0	0	0	1	14.9647	25.5736
chr1	3137050	3137591	0	0	0	1	66.1073	16.6238
chr1	3137592	3138134	0	0	0	1	22.9068	46.7919
chr1	3138135	3138677	0	0	0	1	186.776	20.3457
chr1	3138678	3139220	0	0	1	1	186.776	20.3457
chr1	3139221	3139762	0	0	1	1	46.2543	24.8972
chr1	3142017	3142518	0	0	0	1	40.1706	6.71346
chr1	3142519	3143018	0	0	0	1	40.1706	10.6667
chr1	3147888	3148388	0	0	0	1	45.3206	14
chr1	3148389	3148889	0	0	0	1	45.3206	5.00037
chr1	3149334	3149834	0	0	0	1	83.7745	21.9641
chr1	3149835	3150335	0	0	0	1	47.0243	62.5567
chr1	3152163	3152664	0	0	0	1	110.686	65.8924
chr1	3152665	3153164	0	0	0	1	110.686	21.8839
chr1	3157228	3157754	0	0	1	1	85.6336	7.29161
chr1	3157755	3158280	0	0	1	1	16.8775	66.72
chr1	3163849	3164350	0	0	0	1	7.77008	36.5534
chr1	3164351	3164850	0	0	0	1	83.7011	21.8101
chr1	3166207	3166738	0	0	0	1	16.4802	68.468
chr1	3166739	3167270	0	0	0	1	47.4707	49.7944
chr1	3178896	3179396	0	0	0	1	11.2019	9.97602
chr1	3179397	3179897	0	0	0	1	35.846	49.7944
chr1	3181883	3182737	0	0	0	1	17.573	51.7573
chr1	3182738	3183591	0	0	0	1	32.0896	16.7949
chr1	3195213	3195714	0	0	0	1	30.1096	10.5
chr1	3195715	3196214	0	0	0	1	120.855	39.1231
chr1	3200893	3201766	0	0	0	1	32.9604	64.7364
chr1	3201767	3202638	0	0	0	1	34.0864	40.2499
chr1	3211398	3211898	0	0	1	0	9.71268	15.568
chr1	3211899	3212399	0	0	1	0	19.2475	15.568
chr1	3212462	3212962	0	0	0	1	167	5.94223
chr1	3212963	3213463	0	0	0	1	120.855	5.29062
chr1	3220173	3220730	0	0	1	0	106.192	35.6534
chr1	3220731	3221288	0	0	1	1	175.789	31.4904
chr1	3221289	3221846	0	0	0	1	17.377	50.717
chr1	3221847	3222402	0	0	0	1	17.377	5.59029
chr1	3228475	3229080	0	0	0	1	21.6621	34.0755
chr1	3229081	3229686	0	0	1	1	47.4707	19.3333
chr1	3229687	3230292	0	0	1	1	43.9473	69.3604
chr1	3230293	3230896	0	0	1	1	85.2809	43.9283
chr1	3231799	3232358	1	1	0	1	15.7936	199.178
chr1	3232359	3232918	0	1	0	1	18.9422	3.96149
chr1	3233642	3234142	0	0	0	1	57.5409	18
chr1	3234143	3234643	0	0	0	1	7.12286	7.93094
chr1	3235695	3236196	0	0	0	1	20.4733	144.375
chr1	3236197	3236696	0	0	0	1	38.4539	144.375
chr1	3236776	3237396	0	0	0	1	37.0805	74.6916
chr1	3237397	3238015	0	0	0	1	171.267	79.0218
chr1	3239151	3240132	0	0	0	1	109.868	113.289
chr1	3240133	3241112	0	0	0	1	31.7964	41.5234
chr1	3241373	3241874	0	0	0	1	24.8919	12.5962
chr1	3241875	3242374	0	0	0	1	28.3476	8.81787
chr1	3243041	3243542	0	0	0	1	24.5468	99.5888
chr1	3243543	3244042	0	0	0	1	43.5342	14.6926
chr1	3246199	3246878	0	0	0	1	18.0841	25.3428
chr1	3246879	3247556	0	0	0	1	16.966	193.944
chr1	3247557	3248234	0	0	0	1	36.7263	90.2805
chr1	3248235	3248912	0	0	0	1	54.333	13.3188
chr1	3254697	3255513	0	0	0	1	71.4143	8.76939
chr1	3255514	3256329	0	0	0	1	117.852	162.352
chr1	3262115	3262616	0	0	0	1	31.1872	9.34372
chr1	3262617	3263116	0	0	0	1	161.766	47.0427
chr1	3263472	3264272	0	0	0	1	161.766	220.259
chr1	3264273	3265072	0	0	0	1	27.6181	226.577
chr1	3265073	3265873	0	0	1	1	65.9209	29.3941
chr1	3265874	3266673	0	0	1	1	65.9209	44.0317
chr1	3266718	3267692	0	0	0	1	65.8	29.5178
chr1	3267693	3268667	0	0	1	1	54.9341	46.704
chr1	3268668	3269642	1	1	1	1	755.99	178.025
chr1	3269643	3270616	0	0	0	1	34.0907	224.075
chr1	3271139	3272030	0	0	0	1	36.6412	6.2243
chr1	3272031	3272920	0	0	0	1	94.892	78.5672
chr1	3272921	3273812	0	0	1	1	37.2439	146.926
chr1	3273813	3274702	0	0	1	1	126.756	146.926
chr1	3276907	3277408	0	0	0	1	20.9246	18.8171
chr1	3277409	3277908	0	0	0	1	199.13	12
chr1	3279007	3279628	0	0	0	1	17.923	24.8972
chr1	3279629	3280250	0	0	0	1	17.923	24.8972
chr1	3284436	3284950	0	0	0	1	10.6667	8.87565
chr1	3284951	3285465	0	0	0	1	10.6667	13.3754
chr1	3285513	3286094	1	1	0	0	63.4126	455.472
chr1	3294478	3294978	0	0	0	1	31.6471	48.0994
chr1	3294979	3295479	0	0	0	1	31.6471	4.23316
chr1	3296439	3296940	0	0	0	1	8.24944	8.3119
chr1	3296941	3297440	0	0	0	1	23.581	22.9739
chr1	3300894	3301394	0	0	0	1	8.18228	12.0234
chr1	3301395	3301895	0	0	0	1	78.4131	62.272
chr1	3303704	3304204	0	0	0	1	274.935	564.131
chr1	3304205	3304705	0	0	0	1	36.0054	564.131
chr1	3305801	3306302	0	0	0	1	16.0331	10.9388
chr1	3306303	3306802	0	0	0	1	8.10753	16.6238
chr1	3307961	3308462	0	0	0	1	210.444	52.4841
chr1	3308463	3308962	0	0	0	1	13.6346	37.3458
chr1	3311898	3312581	0	0	0	1	174.289	25.3585
chr1	3312582	3313264	0	0	0	1	174.289	36.1136
chr1	3313265	3313947	0	0	0	1	7.10066	2.47593
chr1	3313948	3314629	0	0	0	1	47.8204	74.6916
chr1	3318623	3319124	0	0	0	1	14.7704	6.35616
chr1	3319125	3319625	0	0	0	1	25.8919	54.4028
chr1	3319626	3320126	0	0	0	1	30.0016	40
chr1	3320127	3320627	0	0	0	1	779.989	91.875
chr1	3323221	3323784	0	0	0	1	34.4646	16.6238
chr1	3323785	3324347	0	0	0	1	65.9209	11.7572
chr1	3325025	3325602	0	0	1	1	51.0361	202.003
chr1	3325603	3326179	0	0	1	1	51.0361	8.81787
chr1	3331680	3332376	0	0	1	1	164.802	30.9772
chr1	3332377	3333072	0	0	1	1	22.2724	357.665
chr1	3334313	3334814	0	0	0	1	21.9736	5.53825
chr1	3334815	3335314	0	0	0	1	84.4705	12.1434
chr1	3337228	3337728	0	0	0	1	29.401	190.523
chr1	3337729	3338229	0	0	0	1	29.401	18.4044
chr1	3340623	3341124	0	0	0	1	21.6201	47.2087
chr1	3341125	3341624	0	0	0	1	23.623	47.2087
chr1	3346660	3347354	0	0	0	1	39.5038	76.6267
chr1	3347355	3348047	0	0	0	1	66.6666	112.037
chr1	3348048	3348741	0	0	1	1	18.3965	8.2822
chr1	3348742	3349434	0	0	1	1	25.7543	9.55056
chr1	3349503	3350014	0	0	1	1	36.8954	43.5701
chr1	3350015	3350524	0	0	1	1	120.855	348.561
chr1	3354866	3355630	0	0	0	1	14.5948	132.502
chr1	3355631	3356394	0	0	0	1	42.0433	23.093
chr1	3356395	3357158	0	0	0	1	30.1477	22.8227
chr1	3357159	3357921	0	0	0	1	5744.64	27.4999
chr1	3358394	3358894	0	0	0	1	27.8803	15.012
chr1	3358895	3359395	0	0	0	1	11.7498	22.3839
chr1	3369311	3370063	0	0	1	1	461.447	70.056
chr1	3370064	3370815	0	0	1	1	66.6666	70.056
chr1	3370816	3371568	0	0	1	1	28.9375	77.069
chr1	3371569	3372319	0	0	1	1	85.3413	74.6916
chr1	3372320	3373072	0	0	0	1	79.0805	62.272
chr1	3373073	3373824	0	0	0	1	49.4407	12.5962
chr1	3373825	3374576	0	0	0	1	163.432	33.0296
chr1	3374577	3375327	0	0	0	1	43.9473	128.196
chr1	3376061	3376991	0	0	0	1	71	117.22
chr1	3376992	3377921	0	0	0	1	90.4204	101.618
chr1	3377922	3378852	0	0	0	1	45.3206	24
chr1	3378853	3379781	0	0	0	1	110.82	44.0779
chr1	3381991	3382492	0	0	0	1	131.842	90.2726
chr1	3382493	3382992	0	0	0	1	131.842	90.2726
chr1	3386878	3387504	0	0	1	1	77.2419	82.9907
chr1	3387505	3388130	0	1	1	1	77.2419	76.4873
chr1	3388131	3388756	0	1	1	1	42.7564	349.1
chr1	3388757	3389382	0	0	1	1	42.7564	26.5882
chr1	3389434	3389934	0	0	0	1	16.2734	12.5962
chr1	3389935	3390435	0	0	0	1	54.2522	12.5962
chr1	3392213	3392714	0	0	0	1	30.2243	40.3421
chr1	3392715	3393214	0	0	0	1	30.2243	24.0449
chr1	3397987	3398822	0	0	0	1	54.9341	33.22
chr1	3398823	3399658	0	0	1	1	47.246	27.7063
chr1	3399659	3400494	0	0	1	1	253.4	82.822
chr1	3400495	3401329	0	0	1	1	253.4	249.357
chr1	3408184	3408709	0	0	1	1	272.177	49.7944
chr1	3408710	3409234	0	0	1	1	272.177	89.8423
chr1	3412031	3412724	0	0	0	1	41.9773	105
chr1	3412725	3413418	0	0	0	1	57.9569	83.119
chr1	3418176	3418690	0	0	1	1	18.2362	30.4408
chr1	3418691	3419205	0	0	1	1	54.0081	13.125
chr1	3426484	3427055	0	0	1	1	58.9121	76.3573
chr1	3427056	3427626	0	0	1	1	58.9121	16.3528
chr1	3439182	3439722	0	0	0	1	12.3574	25.2597
chr1	3439723	3440262	0	0	0	1	111.242	698.228
chr1	3445153	3445840	0	0	0	1	10.7243	81.6912
chr1	3445841	3446528	0	0	0	1	153.815	117.22
chr1	3446529	3447216	0	0	0	1	71.4143	100.702
chr1	3447217	3447902	0	0	1	1	871.192	43.0369
chr1	3447903	3448590	0	0	1	1	16.9972	8.33674
chr1	3448591	3449277	0	0	0	1	68.0032	90.9392
chr1	3449278	3449964	0	0	0	1	48.2479	58.2745
chr1	3449965	3450651	0	0	0	1	296.79	32.3682
chr1	3455380	3455880	0	0	0	1	27.5323	6.9326
chr1	3455881	3456381	0	0	0	1	15.4181	2.4
chr1	3457685	3458338	0	0	0	1	30.8322	78.75
chr1	3458339	3458990	0	0	0	1	11.4409	84.512
chr1	3458991	3459642	0	0	1	1	63.4435	84.512
chr1	3459643	3460294	0	0	1	1	1683.14	72.2402
chr1	3460295	3460948	0	0	1	1	289.5	617.082
chr1	3460949	3461600	0	0	0	1	29.2982	62.5
chr1	3461601	3462252	0	0	0	1	115.362	16.1841
chr1	3462253	3462904	0	0	0	1	115.362	73.4568
chr1	3463321	3463960	0	0	0	1	121.518	46.7701
chr1	3463961	3464599	0	0	1	1	32	273.869
chr1	3464600	3465238	0	0	1	1	49.4407	23.1027
chr1	3465239	3465877	0	0	1	1	34.5619	10.3029
chr1	3493025	3493526	0	0	0	1	21.3263	30.0817
chr1	3493527	3494026	0	0	0	1	308	27.7063
chr1	3499602	3500121	0	0	1	1	41.8505	29.3853
chr1	3500122	3500640	0	0	1	1	27.6152	61.9312
chr1	3505580	3506146	0	0	0	1	9.91164	9.91367
chr1	3506147	3506711	0	0	0	1	16.3253	60.1124
chr1	3506712	3507277	0	0	0	1	366.58	60.1124
chr1	3507278	3507842	0	0	0	1	366.58	83.1912
chr1	3508323	3509002	0	0	0	1	106.95	155.676
chr1	3509003	3509681	0	0	0	1	22.0259	47.0287
chr1	3509682	3510360	0	0	0	1	65.4845	47.0287
chr1	3510361	3511039	0	0	0	1	61.3289	8.896
chr1	3513146	3514042	0	0	0	1	161.193	40.4
chr1	3514043	3514937	0	0	1	1	62.1606	38.241
chr1	3514938	3515833	0	0	1	1	41.0315	87.8565
chr1	3515834	3516728	0	0	1	1	27.5698	63.1759
chr1	3518522	3519158	0	0	1	1	40.5061	10.4427
chr1	3519159	3519794	0	0	1	1	36.6227	38.883
chr1	3523798	3524671	0	0	0	1	17.6207	70.6092
chr1	3524672	3525544	0	0	0	1	37.8351	70.6092
chr1	3525545	3526417	0	0	0	1	37.8351	45.7779
chr1	3526418	3527289	0	0	0	1	41.2789	35.584
chr1	3528115	3528862	0	0	1	1	42.957	73.4632
chr1	3528863	3529608	0	0	1	1	100.33	26.688
chr1	3529609	3530355	0	0	1	1	341.995	101.729
chr1	3530356	3531101	0	0	1	1	341.995	101.729
chr1	3534160	3535069	0	0	0	1	17.7165	1.112
chr1	3535070	3535978	0	0	0	1	172.356	128.831
chr1	3539962	3540625	0	0	0	1	18.3631	11.9937
chr1	3540626	3541288	0	0	1	1	47.2571	37.1813
chr1	3541289	3541952	0	0	1	0	10.7998	37.1813
chr1	3541953	3542615	0	0	1	0	142.829	20.2839
chr1	3547422	3548042	0	0	1	1	25.3493	77.069
chr1	3548043	3548661	0	0	1	1	25.6454	77.069
chr1	3548662	3549281	0	0	1	1	29.7626	60.0972
chr1	3549282	3549900	0	0	1	1	29.7626	22.24
chr1	3555749	3556328	0	0	1	1	121.916	62
chr1	3556329	3556907	0	0	1	1	76.9077	18.0879
chr1	3557544	3558044	0	0	1	0	159.133	31.5899
chr1	3558045	3558545	0	0	1	0	28	10.1434
chr1	3560012	3560512	0	0	1	0	13.4053	16.1586
chr1	3560513	3561013	0	0	1	0	13.4053	0.974376
chr1	3565758	3566314	0	0	1	1	20.9246	18.4961
chr1	3566315	3566871	0	0	1	1	20.9246	27.6778
chr1	3566888	3567731	0	0	1	1	84.1634	239.167
chr1	3567732	3568574	0	0	1	1	36.3427	41.6163
chr1	3568575	3569418	0	0	1	1	14.5373	78.75
chr1	3569419	3570260	0	0	0	1	15.8279	78.75
chr1	3574042	3574542	0	0	0	1	19.7016	13.3704
chr1	3574543	3575043	0	0	0	1	19.7016	8.81787
chr1	3580237	3580824	0	0	1	1	18.9029	9.79703
chr1	3580825	3581410	0	0	1	1	18.9029	16.8892
chr1	3585002	3585834	0	0	1	1	120.855	40.3078
chr1	3585835	3586665	0	0	1	1	39.0059	61.4604
chr1	3587462	3588338	0	0	0	1	36.0054	43.6289
chr1	3588339	3589215	0	0	0	1	57.193	43
chr1	3590259	3590890	0	0	1	1	36.1682	55.4883
chr1	3590891	3591520	0	0	1	1	64.2095	55.4883
chr1	3591521	3592151	0	0	2	1	42.6666	28.912
chr1	3592152	3592781	0	0	1	1	42.6666	28.912
chr1	3592815	3593324	0	0	0	1	36.2585	26.688
chr1	3593325	3593833	0	0	0	1	35.9158	26.688
chr1	3594799	3595406	0	0	1	1	93.802	22.2683
chr1	3595407	3596014	0	0	1	1	48.4569	61.214
chr1	3597253	3597988	0	0	1	1	36.0054	141.282
chr1	3597989	3598724	0	0	1	1	98.435	52.8537
chr1	3600129	3600889	0	0	0	1	333.038	39.4275
chr1	3600890	3601649	0	0	0	1	17.4471	52.6163
chr1	3603486	3604008	0	0	0	1	66.1445	17.8505
chr1	3604009	3604530	0	0	0	1	33.8656	101.729
chr1	3604531	3605052	0	0	0	1	50.3727	101.729
chr1	3605053	3605574	0	0	1	1	48.2592	94.226
chr1	3605575	3606096	0	0	1	1	151.423	36.9922
chr1	3606097	3606618	0	0	1	1	274.67	36.9922
chr1	3606619	3607140	0	0	0	1	26.8845	24.8972
chr1	3607141	3607662	0	0	0	1	30.0469	116.965
chr1	3611792	3612480	0	0	0	1	32.9604	23.3333
chr1	3612481	3613168	0	0	0	1	28.7472	45.0435
chr1	3615877	3616378	0	0	0	1	17.8202	4.19873
chr1	3616379	3616878	0	0	0	1	38.6499	11.8613
chr1	3621674	3622174	0	0	0	1	13.3641	11.0595
chr1	3622175	3622675	0	0	0	1	13.3641	11.0595
chr1	3623069	3623898	0	0	1	1	84.383	24.8972
chr1	3623899	3624726	0	0	1	1	44.0517	341.25
chr1	3624727	3625555	0	0	2	1	61.5472	341.25
chr1	3625556	3626383	0	0	1	1	61.5472	12.5962
chr1	3627853	3628650	0	0	0	1	120.895	104.492
chr1	3628651	3629447	0	0	0	1	53.5607	8.00891
chr1	3633864	3634424	0	0	1	1	45.0068	115.601
chr1	3634425	3634984	0	0	1	1	54.9341	141.033
chr1	3634985	3635544	0	0	1	1	25.7879	141.033
chr1	3635545	3636103	0	0	0	1	93.1895	56.712
chr1	3636104	3636664	0	0	0	1	32.7423	56.712
chr1	3636665	3637223	0	0	0	1	37.4247	264.236
chr1	3637224	3637783	0	0	0	1	37.4247	153.253
chr1	3637784	3638342	0	0	0	1	166.23	10.0702
chr1	3639158	3639658	0	0	0	1	32.9604	6.71346
chr1	3639659	3640159	0	0	0	1	72.5207	35.2085
chr1	3648440	3649229	0	0	0	1	89.8651	37.75
chr1	3649230	3650018	0	0	0	1	46.1533	44.5193
chr1	3650019	3650807	0	0	0	1	115.857	231.198
chr1	3650808	3651595	0	0	0	1	58.0647	26.5882
chr1	3659121	3659622	0	0	0	1	84.7971	79.7758
chr1	3659623	3660122	0	0	0	1	34.6666	52.5
chr1	3660849	3661685	0	0	0	1	45.0068	117.872
chr1	3661686	3662521	0	0	1	1	31.0756	162.294
chr1	3662522	3663358	0	0	2	1	46.3219	162.294
chr1	3663359	3664193	0	0	1	1	46.3219	33.0296
chr1	3668683	3669184	0	0	0	1	12.4749	2.09936
chr1	3669185	3669684	0	0	0	1	105.438	2.09936
chr1	3669854	3670354	0	0	0	1	9.12509	58.7822
chr1	3670355	3670855	0	0	0	1	35.4345	17.792
chr1	3677583	3678084	0	0	0	1	23.5432	31.7848
chr1	3678085	3678584	0	0	0	1	34.4326	31.7848
chr1	3678785	3679286	0	0	0	1	18.8984	161.841
chr1	3679287	3679786	0	0	0	1	27.4358	161.841
chr1	3683604	3684104	0	0	0	1	18.7123	35.6892
chr1	3684105	3684605	0	0	0	1	28.6975	20.016
chr1	3687696	3688374	0	0	0	1	184.716	75.7898
chr1	3688375	3689053	0	0	0	1	32.9604	75.7898
chr1	3689145	3689660	0	0	0	1	18.7123	24.9706
chr1	3689661	3690176	0	0	0	1	53.7309	551.25
chr1	3690177	3690692	0	0	0	1	53.7309	551.25
chr1	3690693	3691208	0	0	0	1	47.5335	51.8933
chr1	3691209	3691724	0	0	0	1	47.5335	87.1402
chr1	3691725	3692240	0	0	1	1	36.2604	189.585
chr1	3692241	3692756	0	0	1	1	50.9129	15.568
chr1	3692757	3693270	0	0	1	1	43.6621	15.568
chr1	3704254	3704754	0	0	0	1	69.0858	78.6085
chr1	3704755	3705255	0	0	0	1	69.0858	78.6085
chr1	3705559	3706096	0	0	0	1	35.0205	31.4904
chr1	3706097	3706634	0	0	0	1	54.0707	31.4904
chr1	3706635	3707172	0	0	0	1	49.4407	78.2462
chr1	3707173	3707710	0	0	0	1	49.4407	14.2804
chr1	3708180	3708680	0	0	0	1	10.3585	119.429
chr1	3708681	3709181	0	0	0	1	28.2722	25.6897
chr1	3709250	3709929	0	1	1	0	127.196	49.7944
chr1	3709930	3710608	0	1	1	0	443	11.2267
chr1	3710609	3711288	0	0	1	0	16.9972	9.24806
chr1	3711289	3711967	0	0	1	0	40.3889	13.8652
chr1	3712265	3712766	0	0	1	0	19.9532	46.2403
chr1	3712767	3713266	0	0	1	0	22.0358	39.6822
chr1	3727565	3728066	0	0	0	1	30.8362	14
chr1	3728067	3728566	0	0	0	1	30.8362	14
chr1	3738625	3739126	0	0	0	1	36.0329	17.8146
chr1	3739127	3739626	0	0	0	1	36.0329	9.71268
chr1	3754899	3755400	0	0	1	0	74.2264	4.19873
chr1	3755401	3755900	0	0	1	0	142.829	16.1845
chr1	3767162	3767662	0	0	0	1	283.989	11.7541
chr1	3767663	3768163	0	0	0	1	44.7026	66.4952
chr1	3772962	3773462	0	0	1	0	44.0716	35.584
chr1	3773463	3773963	0	0	1	0	44.0716	66.2083
chr1	3773989	3774758	0	0	0	1	84.7971	66.2083
chr1	3774759	3775528	0	0	0	1	84.7971	98.4375
chr1	3781932	3782432	0	0	0	1	69.5832	49.6319
chr1	3782433	3782933	0	0	0	1	6.36624	49.6319
chr1	3784708	3785208	0	0	1	0	21.4785	12.355
chr1	3785209	3785709	0	0	1	0	21.4785	4.85634
chr1	3785744	3786676	0	0	1	1	27.71	94.7926
chr1	3786677	3787609	0	0	1	1	135.177	31.5089
chr1	3790540	3791040	0	0	0	1	36.5312	24.4856
chr1	3791041	3791541	0	0	0	1	30.1293	73.4632
chr1	3792959	3793460	0	0	0	1	10.1272	0.884756
chr1	3793461	3793960	0	0	0	1	8.1096	1.11008
chr1	3796682	3797352	0	0	1	1	30.8639	16.7949
chr1	3797353	3798021	0	0	1	1	124.517	116.367
chr1	3808246	3808746	0	0	0	1	9.65251	17.599
chr1	3808747	3809247	0	0	0	1	5.97368	0.159861
chr1	3810879	3811400	0	0	0	1	22.8706	67.1796
chr1	3811401	3811922	0	0	0	1	22.8706	67.1796
chr1	3815928	3816498	0	0	1	0	42.9983	206.786
chr1	3816499	3817067	0	0	1	0	42.9983	206.786
chr1	3817068	3817637	0	0	1	0	192.579	88
chr1	3817638	3818206	0	0	1	0	48.6636	88
chr1	3819710	3820574	0	0	0	1	60.4726	24.0295
chr1	3820575	3821437	0	0	0	1	21.6201	60.1124
chr1	3822373	3822990	0	0	0	1	63.5	25.5553
chr1	3822991	3823608	0	0	0	1	63.5	58.3861
chr1	3823609	3824226	0	0	0	1	60.4275	26
chr1	3824227	3824842	0	0	0	1	19.9914	26
chr1	3826900	3827786	0	0	0	1	135.887	58.7706
chr1	3827787	3828672	0	0	0	1	83	184.961
chr1	3828869	3829370	0	0	0	1	98.8813	101.119
chr1	3829371	3829870	0	0	0	1	98.8813	93.4905
chr1	3830998	3831498	0	0	0	1	78.2811	47.8827
chr1	3831499	3831999	0	0	0	1	45.0068	47.8827
chr1	3835532	3836032	0	0	0	1	41.1599	57.8975
chr1	3836033	3836533	0	0	0	1	41.1599	39.375
chr1	3840124	3840724	0	0	0	1	35.846	17.792
chr1	3840725	3841323	0	0	0	1	68.6676	25.0102
chr1	3841324	3841923	0	0	0	1	22.7953	74.6916
chr1	3841924	3842522	0	0	0	1	22.7953	5.08208
chr1	4003697	4004314	0	0	0	1	21.6447	6.5
chr1	4004315	4004932	0	0	0	1	42.957	17.265
chr1	4004933	4005550	0	0	0	1	42.957	24.8972
chr1	4005551	4006168	0	0	0	1	40.6892	7.66667
chr1	4014287	4015012	0	0	0	1	19.3162	15.0011
chr1	4015013	4015738	0	0	0	1	19.3162	270.852
chr1	4016349	4016850	0	0	0	1	23.9896	12.0379
chr1	4016851	4017350	0	0	0	1	15.6921	10.7181
chr1	4017862	4018398	0	0	1	1	208.75	73.9845
chr1	4018399	4018934	0	0	1	1	5.13149	157.5
chr1	4018974	4019474	0	0	0	1	10.6304	8.58322
chr1	4019475	4019975	0	0	0	1	34.2534	6.36174
chr1	4035313	4035814	0	0	0	1	27.1237	102.848
chr1	4035815	4036314	0	0	0	1	41.2006	102.848
chr1	4037314	4037814	0	0	0	1	73.0405	158.986
chr1	4037815	4038315	0	0	0	1	11.4415	158.986
chr1	4038484	4038984	0	0	0	1	24.9498	25.3182
chr1	4038985	4039485	0	0	0	1	8.81035	6.9326
chr1	4041829	4042330	0	0	0	1	38.3874	6.672
chr1	4042331	4042830	0	0	0	1	38.3874	7.93094
chr1	4047388	4047888	0	0	0	1	60.4473	24.4926
chr1	4047889	4048389	0	0	0	1	12.4702	137.069
chr1	4055077	4055578	0	0	0	1	83.1836	12.9108
chr1	4055579	4056078	0	0	0	1	33.8188	17.297
chr1	4057882	4058382	0	0	0	1	14.7579	22.0197
chr1	4058383	4058883	0	0	0	1	12.1142	1.26995
chr1	4059291	4059827	0	0	1	1	100.721	58.7706
chr1	4059828	4060363	0	0	1	1	100.721	33.5898
chr1	4063809	4064310	0	0	0	1	5.44177	5.05204
chr1	4064311	4064810	0	0	0	1	36.6227	66.3925
chr1	4070630	4071130	0	0	0	1	18.9176	21.4153
chr1	4071131	4071631	0	0	0	1	158	53.4396
chr1	4080659	4081160	0	0	0	1	27.0289	131.846
chr1	4081161	4081660	0	0	0	1	32.9346	131.846
chr1	4086572	4087072	0	0	0	1	620.991	8.76939
chr1	4087073	4087573	0	0	0	1	16.4802	0.589221
chr1	4092164	4092940	0	0	1	1	45.3206	49.7944
chr1	4092941	4093715	1	1	1	1	9.54855	27.5986
chr1	4093716	4094491	1	1	1	1	162.925	83.119
chr1	4094492	4095266	0	0	1	0	21.2189	54.1704
chr1	4106684	4107226	0	0	0	1	8.90386	5.69891
chr1	4107227	4107769	0	0	0	1	82.8859	51.4376
chr1	4110810	4111310	0	0	0	1	32.9346	12.8748
chr1	4111311	4111811	0	0	0	1	32.9346	3.78157
chr1	4113482	4114200	0	0	0	1	16.4802	22.0983
chr1	4114201	4114918	0	0	0	1	7.39545	35.5019
chr1	4114919	4115636	0	0	1	1	22.6618	32.0492
chr1	4115637	4116353	0	0	1	1	20.2688	32.0492
chr1	4118474	4118974	0	0	0	1	685.5	16.0951
chr1	4118975	4119475	0	0	0	1	685.5	16.0951
chr1	4120741	4121504	0	0	1	1	29.5408	42.1326
chr1	4121505	4122268	0	0	1	1	77.2419	12.0241
chr1	4122342	4123079	0	0	0	1	69.3975	17.3148
chr1	4123080	4123816	0	0	0	1	23.4943	97.6067
chr1	4127625	4128194	0	0	1	0	16.9058	11.7572
chr1	4128195	4128764	0	0	1	0	28.6336	23.9701
chr1	4128765	4129334	0	0	1	0	15.9621	19.0683
chr1	4129335	4129904	0	1	1	0	5.21309	29.3853
chr1	4131435	4132244	0	0	1	1	45.2102	36.8088
chr1	4132245	4133054	0	0	1	1	12.4444	44.0779
chr1	4137310	4137811	1	0	0	0	76.9077	28.9604
chr1	4141913	4142414	0	0	0	1	54.9341	111.768
chr1	4142415	4142914	0	0	0	1	54.9341	1.0191
chr1	4143470	4143970	0	0	0	1	65.9209	24.8972
chr1	4143971	4144471	0	0	0	1	15.4181	24.8972
chr1	4150258	4150758	0	0	0	1	31.9304	17.8446
chr1	4150759	4151259	0	0	0	1	87.8945	18.3209
chr1	4165092	4165592	0	0	0	1	28.8404	NA
chr1	4165593	4166093	0	0	0	1	28.8404	1.98273
chr1	4168087	4168590	0	0	1	1	64.271	23.5143
chr1	4168591	4169094	0	0	1	1	64.271	32.3684
chr1	4169095	4169598	0	0	1	1	87.8945	24.0757
chr1	4169599	4170100	0	0	0	1	87.8945	24.0757
chr1	4178536	4179040	0	0	0	1	50.6666	175.713
chr1	4179041	4179543	0	0	0	1	46.6171	175.713
chr1	4181548	4182048	0	0	0	1	52.2772	53.376
chr1	4182049	4182549	0	0	0	1	8.07591	53.376
chr1	4184373	4184874	0	0	0	1	20.6667	27.2825
chr1	4184875	4185374	0	0	0	1	58.7621	40.5736
chr1	4189468	4189968	0	0	0	1	9.25206	8.13133
chr1	4189969	4190469	0	0	0	1	37.3172	36.8162
chr1	4192298	4193222	0	0	0	1	41.6982	23.5077
chr1	4193223	4194146	0	0	0	1	16.5291	33.0296
chr1	4197352	4197952	0	0	1	1	49.875	385.584
chr1	4197953	4198551	0	0	1	1	25.3297	25
chr1	4201989	4202490	0	0	0	1	49.4407	15.8875
chr1	4202491	4202990	0	0	0	1	16.5361	131.25
chr1	4209087	4209588	0	0	0	1	29.6274	25.4967
chr1	4209589	4210088	0	0	0	1	24.2277	25.4967
chr1	4210180	4210680	0	0	0	1	10.3601	34.5582
chr1	4210681	4211181	0	0	0	1	10.3601	7.34632
chr1	4212141	4212642	0	0	0	1	471.818	30.2848
chr1	4212643	4213142	0	0	0	1	471.818	30.2848
chr1	4215952	4216452	0	0	0	1	18.6228	6.93604
chr1	4216453	4216953	0	0	0	1	75.0854	11.2902
chr1	4225008	4225508	0	0	0	1	37.3333	8.896
chr1	4225509	4226009	0	0	0	1	32.8117	8.896
chr1	4226105	4226790	0	0	1	1	16.2212	8.02525
chr1	4226791	4227475	0	0	1	1	16.2212	17.0048
chr1	4231578	4232218	0	0	1	1	12.9927	94.7926
chr1	4232219	4232858	0	0	1	1	12.9927	94.7926
chr1	4233037	4233538	0	1	0	1	29.3333	298.766
chr1	4233539	4234038	0	1	0	1	29.3333	33.36
chr1	4234421	4235000	0	0	0	1	60.1986	9.90372
chr1	4235001	4235578	0	0	0	1	60.1986	44.0779
chr1	4235579	4236158	0	0	0	1	32.9604	44.0779
chr1	4236159	4236736	0	1	0	1	23.6718	248.972
chr1	4240712	4241212	0	1	1	0	9.48902	3.79386
chr1	4241213	4241713	0	1	1	0	13.8582	6.11667
chr1	4327340	4327922	0	1	0	1	27.0251	32.3052
chr1	4327923	4328505	0	0	0	1	8.9073	9.91367
chr1	4328506	4329088	0	0	0	1	21.9736	11.8845
chr1	4329089	4329670	0	0	0	1	21.9736	34.1073
chr1	4331413	4331914	0	0	0	1	9.40962	24.8972
chr1	4331915	4332414	0	0	0	1	11.0129	5.79708
chr1	4335480	4335980	0	0	0	1	26.5159	2.24341
chr1	4335981	4336481	0	0	0	1	26.5159	33.2476
chr1	4361181	4361682	0	0	0	1	37.4908	14.8556
chr1	4361683	4362182	0	0	0	1	19.7183	5.2584
chr1	4362948	4363464	1	1	0	0	50.3727	24.464
chr1	4369824	4370324	0	0	1	0	29.2162	61.2207
chr1	4370325	4370825	0	0	1	0	94.5714	14.6926
chr1	4378542	4379042	0	0	0	1	21.9357	35.6892
chr1	4379043	4379543	0	0	0	1	40.3708	35.6892
chr1	4388430	4388930	0	0	0	1	32.9604	11.5018
chr1	4388931	4389431	0	0	0	1	348.696	11.7541
chr1	4391213	4391818	0	0	0	1	24.2285	2.03515
chr1	4391819	4392423	0	0	0	1	37.1393	32.6823
chr1	4401483	4401984	0	0	0	1	636.5	9.71268
chr1	4401985	4402484	0	0	0	1	636.5	35
chr1	4410995	4411496	0	0	0	1	22.0259	15.8333
chr1	4411497	4411996	0	0	0	1	21.9736	6.64401
chr1	4415418	4416194	0	0	0	1	25.7084	20.5697
chr1	4416195	4416971	0	0	0	1	45.3206	53.1763
chr1	4436600	4437100	0	0	1	0	56.1874	38.6238
chr1	4437101	4437601	0	0	1	0	7.8909	10
chr1	4482572	4483072	0	0	0	1	9.53763	13.691
chr1	4483073	4483573	0	0	0	1	81.1265	199.178
chr1	4485131	4485632	0	0	0	1	954.4	49.7944
chr1	4485633	4486132	0	0	1	1	10.6888	11.0099
chr1	4486133	4487132	0	0	1	1	12.1408	14.2008
chr1	4507501	4508005	0	0	1	1	25.9561	11.0099
chr1	4508006	4508509	0	1	1	1	25.9561	22.0197
chr1	4513767	4514268	0	0	0	1	65.9209	129.111
chr1	4514269	4514768	0	0	0	1	65.9209	129.111
chr1	4519759	4520604	0	0	0	1	33.2664	157.5
chr1	4520605	4521450	0	0	0	1	70.5218	28.8283
chr1	4522620	4523471	0	0	1	1	62.1813	38.243
chr1	4523472	4524322	0	0	1	1	18.69	48
chr1	4541161	4541662	0	0	0	1	35.5216	22.0197
chr1	4541663	4542162	0	0	0	1	43.9473	8.39745
chr1	4542205	4542738	0	0	0	1	31.5662	6.27236
chr1	4542739	4543270	0	0	0	1	41.2006	15.846
chr1	4549252	4549752	0	0	0	1	27.0251	16.0178
chr1	4549753	4550253	0	0	0	1	6.30586	16.0178
chr1	4554074	4554574	0	0	0	1	34.6666	23.6628
chr1	4554575	4555075	0	0	0	1	34.6666	16.5148
chr1	4569076	4569576	0	0	0	1	16.4802	3.49894
chr1	4569577	4570077	0	0	0	1	63.8609	20.8187
chr1	4589292	4589792	0	0	0	1	88.4	93.9884
chr1	4589793	4590293	0	0	0	1	34.4075	93.9884
chr1	4620969	4621470	0	0	0	1	11.7109	12.197
chr1	4621471	4621970	0	0	0	1	18.0841	27.5246
chr1	4654150	4654670	0	0	0	1	26.0791	77.069
chr1	4654671	4655191	0	0	0	1	24.6469	44.0394
chr1	4659710	4660493	0	0	0	1	29.1081	138.436
chr1	4660494	4661276	0	0	0	1	15.7862	261.421
chr1	4661738	4662238	0	0	0	1	21.7588	13.3933
chr1	4662239	4662739	0	0	0	1	130.969	23.4971
chr1	4663529	4664030	0	0	0	1	15.3918	106.296
chr1	4664031	4664530	0	0	0	1	15.5818	106.296
chr1	4671593	4672094	0	0	1	0	8.29981	36.9922
chr1	4672095	4672594	0	0	1	0	21.2128	45.7154
chr1	4673757	4674270	0	0	0	1	284.996	67.1796
chr1	4674271	4674782	0	0	0	1	14.1361	67.1796
chr1	4674783	4675296	0	0	0	1	12.3602	18.8943
chr1	4675297	4675808	0	0	0	1	11.5555	33.36
chr1	4692269	4692922	0	0	0	1	49.4407	13.3558
chr1	4692923	4693574	0	0	0	1	49.4407	39.6547
chr1	4693575	4694226	0	0	0	1	87.572	6.672
chr1	4694227	4694878	0	0	0	1	36.206	14.6955
chr1	4696215	4696828	0	0	0	1	18.8984	332.93
chr1	4696829	4697440	0	0	0	1	31.9524	37.61
chr1	4697441	4698052	0	0	0	1	32.3753	167.54
chr1	4698053	4698664	0	0	0	1	32.3753	167.54
chr1	4709678	4710540	0	0	1	0	15.7524	18.8682
chr1	4710541	4711402	0	1	1	0	15.7524	99.5888
chr1	4712218	4712854	0	0	0	1	48.4569	80.9159
chr1	4712855	4713490	0	0	0	1	26.9114	80.9159
chr1	4713491	4714126	0	0	1	1	29.3866	23.1201
chr1	4714127	4714761	0	0	1	1	9.74983	23.1201
chr1	4715674	4716174	0	0	0	1	7.79681	18.8943
chr1	4716175	4716675	0	0	0	1	18.8772	100.08
chr1	4717252	4717806	1	0	0	0	42.6272	105
chr1	4717810	4718624	0	0	0	1	132.376	17.3401
chr1	4718625	4719438	0	0	0	1	47.4707	51.4344
chr1	4724040	4724540	0	0	0	1	39.1405	24.464
chr1	4724541	4725041	0	0	0	1	44.8837	4.67186
chr1	4734378	4734878	0	0	0	1	12.9927	100.401
chr1	4734879	4735379	0	0	0	1	32.9272	100.401
chr1	4743833	4744538	0	0	0	1	26.7804	40.4319
chr1	4744539	4745243	0	0	0	1	95.0394	40.9736
chr1	4746469	4747026	0	0	0	1	45.3355	16.6238
chr1	4747027	4747584	0	0	0	1	110.82	16.6238
chr1	4747585	4748142	0	0	1	1	127.333	5.0717
chr1	4748143	4748700	0	0	1	1	32.9604	16.7949
chr1	4749031	4749801	0	0	0	1	21.7027	10.6361
chr1	4749802	4750571	0	0	0	1	84.4535	14.5327
chr1	4750784	4751735	0	0	0	1	156.155	115.286
chr1	4751736	4752686	0	0	0	1	39.1921	29.2855
chr1	4753674	4754174	0	0	0	1	25.1804	147
chr1	4754175	4754675	0	0	0	1	26.0937	147
chr1	4756014	4756591	0	0	0	1	30.6835	109.167
chr1	4756592	4757168	0	0	0	1	30.6835	109.167
chr1	4757211	4757824	0	0	0	1	24.7204	19.3119
chr1	4757825	4758436	0	0	0	1	19.4254	14.6955
chr1	4758437	4759048	0	0	0	1	18.4101	9.91367
chr1	4759049	4759660	0	0	0	1	18.4101	18
chr1	4759755	4760671	0	0	0	1	76.1728	27.0852
chr1	4760672	4761587	0	0	0	1	76.1728	27.0852
chr1	4761588	4762504	0	0	1	1	864	34.4971
chr1	4762505	4763419	0	0	1	1	147.635	46
chr1	4763460	4763971	0	0	0	1	147.635	58.7822
chr1	4763972	4764482	0	0	0	1	21.4748	0.612543
chr1	4768156	4769068	0	0	0	1	39.0032	22.1651
chr1	4769069	4769981	0	0	0	1	163.833	10
chr1	4770432	4771050	0	0	0	1	319.5	170.625
chr1	4771051	4771667	0	0	0	1	319.5	426.087
chr1	4771668	4772285	0	0	1	1	136.315	60.8815
chr1	4772286	4772902	0	0	1	1	48.8611	23.352
chr1	4773469	4773970	0	0	0	1	15.5402	22
chr1	4773971	4774470	0	0	0	1	15.5402	44.1389
chr1	4779215	4780116	0	0	0	1	5.61337	41.6374
chr1	4780117	4781018	0	0	0	1	9.4386	23.5744
chr1	4783055	4783684	0	0	0	1	31.1872	19.9871
chr1	4783685	4784312	0	0	0	1	31.1872	60.1011
chr1	4784313	4784940	0	0	0	1	12.3216	60.1011
chr1	4784941	4785568	0	0	0	1	12.7245	24.4877
chr1	4785569	4786198	0	0	0	1	26.6837	33.36
chr1	4786199	4786826	0	0	1	1	40.6011	36.6438
chr1	4786827	4787454	0	0	1	1	44.517	36.6438
chr1	4787455	4788082	0	0	1	1	105.783	88.1732
chr1	4788329	4789100	0	0	0	1	19.0855	20.016
chr1	4789101	4789872	0	0	0	1	57.2759	107.625
chr1	4790128	4790636	0	0	1	1	15.4181	2.42817
chr1	4790637	4791145	0	0	1	1	63.5978	6.01894
chr1	4791514	4792311	0	0	0	1	15.4069	99.0887
chr1	4792312	4793108	0	0	0	1	4.40964	43.1526
chr1	4793438	4793938	0	0	0	1	7.70905	21.4111
chr1	4793939	4794439	0	0	0	1	155.975	21.4111
chr1	4794702	4795500	0	0	0	1	77.1252	9.90372
chr1	4795501	4796298	0	1	0	1	81.6422	66.4952
chr1	4796299	4797097	0	1	0	1	81.6422	4.31311
chr1	4797098	4797895	0	0	0	1	10.3957	132.118
chr1	4798425	4798995	0	0	0	1	9.54599	13.8721
chr1	4798996	4799565	0	0	0	1	62.8784	13.8721
chr1	4800609	4801114	0	0	1	1	110.179	129.128
chr1	4801115	4801618	0	0	1	1	110.179	14.6798
chr1	4804152	4804652	0	0	0	1	161.193	83.119
chr1	4804653	4805153	0	0	0	1	161.193	5.30854
chr1	4805397	4805898	0	0	0	1	24.9498	60.1124
chr1	4805899	4806398	0	0	0	1	24.9498	62.243
chr1	4806953	4807888	0	0	0	1	41.8491	55.4883
chr1	4807889	4808822	0	0	0	1	26.7099	55.4883
chr1	4810677	4811515	0	0	0	1	17.6974	131.25
chr1	4811516	4812353	0	0	0	1	124.869	138.626
chr1	4814461	4815322	1	1	1	1	306.66	74.6916
chr1	4815323	4816182	1	1	2	2	21.3333	41.4589
chr1	4816183	4817044	0	0	1	1	43.9473	41.4589
chr1	4817045	4817904	0	0	1	1	41.5918	132.26
chr1	4819287	4819788	0	0	1	0	32.4424	38.423
chr1	4819789	4820288	0	0	1	0	32.4424	39.9919
chr1	4820361	4820862	0	0	0	1	31.5871	44.9797
chr1	4820863	4821362	0	0	0	1	22.1834	44.9797
chr1	4822022	4822522	0	0	0	1	98.8813	12.3467
chr1	4822523	4823023	0	0	0	1	58.6666	157.5
chr1	4831030	4831530	0	0	0	1	12.3602	24.0483
chr1	4831531	4832031	0	0	0	1	8.9073	131.332
chr1	4832052	4832552	0	0	0	1	9.20506	131.332
chr1	4832553	4833053	0	0	0	1	25.9003	99.5888
chr1	4833578	4834078	0	0	0	1	27.3022	13.3549
chr1	4834079	4834579	0	0	0	1	29.5155	60.198
chr1	4836376	4836876	0	0	0	1	28.5378	4.85634
chr1	4836877	4837377	0	0	0	1	24.5468	33.1963
chr1	4841713	4842232	0	0	1	1	23.3316	22.1651
chr1	4842233	4842751	0	0	1	1	536.654	19.4254
chr1	4844415	4844916	0	0	0	1	102.834	22.039
chr1	4844917	4845416	0	0	0	1	102.834	20.3494
chr1	4881125	4881715	1	1	0	0	1506.68	24.4877
chr1	4884766	4885266	0	0	0	1	9.0875	6.01894
chr1	4885267	4885767	0	0	0	1	7.12584	47.2357
chr1	4887638	4888138	0	0	0	1	29.0228	12.4322
chr1	4888139	4888639	0	0	0	1	8.10753	27.4432
chr1	4929251	4929752	0	0	0	1	11.8677	157.5
chr1	4929753	4930252	0	0	0	1	11.8677	8.91335
chr1	4933114	4933614	0	0	0	1	12.1659	11.0099
chr1	4933615	4934115	0	0	0	1	8.23666	23.7483
chr1	4955278	4955834	1	1	0	0	11.0186	33.0296
chr1	4991298	4991798	0	0	0	1	33.6471	7.92298
chr1	4991799	4992299	0	0	0	1	33.6471	7.92298
chr1	5020377	5021047	0	0	1	1	88.0828	40.4319
chr1	5021048	5021717	0	0	1	1	10.1041	59.7361
chr1	5021718	5022388	0	0	1	1	36.521	37.3458
chr1	5022389	5023057	0	0	0	1	22.4464	37.3458
chr1	5024700	5025217	0	0	0	1	32.6734	18.8943
chr1	5025218	5025734	0	0	0	1	32.6734	36.6995
chr1	5036682	5037182	0	0	0	1	18.8772	1.36302
chr1	5037183	5037683	0	0	0	1	26.6666	3.61136
chr1	5069375	5069876	0	0	0	1	53.2531	120.009
chr1	5069877	5070376	0	0	0	1	14.5114	5.5983
chr1	5079904	5080425	1	1	0	0	7.92896	16.6238
chr1	5104679	5105484	1	1	1	0	24.4881	124.486
chr1	5105485	5106289	0	0	1	0	22.8555	16.6238
chr1	5106742	5107282	0	0	1	1	27.1261	70.8771
chr1	5107283	5107821	0	0	1	1	10.9868	54.505
chr1	5108947	5109492	0	1	0	0	12	26.0561
chr1	5111445	5112176	0	0	1	0	7.12584	44.0779
chr1	5112177	5112908	0	1	1	0	36.5901	183.75
chr1	5112909	5113640	0	1	2	0	84.892	59.0625
chr1	5113641	5114370	0	1	1	0	83.7011	52.5
chr1	5124207	5124708	0	1	0	0	7.89033	116.367
chr1	5143256	5143756	0	0	1	0	5.33333	3
chr1	5143757	5144257	0	0	1	0	6.58905	20.25
chr1	5172119	5172700	0	0	1	1	57.7213	2.22597
chr1	5172701	5173280	0	1	1	1	57.7213	25.1654
chr1	5175092	5175592	0	0	1	0	16.4802	2.37354
chr1	5175593	5176093	0	0	1	0	16.4802	19.4672
chr1	5177800	5178469	1	1	1	0	27.7279	37.3458
chr1	5178470	5179138	1	1	1	0	7318.01	287.059
chr1	5179139	5179807	0	0	1	1	22.0358	5.57062
chr1	5179808	5180475	0	0	1	1	37.0805	6.39377
chr1	5202610	5203112	0	0	0	1	30.8362	11.8582
chr1	5203113	5203613	0	0	0	1	14.7103	332.476
chr1	5217254	5217754	0	0	0	1	129.606	497.944
chr1	5217755	5218255	0	0	0	1	80.7979	26.3518
chr1	5221144	5221644	0	0	0	1	10.81	6.72902
chr1	5221645	5222145	0	0	0	1	6.95079	6.72902
chr1	5284871	5285468	0	1	0	1	40.0565	29.5108
chr1	5285469	5286066	1	1	1	1	117.786	298.766
chr1	5286067	5286664	1	1	1	1	25.4716	796.71
chr1	5286665	5287261	0	0	1	1	23.6048	16
chr1	5312762	5313262	0	0	0	1	15.2971	11.6444
chr1	5313263	5313763	0	0	0	1	9.55883	0.255297
chr1	5326730	5327230	0	0	0	1	27.0251	4.45193
chr1	5327231	5327731	0	0	0	1	60.4275	6.01894
chr1	5335165	5335666	0	0	0	1	10.9868	44.0779
chr1	5335667	5336167	0	0	0	1	50.6666	2.33215
chr1	5336879	5337380	0	0	0	1	20.1425	85.6374
chr1	5337381	5337880	0	0	0	1	10.3057	7.34632
[truncated: 63,536 more rows]

## Sheet: Core and extended module (Fig. 4)
Enhancer module	Chromosome	Start	End	RPP
Extended	chr1	211752177	211752676	139408
Extended	chr2	10411801	10412301	109331
Extended	chr5	138724835	138725382	66154.8
Extended	chr15	65102957	65103464	64156.3
Extended	chr9	138904343	138905133	61738.7
Extended	chr16	29163489	29164159	59202.7
Extended	chr1	5910393	5910894	56934.1
Extended	chr1	5910895	5911394	56934.1
Extended	chr10	97106670	97107322	55690.1
Core	chr3	197581407	197582062	55324.2
Core	chr3	197582063	197582718	55324.2
Extended	chr17	16932678	16933252	52250.6
Extended	chr5	174911541	174912114	51811.5
Core	chr2	232441753	232442472	50860.2
Core	chr20	62782269	62782948	49762.5
Extended	chr3	195917731	195918349	49103.9
Core	chr15	77799871	77800847	48811.1
Extended	chr4	33847208	33847975	48738
Extended	chr7	34264670	34265500	48664.8
Extended	chr2	152560612	152561164	48298.9
Extended	chrM	539	1264	47372.7
Extended	chr1	37778734	37779253	47274.4
Extended	chr1	43618601	43619564	46688.9
Extended	chr7	81914122	81914773	46688.9
Core	chr3	111855935	111856453	46323
Core	chr19	27735920	27736488	46076.2
Core	chr19	27736489	27737057	46076.2
Extended	chr17	55638731	55639231	45591.2
Extended	chr8	72591841	72592808	45152.1
Extended	chr4	11067600	11068246	43908.1
Core	chr2	127844150	127845127	42116.8
Extended	chr10	74020023	74020666	42005.4
Extended	chr7	2207917	2208590	41859
Extended	chr17	44704776	44705308	39736.8
Extended	chr20	14447417	14447918	39224.5
Extended	chr20	14447919	14448418	39224.5
Extended	chr17	71763520	71764020	36736.4
Core	chr2	96818462	96819055	36475.6
Extended	chr8	11264728	11265248	35858.3
Core	chr2	127699803	127700707	35711.9
Extended	chr1	156778787	156779288	35419.2
Core	chr14	65181995	65182914	35272.8
Extended	chr5	139040914	139041480	34101.9
Core	chr15	57647689	57648410	33955.6
Core	chr2	111559681	111560360	33847.6
Extended	chr17	32357430	32357930	32931.1
Extended	chr17	32357931	32358431	32931.1
Extended	chr20	25483989	25484500	32272.4
Extended	chrX	149406763	149407264	32126.1
Extended	chr18	21794009	21794579	31850.4
Extended	chr1	11660896	11661396	31799.4
Core	chr15	77801824	77802800	31101.6
Core	chr18	29405731	29406276	30735.7
Extended	chr17	65323222	65323938	30624.1
Extended	chr11	115346934	115347601	30296.6
Extended	chr16	53241747	53242336	30077
Extended	chr16	53242337	53242924	30077
Extended	chr6	43655287	43655898	29930.7
Extended	chr7	141437175	141438060	29564.8
Extended	chr1	121484127	121484781	29418.4
Core	chr7	101447145	101447694	29345.2
Extended	chr11	8111641	8112141	28906.1
Extended	chr6	58776447	58777002	28906.1
Core	chr2	122437634	122438136	28872.1
Extended	chr16	80351553	80352053	28028
Core	chr6	18022491	18023444	27881.6
Extended	chr5	177673006	177673555	27113.2
Core	chr10	50898489	50899090	27003.5
Core	chr4	169762142	169762656	27003.5
Extended	chr6	115358194	115358741	26857.4
Extended	chr17	28994781	28995330	26783.9
Extended	chr7	76302620	76303188	26710.7
Core	chr11	15732871	15733685	26559.5
Extended	chr17	2710701	2711302	26527.8
Extended	chr12	6995318	6995865	26271.7
Extended	chr3	46519415	46519916	26052.1
Extended	chr3	46519917	46520416	26052.1
Extended	chrX	39832750	39833500	25978.9
Extended	chr12	44702016	44702516	25832.6
Extended	chr8	69837689	69838233	25788.7
Extended	chr6	168375775	168376684	25539.9
Extended	chr9	132959499	132960000	24954.4
Extended	chr9	132960001	132960500	24954.4
Extended	chr10	45304779	45305441	24808.1
Extended	chr3	102058061	102058569	24734.9
Core	chr22	27085634	27086255	24612.9
Extended	chr16	65340354	65341222	24336.1
Core	chr8	144552747	144553448	24295.8
Core	chrX	86236311	86237305	24149.4
Core	chr4	88842859	88843386	24076.3
Extended	chr20	32104950	32105714	24076.3
Core	chr9	16485861	16486512	24003.1
Extended	chr1	52647543	52648512	24003.1
Extended	chr17	78129355	78129892	24003.1
Core	chr2	233287601	233288368	23929.9
Extended	chr9	132537345	132537911	23344.5
Extended	chr16	30469848	30470348	23271.3
Extended	chr12	114881262	114881765	23230.8
Extended	chr15	40635981	40636480	22905.4
Extended	chr2	86239243	86239743	22832.2
Extended	chr22	47447799	47448784	22724.3
Core	chrX	2878567	2879390	22612.7
Core	chrX	2879391	2880216	22612.7
Extended	chr10	16829435	16829935	22594.4
Extended	chr2	179279303	179279877	22539.5
Extended	chr14	66395716	66396253	22460
Extended	chr17	40112777	40113382	22319.9
Extended	chr1	64040126	64040718	22246.8
Core	chr13	60022141	60022654	22214.7
Core	chr13	60022655	60023168	22214.7
Core	chr6	74058713	74059217	22027.2
Core	chr6	74059218	74059721	22027.2
Extended	chr11	14654809	14655398	21905.3
Core	chr6	90995265	90995765	21880.9
Extended	chr9	29251246	29251747	21880.9
Core	chr21	38964609	38965446	21734.5
Core	chr21	38965447	38966286	21734.5
Extended	chr10	42389841	42390793	21734.5
Core	chrX	124527958	124528701	21661.3
Extended	chr14	99410740	99411285	21661.3
Extended	chr20	31601764	31602328	21588.1
Extended	chr20	31602329	31602894	21588.1
Extended	chr12	12102758	12103542	21566.5
Core	chr5	87967483	87968095	21515
Core	chr5	87968096	87968709	21515
Extended	chr21	36332885	36333440	21368.6
Extended	chr3	115917016	115917516	21368.6
Extended	chr5	106319287	106320038	21368.6
Core	chr12	80048601	80049285	21295.4
Extended	chr16	46406181	46406942	21163.5
Extended	chr16	46406943	46407704	21163.5
Core	chr8	112928926	112929652	21149.1
Extended	chr5	140573789	140574314	21135
Extended	chr19	55781781	55782280	21002.7
Extended	chr13	24822035	24822534	20929.5
Core	chr13	80933743	80934507	20710
Extended	chr11	133894031	133894833	20710
Extended	chr19	52097349	52097984	20710
Extended	chr5	1833787	1834780	20710
Extended	chr10	39093648	39094354	20636.8
Extended	chr10	39094355	39095059	20636.8
Extended	chr11	117784655	117785647	20636.8
Extended	chr22	23864674	23865240	20636.8
Extended	chr22	23865241	23865806	20636.8
Extended	chr7	15557538	15558346	20563.6
Core	chr11	131737835	131738360	20497.8
Extended	chr11	131738361	131738886	20497.8
Core	chr1	158162378	158163084	20490.4
Extended	chr11	96916331	96916832	20490.4
Core	chr1	27334827	27335470	20427.7
Extended	chr7	27201681	27202180	20417.3
Extended	chr11	17626113	17626614	20357.6
Core	chr14	91771631	91772466	20322.6
Core	chr14	91772467	91773300	20322.6
Extended	chr4	40630738	40631614	20087.9
Extended	chr4	40631615	40632492	20087.9
Extended	chr8	48045428	48045928	20051.4
Extended	chr8	48045929	48046429	20051.4
Core	chr16	65352533	65353244	19978.2
Core	chr1	229163271	229164008	19831.8
Core	chr5	136372100	136372962	19831.8
Extended	chr11	442612	443409	19831.8
Core	chr18	74872399	74872969	19758.6
Extended	chr19	27731598	27732450	19656.9
Extended	chr11	68807523	68808024	19539.1
Extended	chr11	68808025	68808524	19539.1
Core	chr4	180091265	180091975	19502.5
Extended	chr2	10200462	10201324	19246.4
Extended	chrX	94347448	94348142	19246.4
Extended	chr1	232302616	232303191	19061.2
Core	chr4	58131975	58132531	18953.7
Extended	chr14	104187639	104188139	18953.7
Extended	chr11	44331667	44332595	18917.1
Core	chr3	32501507	32502217	18880.5
Core	chr17	32256031	32256532	18807.3
Extended	chr1	44834096	44834628	18734.1
Extended	chr3	123069872	123070850	18734.1
Extended	chr16	30359053	30359552	18697.5
Extended	chr10	1601202	1601702	18514.6
Extended	chr10	42597969	42598504	18514.6
Extended	chr10	42598505	42599040	18514.6
Extended	chr10	42599041	42599576	18514.6
Extended	chr10	42599577	42600112	18514.6
Extended	chr10	42600113	42600648	18514.6
Core	chr2	65304333	65305043	18441.4
Extended	chr12	102270762	102271544	18441.4
Extended	chr5	134905671	134906171	18392.6
Core	chr7	96627585	96628528	18221.9
Core	chr22	37296897	37297462	18220.3
Core	chr17	79825868	79826497	18202.1
Extended	chr17	79826498	79827126	18202.1
Extended	chr1	239551091	239551591	18115.1
Extended	chr10	42383177	42384128	18115.1
Extended	chr10	42384129	42385080	18115.1
Extended	chr10	42385081	42386032	18115.1
Extended	chr15	77448541	77449040	18112.1
Extended	chr6	72111792	72112320	18010
Extended	chr3	90132855	90133730	17892.5
Core	chr6	21186041	21186767	17856
Extended	chr2	141183814	141184333	17694.7
Extended	chr1	226102994	226103938	17636.4
Extended	chr10	98945560	98946060	17636.4
Extended	chr21	16377340	16378275	17416.9
Extended	chr4	73019056	73019842	17416.9
Extended	chr8	119061597	119062098	17416.9
Extended	chr8	119062099	119062598	17416.9
Extended	chr17	27164662	27165545	17343.7
Extended	chr4	184351909	184352659	17343.7
Extended	chr2	11397407	11397926	17270.5
Extended	chr3	60657785	60658608	17270.5
Core	chr8	16334715	16335476	17197.3
Extended	chr2	134821977	134822608	17197.3
Extended	chr9	138947679	138948279	17124.1
Extended	chrX	91360316	91361087	17052.3
Extended	chr10	61562933	61563434	17051
Core	chr7	31505615	31506326	17026.6
Extended	chr5	49431703	49432542	16923.8
Extended	chr5	49432543	49433382	16923.8
Extended	chr4	9733753	9734540	16904.6
Core	chr20	55265347	55265942	16831.4
Core	chr11	131847321	131847831	16758.2
Extended	chr6	111928045	111928677	16758.2
Core	chr1	33605527	33606126	16721.7
Core	chr2	77315381	77315885	16685.1
Core	chr4	14228109	14228913	16685.1
Core	chr12	9064238	9064790	16611.9
Extended	chr1	113615599	113616132	16538.7
Core	chr3	181857572	181858371	16392.3
Extended	chr1	31392155	31393153	16392.3
Core	chr3	98047305	98048042	16355.8
Core	chr3	98048043	98048779	16355.8
Extended	chr4	70608551	70609050	16319.2
Core	chr1	150607491	150608116	16246
Core	chr10	135045303	135046102	16246
Extended	chr2	8012515	8013028	16172.8
Extended	chr8	142299831	142300486	16172.8
Core	chr1	39212546	39213129	16099.6
Extended	chr10	126751552	126752149	16099.6
Extended	chr12	31273911	31274440	16099.6
Extended	chr14	105658307	105659088	16099.6
Extended	chr12	48415301	48416292	16063
Extended	chr15	75432358	75433049	16063
Core	chr15	40200676	40201176	16026.4
Core	chr13	113343189	113343706	15953.3
Core	chr18	48943905	48944452	15953.3
Extended	chr7	36124605	36125246	15880.1
Extended	chr8	12396623	12397488	15880.1
Extended	chr4	19431070	19431946	15733.7
Extended	chr6	168556329	168557328	15733.7
Extended	chr6	49519182	49519701	15587.4
Extended	chr20	61147747	61148622	15514.2
Extended	chr2	207676891	207677508	15441
Extended	chr7	83093938	83094880	15441
Extended	chr6	46952137	46952638	15367.8
Extended	chr6	131664895	131665583	15367.8
Extended	chr9	116875188	116875688	15367.8
Extended	chr2	11756351	11756851	15331.2
Extended	chr11	51582851	51583371	15294.6
Extended	chr11	51583372	51583894	15294.6
Extended	chr11	20184527	20185028	15270.3
Extended	chr6	170017112	170017650	15270.3
Extended	chr17	2824404	2824976	15258.1
Extended	chr17	2824977	2825547	15258.1
Extended	chr15	34030252	34030792	15221.5
Core	chr4	6690517	6691264	15148.3
Core	chr4	99668606	99669156	15075.1
Core	chr4	99669157	99669707	15075.1
Core	chr5	50690220	50690935	15001.9
Core	chr12	124725860	124726762	14988.7
Core	chr7	148906433	148907147	14928.7
Extended	chrX	139436606	139437472	14928.7
Core	chr15	77802801	77803775	14926.6
Core	chr1	203017091	203017988	14786.4
Extended	chr11	102245101	102245686	14786.4
Extended	chrY	58975923	58976666	14782.4
Core	chr19	7212577	7213123	14709.2
Extended	chr2	3118175	3118676	14636
Extended	chr2	127922719	127923312	14562.8
Extended	chr2	127923313	127923906	14562.8
Extended	chr22	48479499	48480083	14453.1
Extended	chr22	48480084	48480668	14453.1
Extended	chr7	131886969	131887506	14436.1
Extended	chr7	155936145	155936722	14416.5
Extended	chr17	15785055	15785554	14401
Extended	chr16	68013726	68014226	14343.3
Extended	chr20	61315391	61315933	14343.3
Extended	chr4	106477486	106478035	14343.3
Core	chr5	149590543	149591114	14270.1
Extended	chr10	42386033	42386984	14196.9
Extended	chr10	42386985	42387936	14196.9
Core	chr4	93359794	93360688	14123.8
Extended	chr7	118267122	118267622	14123.8
Extended	chrX	63877019	63877794	14099.4
Core	chr20	56267863	56268682	14087.2
Extended	chr9	132796970	132797470	14087.2
Extended	chr9	132797471	132797971	14087.2
Extended	chr11	102962009	102962626	14050.6
Core	chr3	150523844	150524366	14015.6
Core	chr3	150524367	150524888	14015.6
Extended	chr10	5588335	5588834	14014
Extended	chr11	61642149	61642697	13904.2
Extended	chr4	95087971	95088678	13805.4
Core	chr11	100534084	100535013	13770.3
Core	chr2	222890603	222891589	13757.9
Extended	chr10	30841700	30842312	13757.9
Core	chr12	6378001	6378746	13684.7
Extended	chr4	115416597	115417222	13684.7
Extended	chr6	14297089	14297757	13684.7
Extended	chr16	73082393	73082928	13611.5
Core	chr20	38897457	38897988	13538.3
Core	chr2	208675729	208676550	13525
Extended	chr10	134826026	134826576	13455
Extended	chr3	55523469	55523980	13392
Extended	chr21	27290954	27291526	13318.8
Core	chr9	118919299	118919798	13300.5
Extended	chr9	118918797	118919298	13300.5
Extended	chr16	49714232	49715152	13245.6
Extended	chrM	14842	15666	13245.6
Extended	chr4	185091897	185092398	13244.7
Core	chrX	13170505	13171104	13172.4
Extended	chr19	2490859	2491360	13172.4
Extended	chrY	3293771	3294308	13172.4
Core	chr11	117594511	117595039	13026.1
Extended	chr4	150104754	150105266	13026.1
Core	chr1	73452190	73452910	12952.9
Core	chr1	73452911	73453630	12952.9
Core	chr2	170934286	170935065	12952.9
Core	chrX	18460197	18460698	12952.9
Extended	chr6	46426210	46426710	12952.9
Extended	chr6	46426711	46427211	12952.9
Extended	chrX	18460699	18461198	12952.9
Extended	chr9	138057350	138057850	12929.4
Extended	chr16	1961835	1962392	12830.9
Extended	chr6	132021641	132022226	12754.2
Extended	chr6	132022227	132022812	12754.2
Extended	chr11	92400564	92401136	12733.3
Extended	chr1	205143827	205144328	12708.9
Extended	chr15	49664491	49665044	12660.2
Extended	chr1	113345268	113345768	12649.1
Core	chr2	97204265	97204810	12587
Core	chr5	107900026	107900717	12587
Extended	chr18	18518541	18519146	12568.2
Extended	chr10	98460100	98460600	12543.9
Core	chr8	38330291	38331084	12513.8
Extended	chr12	122326967	122327580	12513.8
Extended	chr2	233201669	233202468	12513.8
Core	chr12	78038694	78039502	12440.6
Core	chr17	46608263	46608843	12367.4
Core	chr7	97989891	97990770	12357.1
Extended	chr2	133025240	133025752	12294.3
Extended	chr2	133025753	133026264	12294.3
Core	chr7	68569683	68570431	12245.5
Extended	chr11	63219920	63220481	12221.1
Extended	chr11	63220482	63221042	12221.1
Extended	chr21	39020347	39020847	12221.1
Extended	chr6	148965896	148966430	12221.1
Extended	chr7	65339011	65339562	12184.5
Extended	chr5	95401160	95402062	12147.9
Extended	chr17	19366221	19366766	12123.5
Core	chr10	73738687	73739188	12111.3
Core	chr8	20210567	20211189	12053.4
Core	chr7	6941649	6942303	11910.1
Core	chr2	81622884	81623398	11904
Extended	chr8	65285363	65285903	11891.8
Extended	chr5	157371897	157372544	11855.2
Core	chr14	95720501	95721426	11843.2
Core	chr14	95721427	95722352	11843.2
Extended	chr3	183965331	183966074	11808.1
Extended	chr10	80918523	80919372	11806.4
Extended	chr7	101745526	101746202	11782
Extended	chr17	5033804	5034304	11738.8
Core	chr6	35459525	35460100	11708.8
Extended	chr6	35460101	35460674	11708.8
Extended	chr1	32573870	32574387	11703
Core	chrX	23527475	23527985	11662.7
Core	chr16	17176735	17177633	11635.6
Core	chr16	17177634	17178532	11635.6
Extended	chr19	54334349	54335116	11635.6
Extended	chr6	42018437	42018988	11635.6
Extended	chr5	148652483	148653022	11577.1
Core	chr1	111036419	111037385	11562.5
Extended	chr2	45235286	45236059	11562.5
Extended	chr6	78803625	78804263	11562.5
Extended	chr7	68697300	68697893	11562.5
Extended	chr7	68697894	68698486	11562.5
Extended	chr15	100624491	100624991	11538.1
Extended	chr2	67739	68240	11525.9
Extended	chr12	133474434	133475172	11440.5
Core	chr8	6450530	6451446	11416.1
Core	chr8	6451447	6452362	11416.1
Extended	chr9	134840462	134840963	11405.2
Core	chr8	117140378	117141004	11397
Core	chr9	2282916	2283540	11387.7
Core	chr16	11708795	11709402	11367.3
Extended	chr16	11708187	11708794	11367.3
Core	chr1	7551761	7552396	11342.9
Core	chr3	123104604	123105104	11342.9
Core	chr3	124546129	124546792	11342.9
Core	chr13	114878083	114878678	11251.4
Extended	chr5	79483381	79484211	11233.1
Core	chr7	148264411	148265219	11196.6
Extended	chrX	42866214	42867063	11196.6
Extended	chr6	88038054	88038740	11141.7
Extended	chr2	140127594	140128132	11123.4
Extended	chr6	63614387	63614952	11072.3
Extended	chr17	2818323	2819076	11050.2
Extended	chr5	114364005	114364746	11050.2
Extended	chr22	27971900	27972400	11013.6
Extended	chr22	27972401	27972901	11013.6
Extended	chr18	32718769	32719764	11002.2
Core	chr7	8186642	8187159	10995.2
Core	chr14	97160138	97160738	10977
Extended	chr11	76300657	76301329	10977
Extended	chr13	66158003	66158809	10977
Extended	chr16	51888422	51888923	10977
Core	chr2	149335391	149336105	10932.2
Core	chrX	111779897	111780408	10903.8
Extended	chr1	6474153	6474654	10903.8
Extended	chr1	6474655	6475154	10903.8
Extended	chr13	100631077	100631586	10903.8
Extended	chr6	169663055	169663557	10903.8
Extended	chr5	134938767	134939339	10898.7
Core	chr14	66280257	66280852	10862.1
Core	chr1	44126130	44126805	10794.1
Core	chr11	30046639	30047208	10757.5
Core	chr11	30047209	30047776	10757.5
Extended	chr19	427767	428344	10757.5
Extended	chr8	98786357	98786856	10757.5
Core	chr7	101585503	101586390	10721.9
Core	chr13	41254811	41255575	10684.3
Extended	chr1	148009940	148010441	10684.3
Extended	chr20	31538047	31538855	10684.3
Core	chr1	21604203	21605179	10611.1
Core	chr10	24526677	24527202	10611.1
Extended	chr14	76578893	76579424	10537.9
Extended	chr6	112649857	112650442	10537.9
Core	chr7	100936593	100937501	10489.2
Core	chr7	100937502	100938411	10489.2
Extended	chr1	33361017	33361615	10464.8
Extended	chr13	101698875	101699376	10464.8
Core	chr2	66734385	66735328	10446.5
Extended	chr11	46312695	46313398	10391.6
Extended	chr4	14482730	14483287	10391.6
Extended	chr1	848070	848570	10383.2
Extended	chr1	848571	849071	10383.2
Extended	chr2	236953845	236954624	10371.5
Core	chr5	61339554	61340098	10318.4
Core	chrX	107420425	107421109	10318.4
Extended	chr1	121484782	121485435	10318.4
Extended	chr19	17190569	17191106	10318.4
Extended	chrM	5749	6296	10318.4
Core	chr8	54572274	54572814	10245.2
Extended	chr10	73136384	73136944	10245.2
Extended	chr2	220829383	220830048	10245.2
Extended	chr3	187184041	187184881	10197.9
Core	chr1	53858569	53859069	10172
Core	chr1	53859129	53859812	10172
Core	chr10	6844647	6845230	10172
Extended	chr11	11643492	11643992	10172
Extended	chr2	67559946	67560457	10172
Extended	chr2	67560458	67560970	10172
Extended	chr2	229289790	229290390	10172
Extended	chr2	229290391	229290989	10172
Extended	chr2	13652552	13653084	10135.4
Core	chr1	213081521	213082376	10098.9
Core	chr20	31339333	31339906	10098.9
Core	chr8	56285036	56285662	10098.9
Extended	chr1	242373739	242374272	10098.9
Extended	chr3	126050110	126050714	10098.9
Core	chr7	95772367	95773202	10062.3
Extended	chr5	60585026	60585562	10062.3
Extended	chr8	37417549	37418050	10062.3
Extended	chr8	37418051	37418550	10062.3
Core	chr7	97991721	97992482	10050.1
Core	chr3	186898587	186899086	10025.7
Extended	chr22	32897520	32898206	10025.7
Extended	chr22	32898207	32898893	10025.7
Extended	chr4	141746857	141747378	10025.7
Extended	chr9	6007511	6008012	10025.7
Extended	chr9	6008013	6008512	10025.7
Extended	chr2	236982603	236983103	10003.6
Extended	chr8	2842983	2843550	9981.77
Core	chr17	1202102	1202696	9952.5
Extended	chr15	61829371	61829872	9952.5
Extended	chr3	10067584	10068219	9952.5
Extended	chr19	3465691	3466191	9928.1
Extended	chr15	102083271	102083772	9908.59
Extended	chr5	71403221	71404203	9903.71
Core	chr10	55118459	55119324	9879.32
Extended	chr20	50415843	50416766	9879.32
Extended	chr4	120987581	120988086	9879.32
Extended	chr14	57272200	57273038	9842.73
Core	chr8	810507	811008	9835.53
Core	chr6	155844790	155845366	9812.46
Extended	chr4	6718303	6718942	9806.14
Extended	chrX	50324379	50325149	9806.14
Extended	chr19	35495681	35496225	9757.35
Core	chr22	46980169	46981156	9732.96
Core	chr16	6391810	6392696	9712.15
Extended	chr1	154437441	154437942	9705.79
Extended	chr5	116281353	116282042	9705.79
Extended	chr1	121483473	121484126	9635.71
Core	chr17	6042463	6043017	9586.6
Extended	chr7	74578607	74579107	9586.6
Extended	chr12	131719246	131719855	9550.01
Extended	chr17	79013023	79013574	9513.42
Extended	chr19	49375236	49375847	9513.42
Extended	chr2	195129495	195129994	9513.42
Extended	chr17	43695849	43696828	9440.24
Extended	chr19	15374509	15375008	9440.24
Extended	chr2	28945848	28946348	9440.24
Extended	chr4	7654677	7655267	9440.24
Extended	chr8	16801165	16801750	9440.24
Extended	chr8	16801751	16802334	9440.24
Extended	chr14	101272538	101273453	9431.84
Core	chr17	26729147	26729889	9403.65
Core	chr10	97020155	97020844	9367.06
Extended	chr9	88073054	88073928	9367.06
Extended	chr9	129214117	129214618	9367.06
Core	chr17	33125526	33126225	9330.47
Core	chr1	44125453	44126129	9293.88
Core	chr10	133657035	133658020	9293.88
Core	chr12	108710319	108710837	9293.88
Extended	chr10	133656047	133657034	9293.88
Extended	chr11	44787811	44788311	9293.88
Extended	chr17	44569061	44569562	9293.88
Extended	chr19	53061637	53062248	9293.88
Extended	chr19	53062249	53062862	9293.88
Extended	chr7	28808272	28808863	9293.88
Extended	chr15	83835576	83836077	9285.33
Extended	chr13	95313022	95313523	9220.7
Extended	chr19	23257625	23258372	9220.7
Extended	chr6	168459591	168460092	9220.7
Extended	chr7	30747055	30747555	9189.33
Extended	chr1	92407719	92408404	9184.11
Extended	chr14	90978459	90979291	9184.11
Extended	chr5	8606154	8606898	9184.11
Core	chr12	98685565	98686103	9147.52
Extended	chr1	155911483	155911982	9147.52
Extended	chr17	40306459	40307079	9147.52
Extended	chr16	90159897	90160670	9145.17
Core	chr8	97388962	97389724	9129.22
Extended	chr1	75600378	75600890	9110.93
Core	chr3	186892851	186893682	9074.34
Core	chr4	4764697	4765233	9074.34
Extended	chr19	10811832	10812580	9074.34
Extended	chr20	46870479	46870978	9074.34
Extended	chr3	186893683	186894513	9074.34
Extended	chr4	4765234	4765771	9074.34
Core	chr11	69778215	69779191	9040.05
Core	chr1	201987061	201987829	9005.01
Core	chr1	38537009	38537508	9001.16
Extended	chr2	210911567	210912293	8976.76
Extended	chr15	52079467	52079967	8952.37
Extended	chr21	42616252	42616757	8952.37
Extended	chr12	8286281	8287059	8934.94
Core	chr2	44352521	44353222	8927.98
Extended	chr1	142537774	142538589	8927.98
Extended	chr2	69671824	69672380	8927.98
Extended	chr7	147500602	147501173	8927.98
Core	chr16	83873977	83874624	8899.9
Core	chr10	3005950	3006496	8882.38
Core	chr10	3006497	3007043	8882.38
Extended	chr9	127737373	127737931	8864.86
Extended	chr1	176282688	176283193	8854.79
Extended	chr3	126719495	126720128	8854.79
Core	chr6	3247329	3247894	8831.37
Extended	chr2	119914695	119915505	8830.4
Core	chr4	3928919	3929756	8829.82
Core	chr3	64224596	64225354	8818.2
Extended	chr22	37750914	37751414	8818.2
Extended	chr22	37751415	37751915	8818.2
Extended	chr1	229195717	229196216	8781.61
Core	chr10	7583451	7584310	8742.53
Core	chr6	35037908	35038409	8708.43
Extended	chr4	113985214	113985864	8693.8
Core	chr11	61690685	61691434	8671.84
Extended	chr22	50050269	50051245	8671.84
Core	chr6	112072171	112072743	8635.25
Extended	chr20	31565785	31566411	8635.25
Extended	chr6	30908586	30909423	8635.25
Extended	chr14	102089041	102089597	8598.66
Core	chr1	85773869	85774369	8586.47
Core	chr12	732135	732879	8584.55
Core	chr9	130736499	130737242	8562.07
Extended	chr10	53798813	53799426	8562.07
Extended	chr7	121783127	121783632	8562.07
Extended	chr9	130735756	130736498	8562.07
Extended	chr6	145424274	145424879	8550.54
Core	chr9	41696501	41697248	8516.02
Core	chr18	73061340	73062286	8514.47
Core	chr18	73062287	73063231	8514.47
Core	chr20	32521004	32521504	8488.89
Extended	chr13	28497939	28498606	8488.89
Extended	chr13	28498607	28499273	8488.89
Extended	chr16	13553376	13553877	8488.89
Extended	chr22	23076112	23076612	8488.89
Extended	chr2	177056998	177057538	8461.91
Core	chr1	11018518	11019287	8415.71
Core	chr12	8788329	8789138	8415.71
Extended	chr21	46824235	46824935	8415.71
Extended	chrX	40943693	40944232	8415.71
Extended	chr1	218520227	218520727	8393.38
Extended	chr1	203595829	203596701	8354.29
Extended	chr6	5998941	5999847	8342.53
Extended	chr6	5999848	6000753	8342.53
Core	chr10	42534593	42535544	8339.27
Extended	chr10	42535545	42536494	8339.27
Extended	chr10	42536495	42537444	8339.27
Core	chr5	174974284	174975206	8305.94
Extended	chr1	53805229	53805730	8305.94
Core	chr12	124989075	124989662	8304.23
Extended	chr13	114426222	114426826	8304.23
Core	chr3	124357017	124357611	8269.35
Extended	chr3	52878501	52879001	8269.35
Extended	chr7	119649136	119649637	8269.35
Extended	chr10	42528889	42529840	8269.2
Extended	chr10	42529841	42530790	8269.2
Core	chr2	203284003	203284874	8265.59
Extended	chr1	2064553	2065502	8232.76
Extended	chrX	97684486	97685070	8216.64
Extended	chrX	97685071	97685653	8216.64
Extended	chr1	57042654	57043221	8196.17
Extended	chrX	134595644	134596166	8196.17
Core	chr1	229554107	229554860	8177.88
Extended	chr2	219194397	219195223	8159.58
Core	chr20	11517622	11518319	8147.39
Extended	chr1	20810004	20810938	8147.39
Extended	chr8	11714811	11715344	8147.39
Core	chr1	205412350	205412862	8122.99
Core	chr11	8304411	8304972	8122.99
Core	chr12	132258607	132259231	8122.99
Core	chr20	55646149	55646712	8122.99
Core	chr3	71974040	71974906	8122.99
Core	chr3	71974907	71975774	8122.99
Extended	chr8	18761786	18762609	8122.99
Extended	chr5	55553446	55553953	8108.36
Core	chr1	211550792	211551568	8086.4
Core	chr15	68503536	68504076	8086.4
Extended	chr17	17022544	17023069	8086.4
Extended	chr6	5438556	5439472	8086.4
Core	chr11	69661705	69662302	8058.96
Extended	chr12	6898178	6898735	8049.81
Extended	chr20	20391221	20391855	8049.81
Extended	chr9	132310394	132310894	8049.81
Extended	chrX	137012596	137013192	8049.81
Extended	chr18	12253496	12254102	7991.27
Extended	chrX	5398809	5399309	7976.63
Extended	chr1	203297814	203298450	7958.34
Core	chr13	26484777	26485332	7940.04
Core	chr13	26485333	26485887	7940.04
Extended	chr2	158616153	158616973	7918.81
Core	chr4	182870818	182871322	7903.45
Core	chr4	182871323	182871827	7903.45
Extended	chr17	25964969	25965523	7903.45
Extended	chr2	196387673	196388174	7879.06
Extended	chr2	196388175	196388674	7879.06
Extended	chr7	37569874	37570374	7879.06
Extended	chr10	96990916	96991485	7866.86
Core	chr5	139141892	139142555	7830.27
Extended	chr16	21561118	21561618	7830.27
Extended	chr4	48343493	48344406	7828.97
Extended	chr13	113444396	113445115	7813.69
Core	chr12	71985323	71985838	7793.68
Core	chr8	126346157	126346974	7793.68
Extended	chr16	53089197	53089728	7781.49
Extended	chr3	112184939	112185454	7781.49
Core	chr4	85404850	85405688	7757.09
Core	chr7	143904530	143905158	7757.09
Core	chrX	2809856	2810546	7757.09
Extended	chr18	20363613	20364162	7757.09
Extended	chr18	20364163	20364712	7757.09
Extended	chr22	43094281	43094964	7757.09
Extended	chr22	43094965	43095648	7757.09
Extended	chr7	143905159	143905786	7757.09
Core	chr6	93557555	93558146	7743.61
Core	chr18	50334126	50334627	7720.5
Core	chr12	11761757	11762318	7720.25
Extended	chr1	144301087	144301742	7638.49
Core	chr2	20280320	20280876	7610.73
Core	chr2	20280877	20281433	7610.73
Core	chr5	153598859	153599363	7610.73
Extended	chr10	102132955	102133524	7610.73
Extended	chr13	56157753	56158282	7610.73
Extended	chr2	237264389	237264974	7610.73
Extended	chr22	21844103	21844908	7610.73
Extended	chr5	153598352	153598858	7610.73
Extended	chr8	16918455	16918956	7610.73
Core	chr3	43577638	43578572	7588.44
Extended	chr1	81711033	81711936	7586.34
Core	chr1	222144954	222145565	7574.14
Core	chr1	222145566	222146178	7574.14
Extended	chr21	35303079	35303720	7568.42
Core	chr19	38480015	38480522	7537.55
Core	chr19	38480523	38481028	7537.55
Core	chr2	109019914	109020414	7537.55
Core	chr2	109020415	109020915	7537.55
Core	chr3	68680918	68681896	7537.55
Extended	chr10	42596897	42597432	7537.55
Extended	chr12	75213947	75214562	7537.55
Core	chr11	3604611	3605252	7464.37
Core	chr3	171854185	171855008	7464.37
Extended	chr15	20707920	20708594	7464.37
Extended	chr18	19490742	19491339	7463.3
Core	chr6	14273182	14274095	7391.19
Core	chr8	128264283	128264878	7391.19
Extended	chr18	4987693	4988334	7391.19
Extended	chr6	77271631	77272170	7366.8
Extended	chr19	53495495	53496114	7358.18
Core	chr11	944346	945020	7336.31
Core	chr11	945021	945694	7336.31
Extended	chr1	5178470	5179138	7318.01
Extended	chr22	20269715	20270454	7318.01
Extended	chr22	20270455	20271195	7318.01
Core	chr22	26975739	26976656	7307.56
Extended	chr10	22765793	22766476	7244.83
Extended	chr10	50462512	50463040	7244.83
Extended	chr2	47276757	47277730	7208.24
Extended	chr11	121441453	121441954	7182.99
Extended	chr11	121441955	121442454	7182.99
Core	chr4	93197533	93198440	7171.65
Core	chr4	93198441	93199346	7171.65
Extended	chr1	40157484	40158074	7171.65
Extended	chr5	77254064	77254574	7171.65
Extended	chr8	67036064	67036629	7171.65
Extended	chr8	67036630	67037194	7171.65
Core	chr4	116894806	116895469	7135.06
Extended	chr5	172331149	172332106	7135.06
Extended	chr1	214553675	214554176	7122.87
Extended	chr1	214554177	214554676	7122.87
Core	chr22	26964251	26964774	7098.47
Core	chr4	7336851	7337640	7098.47
Core	chr4	49151309	49152144	7098.47
Core	chr8	840949	841688	7098.47
Core	chr8	841689	842428	7098.47
Extended	chr4	49150471	49151308	7098.47
Extended	chr4	49152255	49152881	7098.47
Extended	chr4	49152882	49153507	7098.47
Extended	chr4	170966616	170967155	7098.47
Extended	chr7	26341907	26342408	7098.47
Extended	chr7	26342409	26342908	7098.47
Extended	chr7	122925059	122925682	7098.47
Extended	chr7	122925683	122926306	7098.47
Extended	chr11	133804210	133804968	7082.21
Extended	chr11	133804969	133805727	7082.21
Extended	chr9	67520664	67521202	7074.08
Core	chr1	57001027	57001670	7061.88
Core	chr4	113679943	113680756	7061.88
Core	chr4	113680757	113681570	7061.88
Core	chr9	107755941	107756769	7049.69
Extended	chr2	10211417	10211918	7042.83
Core	chr1	18525748	18526248	7025.29
Core	chr1	18526249	18526749	7025.29
Core	chr9	107648026	107648752	7025.29
Extended	chr17	31329363	31329898	7007.79
Extended	chr11	94382939	94383514	7000.9
Core	chr12	66172695	66173196	6970.41
Core	chr1	20732635	20733223	6952.11
Extended	chr11	75043063	75043596	6952.11
Extended	chr7	100069322	100070108	6952.11
Extended	chr9	140191021	140191688	6937.48
Extended	chr5	75652737	75653716	6915.52
Extended	chr5	162605640	162606379	6915.52
Core	chr6	92009042	92009634	6902.68
Core	chr6	92009635	92010225	6902.68
Extended	chr3	191645061	191645560	6902.68
Core	chr2	111445059	111446030	6878.93
Core	chr5	67489387	67489926	6878.93
Core	chr5	73811827	73812386	6878.93
Core	chr5	166732502	166733336	6878.93
Extended	chr1	31506907	31507408	6878.93
Extended	chr12	4127463	4128060	6878.93
Extended	chr9	68404885	68405386	6878.93
Core	chr19	485653	486171	6874.64
Extended	chr5	11797120	11797650	6867.64
Core	chr16	85117013	85117838	6805.75
Extended	chr1	239974613	239975113	6805.75
Extended	chr11	48837141	48837722	6805.75
Extended	chr11	48838603	48839148	6805.75
Extended	chr15	20738609	20739110	6805.75
Core	chr3	46606491	46607401	6762.52
Extended	chr10	70376644	70377144	6757.2
Extended	chr10	70377145	70377645	6757.2
Core	chr15	101617993	101618554	6732.57
Extended	chr12	16501529	16502458	6732.57
Extended	chr19	1765801	1766322	6732.57
Extended	chr2	45028855	45029655	6732.57
Extended	chr3	26824878	26825470	6732.57
Extended	chr4	134933235	134933765	6732.57
Extended	chr5	135887367	135887882	6732.57
Core	chr1	113360809	113361538	6695.98
Core	chr1	113454298	113454908	6692.44
Extended	chr1	113453686	113454297	6692.44
Extended	chrX	46411040	46411938	6692.44
Extended	chr13	87017515	87018053	6683.78
Extended	chr1	19262953	19263498	6659.39
Extended	chr15	70402651	70403162	6659.39
Extended	chr21	32894311	32894810	6657.4
Extended	chr1	86173373	86174206	6622.8
Extended	chr10	85583180	85583680	6622.36
Core	chr2	88958311	88959220	6610.6
Core	chrX	128225167	128226137	6587.33
Extended	chr1	229252155	229252654	6587.33
Core	chr1	204893287	204893986	6586.21
Core	chr20	1702530	1703102	6586.21
Extended	chr1	196078321	196078852	6586.21
Extended	chr10	94110043	94110561	6586.21
Extended	chr10	101292029	101292920	6586.21
Extended	chr19	1828468	1828968	6586.21
Extended	chr19	18810877	18811723	6586.21
Extended	chr1	110025999	110026616	6579.34
Extended	chr1	110026617	110027236	6579.34
Core	chr12	26796645	26797336	6569.81
Extended	chr5	115010104	115010604	6561.82
Extended	chr5	115010605	115011105	6561.82
Extended	chrX	7682068	7682794	6549.62
Extended	chr5	132918472	132919164	6524.25
Extended	chr5	134878708	134879599	6517.25
Core	chr14	75747401	75747960	6513.03
Core	chr14	75747961	75748520	6513.03
Extended	chr2	121214333	121214894	6513.03
Extended	chr20	35324917	35325417	6513.03
Extended	chr4	127282393	127282894	6513.03
Extended	chrX	97779399	97780242	6513.03
Core	chr10	83641632	83642192	6476.44
Extended	chr4	71924658	71925260	6476.44
Core	chr18	13239687	13240321	6439.85
Core	chr4	152795151	152795762	6439.85
Core	chr5	51374182	51374754	6439.85
Extended	chr14	102877147	102878136	6439.85
Extended	chr9	95563131	95563631	6439.85
Core	chr17	827635	828190	6425.21
Extended	chr13	114523566	114524115	6403.26
Extended	chr1	119529833	119530366	6391.06
Extended	chr1	119530367	119530899	6391.06
Extended	chr7	76977350	76977924	6378.64
Core	chr1	38605789	38606702	6366.67
Core	chr3	52038485	52039365	6366.67
Extended	chr1	36772217	36773017	6366.67
Extended	chr16	75870128	75870816	6366.67
Extended	chr11	74659504	74660358	6364.34
Core	chr5	157740745	157741529	6353.73
Extended	chr13	25531195	25531774	6348.38
Extended	chrX	108356812	108357387	6342.05
Extended	chr6	142066906	142067476	6330.37
Extended	chr6	142067477	142068046	6330.37
Extended	chr10	100213105	100213606	6330.08
Extended	chr9	99981512	99982449	6330.08
Extended	chr1	55229956	55230579	6317.88
Core	chr14	21992413	21993240	6307.01
Core	chr19	13732208	13732929	6293.49
Extended	chr11	40225695	40226477	6293.49
Extended	chr4	23724584	23725208	6293.49
Extended	chrX	138424361	138425018	6293.49
Core	chr1	239974111	239974612	6271.97
Core	chr3	59114503	59115026	6271.97
Core	chr9	118617928	118618429	6269.1
Extended	chr1	196577905	196578421	6269.1
Extended	chr12	55494960	55495696	6266.13
Extended	chr12	55495697	55496433	6266.13
Extended	chr1	55102633	55103264	6256.9
Extended	chr8	142585360	142585860	6244.7
Extended	chr11	122791170	122791781	6238.61
Extended	chr20	43017550	43018051	6236.94
Core	chr5	141854634	141855201	6220.31
Extended	chr16	46389414	46390175	6220.31
Extended	chr16	46390939	46391699	6220.31
Extended	chr17	71280886	71281442	6220.31
Extended	chr22	34950472	34951270	6220.31
Extended	chr22	34951271	34952068	6220.31
Extended	chr3	122135707	122136522	6220.31
Core	chr2	17929152	17929835	6208.9
Core	chr8	1749255	1749916	6195.92
Extended	chr17	3512595	3513096	6183.72
Extended	chr5	179750129	179750814	6183.72
Extended	chr10	12808306	12808806	6171.52
Extended	chr15	100266134	100266634	6166.86
Extended	chr15	100266635	100267135	6166.86
Extended	chr1	149619223	149619776	6147.13
Extended	chr1	246228833	246229369	6147.13
Extended	chr11	5577689	5578253	6147.13
Extended	chr17	38380779	38381350	6147.13
Extended	chr20	47900044	47900976	6147.13
Extended	chr4	49106209	49106986	6147.13
Extended	chr4	49106987	49107766	6147.13
Extended	chr4	49107767	49108544	6147.13
Extended	chr6	25153639	25154343	6147.13
Extended	chr2	5865940	5866895	6131.82
Core	chr6	51941398	51941968	6110.54
Core	chr9	90993210	90994206	6096.78
Extended	chr9	127213405	127213929	6096.78
Extended	chr5	110229347	110229848	6092.25
Core	chr13	113000836	113001624	6073.95
Core	chr8	130844878	130845690	6073.95
Extended	chr4	154143059	154143560	6073.95
Extended	chr5	160535280	160535816	6061.74
Extended	chr6	43825966	43826637	6061.74
Extended	chr8	70378771	70379311	6055.66
Core	chr6	43845203	43845710	6049.56
Core	chr6	43845711	43846218	6049.56
Extended	chr5	139742660	139743205	6047.73
Core	chr5	158378905	158379562	6037.36
Extended	chr10	123383269	123383770	6037.36
Extended	chr16	67973687	67974296	6037.36
Extended	chr8	102668311	102669171	6037.36
Core	chr1	40265165	40265697	6000.77
Core	chr13	108226601	108227264	6000.77
Extended	chr10	58982109	58982851	6000.77
Extended	chr17	18885755	18886709	6000.77
Extended	chr5	55199231	55199730	6000.77
Extended	chr6	17685707	17686206	6000.77
Extended	chr7	156377606	156378120	6000.77
Extended	chr7	156378121	156378635	6000.77
Extended	chr17	3457379	3457880	5991.66
Core	chr8	102120910	102121840	5976.38
Core	chr8	102121841	102122769	5976.38
Core	chr2	171536815	171537364	5964.18
Extended	chr19	3462537	3463072	5951.98
Extended	chr3	57086911	57087411	5939.1
Core	chr13	43306033	43306663	5927.59
Core	chr14	58181078	58182074	5927.59
Core	chr22	24298071	24298678	5927.59
Core	chr4	2222888	2223812	5927.59
Extended	chr1	43833124	43833858	5927.59
Extended	chr12	120426711	120427684	5927.59
Extended	chr6	36827605	36828106	5927.59
Extended	chr7	48217687	48218188	5927.59
Extended	chr2	92305644	92306230	5921.58
Extended	chr2	92306231	92306817	5921.58
Extended	chr2	92306818	92307403	5921.58
Extended	chr2	92307404	92307990	5921.58
Extended	chr20	5062418	5062918	5891
Extended	chr19	40335824	40336564	5886.55
Core	chr5	87960289	87961111	5854.41
Extended	chr2	89870741	89871614	5854.41
Extended	chr2	89871615	89872490	5854.41
Extended	chrX	69655249	69655749	5854.41
Core	chr16	87811607	87812472	5851.51
Core	chr16	87812473	87813338	5851.51
Extended	chr4	2332641	2333140	5817.82
Extended	chr7	82653064	82653634	5817.82
Extended	chr9	97044568	97045069	5817.82
Extended	chr3	73343679	73344179	5805.62
Core	chr4	180630948	180631634	5798.75
Core	chr16	77574962	77575540	5781.23
Core	chr8	8256091	8256704	5781.23
Extended	chr11	71196200	71196700	5781.23
Extended	chr9	39552263	39553046	5781.23
Core	chr3	123047697	123048196	5756.84
Extended	chr11	95209557	95210058	5756.84
Core	chr2	826030	826932	5744.64
Core	chr2	826933	827834	5744.64
Extended	chr1	3357159	3357921	5744.64
Extended	chr1	156426495	156427452	5744.64
Extended	chr20	2245384	2245939	5744.64
Extended	chr10	126388301	126388971	5732.44
Extended	chr9	117838052	117838579	5711.35
Core	chr6	126028790	126029335	5708.05
Extended	chr6	126028243	126028789	5708.05
Core	chr17	72734475	72735197	5688.98
Extended	chr2	27593413	27594374	5683.66
Extended	chr16	26144955	26145467	5676.31
Core	chr3	39514613	39515420	5671.46
Extended	chr2	85201557	85202098	5671.46
Core	chr1	183248585	183249395	5660.34
Extended	chr1	78127789	78128288	5653.16
Extended	chr1	167090819	167091389	5652.95
Extended	chr5	77143463	77144411	5642.05
Core	chr8	26494036	26495000	5641.27
Core	chr7	102584236	102584801	5634.87
Extended	chr19	33358961	33359536	5634.87
Extended	chr7	66705704	66706246	5634.87
Extended	chr9	97506143	97506644	5634.87
Extended	chr15	42892996	42893612	5634.27
Extended	chr5	45398997	45399517	5623.75
Extended	chr20	55499864	55500713	5598.28
Extended	chr17	42633347	42634116	5571.2
Extended	chr17	42634117	42634884	5571.2
Core	chr1	67924294	67925217	5561.69
Core	chr2	120460663	120461267	5561.69
Extended	chr17	18884800	18885754	5561.69
Extended	chr17	45197166	45197776	5561.69
Extended	chr9	19032529	19033082	5561.69
Extended	chr9	19033083	19033636	5561.69
Extended	chr14	87636358	87637056	5554.06
Extended	chr9	134112220	134112720	5537.3
Extended	chr9	134112721	134113221	5537.3
Core	chr4	174722487	174723056	5536.16
Core	chr6	159314985	159315685	5536.16
Extended	chr9	116915624	116916145	5536.16
Core	chr2	136850708	136851567	5525.1
Extended	chr2	114328102	114328641	5525.1
Extended	chrX	115465875	115466567	5525.1
Extended	chr11	123313949	123314928	5517.78
Core	chr19	53219681	53220253	5501.12
Core	chr2	226980528	226981354	5501.12
Core	chr10	53674681	53675592	5488.51
Extended	chr10	42394603	42395554	5488.51
Extended	chr10	42395555	42396506	5488.51
Extended	chr10	42396507	42397457	5488.51
Extended	chr9	135061794	135062407	5488.51
Extended	chr8	10573212	10573866	5480.84
Extended	chr16	57998489	57998988	5470.21
Core	chr3	30593324	30593858	5451.92
Extended	chr5	56112185	56113008	5451.92
Core	chr14	51377314	51377918	5448.56
Extended	chr13	48578817	48579414	5431.04
Extended	chr2	129310369	129311024	5431.04
Extended	chr2	241467695	241468196	5431.04
Core	chr1	38950677	38951437	5415.33
Core	chr12	106291098	106291844	5415.33
Core	chr2	158202021	158202873	5415.33
Core	chr3	117118061	117118761	5415.33
Core	chr3	117118762	117119461	5415.33
Core	chr7	16687980	16688491	5415.33
Extended	chr11	100953401	100953965	5415.33
Extended	chr12	13521335	13521834	5415.33
Extended	chr12	13521894	13522420	5415.33
Extended	chr17	75931085	75931586	5415.33
Extended	chr1	182584926	182585474	5403.13
Extended	chr1	182585475	182586022	5403.13
Extended	chr1	6526054	6527002	5378.74
Extended	chr11	65685650	65686569	5360.96
Extended	chr6	7124594	7125112	5360.96
Extended	chr17	43085503	43086003	5342.15
Core	chr19	58549855	58550737	5317.76
Core	chr6	156496651	156497522	5305.56
Extended	chr6	113180414	113180915	5290.88
Extended	chr4	127988930	127989494	5285.23
Core	chr1	195816686	195817478	5268.97
Core	chr1	195817479	195818270	5268.97
Core	chr12	48536214	48537195	5268.97
Core	chr4	69138314	69138888	5268.97
Extended	chr10	96990347	96990915	5268.97
Extended	chr15	28950433	28951142	5268.97
Extended	chr4	69137738	69138313	5268.97
Extended	chr4	136526180	136526725	5268.97
Extended	chr3	191389630	191390441	5255.84
Extended	chr10	21598312	21598930	5232.38
Extended	chr12	106494441	106494974	5232.38
Extended	chr18	106915	107598	5232.38
Extended	chr10	80303319	80303820	5220.18
Extended	chr9	139569227	139569726	5220.18
Extended	chr11	127262370	127262928	5207.99
Core	chr16	17516896	17517632	5195.79
Extended	chr18	77718329	77718926	5195.79
Core	chr6	151330092	151330830	5181.15
Core	chr6	151330831	151331567	5181.15
Extended	chr5	76094678	76095178	5181.15
Extended	chr16	75341536	75342036	5171.4
Extended	chr1	204647222	204647722	5159.2
Extended	chr1	225614823	225615494	5159.2
Extended	chr5	12667732	12668270	5150.73
Extended	chr5	12668271	12668809	5150.73
Core	chr4	42295847	42296786	5122.61
Extended	chr13	31459446	31460017	5122.61
Extended	chr16	59549123	59549682	5122.61
Extended	chr19	16334661	16335161	5122.61
Core	chr2	6779905	6780508	5115.69
Core	chr1	46764257	46764758	5057.29
Core	chr21	22162172	22162685	5049.43
Core	chr21	22162686	22163198	5049.43
Core	chr5	153204359	153204899	5049.43
Extended	chr5	75592019	75592901	5049.43
Extended	chr6	139794122	139794622	5049.43
Extended	chr7	36159874	36160408	5049.43
Extended	chr7	154914484	154915093	5049.43
Core	chr13	46457083	46457689	5012.84
Extended	chr2	121223679	121224221	5012.84
Extended	chr11	57117303	57117802	5010.57
Extended	chr17	17229781	17230281	5010.57
Extended	chr4	49101537	49102314	5010.57
Extended	chr4	49102315	49103094	5010.57
Extended	chr4	49103095	49103872	5010.57
Core	chr16	3151352	3152052	4993.05
Core	chr17	16389294	16390219	4976.25
Core	chr17	16390220	16391144	4976.25
Core	chr3	172971223	172971761	4976.25
Core	chr6	829333	829880	4976.25
Extended	chr10	43626383	43626983	4976.25
Extended	chr14	23675605	23676210	4976.25
Extended	chr19	46365430	46366068	4976.25
Extended	chr22	34411551	34412114	4976.25
Extended	chr4	24502493	24503092	4957.95
Core	chr2	20814716	20815668	4940.49
Core	chr15	73975613	73976121	4939.66
Extended	chr8	11594517	11595018	4939.66
Extended	chr9	122084631	122085131	4927.46
Extended	chr20	42443361	42443974	4905.45
Core	chr12	2954981	2955966	4903.07
Core	chr18	35165171	35165672	4903.07
Extended	chr1	236260554	236261056	4903.07
Extended	chr11	68922957	68923884	4903.07
Extended	chr17	16847257	16847757	4903.07
Extended	chr17	16847819	16848342	4903.07
Extended	chr2	64303262	64303843	4903.07
Extended	chr2	64303844	64304424	4903.07
Extended	chr3	145645870	145646452	4903.07
Core	chrX	150070989	150071673	4878.67
Core	chr10	76839152	76839713	4870.42
Core	chr10	76839714	76840274	4870.42
Extended	chr1	33446046	33446662	4870.42
Core	chr9	36415685	36416307	4866.48
Extended	chr2	239781475	239781979	4854.28
Core	chr18	44935608	44936108	4844.91
Extended	chr18	44936109	44936609	4844.91
Core	chr14	69405059	69405892	4835.38
Core	chr12	59716766	59717659	4829.89
Extended	chr14	31161751	31162310	4829.89
Extended	chr17	22252628	22253215	4829.89
Extended	chr22	39432783	39433673	4829.89
Extended	chr4	49137223	49137918	4829.89
Extended	chr5	93690795	93691426	4829.89
Extended	chr8	3068799	3069337	4829.89
Core	chr16	65260913	65261414	4813.87
Extended	chr10	53066477	53066978	4805.49
Extended	chr14	38659921	38660910	4800.34
Extended	chr6	77559139	77559770	4785.98
Core	chr1	205160687	205161231	4756.71
Core	chr12	6446101	6446970	4756.71
Core	chr17	36571014	36571949	4756.71
Core	chr2	152195619	152196139	4756.71
Extended	chr1	46508718	46509562	4756.71
Extended	chr1	46509563	46510406	4756.71
Extended	chr1	143749622	143750141	4756.71
Extended	chr11	91891363	91892076	4756.71
Extended	chr16	46402371	46403132	4756.71
Extended	chr17	36571950	36572884	4756.71
Extended	chr3	169763504	169764004	4756.71
Extended	chr9	116344249	116344757	4756.71
Extended	chr7	54743177	54743822	4742.07
Core	chr1	44805333	44805834	4730.26
Core	chr11	128654003	128654550	4730.26
Core	chr11	128654551	128655097	4730.26
Core	chr5	106906417	106907128	4730.26
Core	chr10	127569451	127570173	4720.12
Core	chr19	9165241	9165920	4701.82
Extended	chr10	92685047	92685933	4683.53
Extended	chr11	22944198	22944709	4683.53
Extended	chr16	46433945	46434911	4683.53
Extended	chr2	92289509	92290132	4683.53
Extended	chr2	92290133	92290754	4683.53
Extended	chr2	92290755	92291376	4683.53
Extended	chr20	42571264	42571764	4683.53
Extended	chr20	42939419	42940148	4683.53
Extended	chr7	70854822	70855327	4683.53
Extended	chr6	31367562	31368428	4646.94
Extended	chr10	126254941	126255518	4639.62
Extended	chr12	3983014	3983534	4634.74
Extended	chr12	3983535	3984054	4634.74
Extended	chr18	3603551	3604344	4634.74
Extended	chr22	22915922	22916455	4627.77
Extended	chr3	101274853	101275465	4625.14
Core	chr11	92571950	92572450	4610.35
Core	chr15	27890620	27891400	4610.35
Core	chr6	106528405	106528951	4610.35
Core	chr9	131127209	131128100	4610.35
Extended	chr10	45324635	45325498	4610.35
Extended	chr20	12734065	12735030	4610.35
Extended	chr8	58368641	58369219	4610.35
Extended	chrM	4643	5151	4610.35
Extended	chrM	5152	5659	4610.35
Extended	chr1	73445932	73446458	4590.1
Extended	chr1	73446459	73446984	4590.1
Extended	chr21	28191085	28191706	4573.76
Extended	chr15	63630428	63631324	4546.32
Core	chr16	87858671	87859662	4537.17
Extended	chr14	69401885	69402386	4537.17
Extended	chr16	46400846	46401608	4537.17
Extended	chr2	83971862	83972406	4537.17
Extended	chr2	237535423	237535922	4537.17
Extended	chr7	50246159	50247088	4537.17
Extended	chr9	19492981	19493504	4537.17
Extended	chr14	97906411	97906911	4512.77
Core	chr10	117560834	117561335	4502.51
Core	chr5	82674443	82675136	4500.58
Extended	chr17	22245573	22246160	4500.58
Extended	chr8	54415779	54416279	4488.38
Core	chr14	103307110	103307650	4484.99
Extended	chrX	77309981	77310491	4484.99
Extended	chr1	120601566	120602248	4463.99
Extended	chr1	120602249	120602930	4463.99
Extended	chr17	42786354	42786867	4463.99
Extended	chr17	48252214	48252815	4463.99
Extended	chr4	3769817	3770334	4463.99
Core	chr5	19927819	19928466	4453.53
Core	chr10	59388131	59389006	4449.95
Core	chr3	42672544	42673392	4439.59
Extended	chr3	42673393	42674241	4439.59
Core	chr7	157103055	157103596	4432.62
Extended	chr14	69400001	69400511	4415.2
Core	chr1	226590629	226591530	4414.91
Extended	chr2	126940752	126941297	4414.91
Extended	chr2	129142763	129143262	4405.44
Core	chr7	78207790	78208526	4390.81
Core	chr9	37251213	37251975	4390.81
Extended	chr11	70384621	70385240	4390.81
Extended	chr11	70385241	70385858	4390.81
Extended	chr15	76632479	76633234	4390.81
Extended	chr7	100883201	100883744	4390.81
Extended	chr17	16734092	16734602	4376.17
Extended	chr3	50330739	50331294	4372.51
Core	chr15	33191663	33192192	4366.41
Core	chr6	38183178	38183679	4335.92
Extended	chr15	32679479	32679978	4332.26
Extended	chr5	176751079	176751579	4331.74
Core	chr12	5936424	5937202	4317.63
Core	chr14	66280853	66281448	4317.63
Extended	chr11	122675524	122676042	4317.63
Extended	chr15	76453363	76454200	4317.63
Extended	chr17	27435597	27436179	4317.63
Extended	chr18	67373070	67373873	4317.63
Extended	chr20	37819274	37819952	4317.63
Extended	chr4	139854116	139854670	4317.63
Extended	chr7	24757299	24757886	4317.63
Extended	chrM	9031	9578	4317.63
Extended	chrM	9579	10124	4317.63
Core	chr7	147697164	147697819	4309.79
Core	chr7	61968737	61969310	4302.78
Core	chr7	61969311	61969886	4302.78
Extended	chr14	105119263	105119764	4293.23
Extended	chr10	73225529	73226250	4265.36
Extended	chr5	111092091	111092648	4262.74
Core	chr11	6821660	6822576	4244.45
Core	chr11	6822577	6823492	4244.45
Core	chr16	49788522	49789180	4244.45
Extended	chr1	143744178	143744715	4244.45
Extended	chr1	146894606	146895142	4244.45
Extended	chr1	146895143	146895678	4244.45
Extended	chr19	10675791	10676358	4244.45
Extended	chr19	10676359	10676926	4244.45
Extended	chr2	238948423	238948923	4244.45
Extended	chr4	8243787	8244348	4244.45
Extended	chr13	66800429	66801145	4239.71
Extended	chr5	120038612	120039450	4239.71
Core	chr7	109237086	109237867	4225.38
Extended	chr17	43862413	43862913	4220.05
Extended	chrM	2714	3437	4220.05
Extended	chrX	38420895	38421396	4220.05
Core	chr5	126174548	126175292	4207.86
Core	chr7	144039739	144040663	4207.86
Extended	chr10	94051286	94051864	4207.86
Extended	chr5	126175293	126176035	4207.86
Extended	chr1	185917425	185918340	4204.68
Extended	chr2	218365243	218365794	4204.68
Extended	chr1	38132271	38132990	4200.54
Extended	chr21	38414477	38414978	4200.54
Extended	chr1	8943543	8944262	4189.56
Core	chr10	118918871	118919627	4181.32
Extended	chr12	23695058	23695588	4171.27
Extended	chr17	22260859	22261446	4171.27
Extended	chr17	22261447	22262034	4171.27
Extended	chr2	92309165	92309750	4171.27
Extended	chr2	92309751	92310338	4171.27
Extended	chr2	92310339	92310924	4171.27
Extended	chr4	96791095	96791601	4171.27
Extended	chr6	52908870	52909424	4171.27
Extended	chr7	123332146	123332646	4171.27
Extended	chr7	123332647	123333147	4171.27
Extended	chr9	24408880	24409427	4171.27
Extended	chrX	72775946	72776585	4171.27
Core	chr7	116421761	116422688	4169.64
Core	chr7	155277075	155277575	4169.64
Extended	chr4	11385598	11386169	4160.81
Extended	chr5	95159178	95159678	4152.97
Extended	chrX	115950867	115951670	4136.15
Core	chr13	94840401	94841316	4134.68
Extended	chr16	53580827	53581328	4134.68
Core	chr5	72739450	72740353	4134.6
Core	chr1	206642729	206643366	4116.38
Extended	chr2	96823279	96823817	4099.56
Core	chr11	20048270	20048921	4098.09
Core	chr11	20048922	20049572	4098.09
Core	chr12	72608405	72609204	4098.09
Core	chr12	72609205	72610002	4098.09
Core	chr22	46427338	46428112	4098.09
Core	chr22	46428113	46428886	4098.09
Core	chr6	158884819	158885810	4098.09
Core	chr6	158885811	158886802	4098.09
Core	chrX	73545595	73546361	4098.09
Extended	chr1	236260050	236260553	4098.09
Extended	chr20	60629188	60629688	4098.09
Extended	chr20	60629689	60630189	4098.09
Extended	chr7	121956930	121957784	4098.09
Extended	chr8	70889439	70890367	4098.09
Core	chr10	19407977	19408618	4076.2
Core	chr10	86347199	86347996	4073.69
Core	chr20	55171204	55171796	4073.69
Core	chr8	55795336	55796119	4068.81
Extended	chr11	119994383	119994890	4066.72
Core	chr16	14377689	14378337	4061.5
Core	chr4	170840735	170841282	4061.5
Extended	chr3	128444909	128445893	4049.3
Extended	chr3	134146073	134146818	4049.3
Core	chr9	114860013	114860932	4039.54
Extended	chr12	59254059	59254582	4036.76
Core	chr2	1711357	1712002	4029.48
Extended	chrX	114800420	114800980	4029.48
Core	chr1	96048206	96048858	4024.91
Core	chr7	93446248	93446813	4024.91
Core	chr8	95456748	95457280	4024.91
Extended	chr10	29827039	29827540	4024.91
Extended	chr10	29827541	29828040	4024.91
Extended	chr12	133531610	133532440	4024.91
Extended	chr17	53947369	53947962	4024.91
Extended	chr6	162399319	162399820	4024.91
Extended	chr6	162399821	162400320	4024.91
Extended	chrX	130262358	130262858	4024.91
Core	chr13	85228943	85229711	4011.96
Core	chr12	12162287	12163167	3994.44
Extended	chr14	97142464	97143129	3994.44
Extended	chr19	27737089	27737964	3994.44
Extended	chr11	118660473	118661030	3988.32
Extended	chr5	55375429	55376193	3983.79
Core	chr11	94467520	94468192	3976.12
Extended	chr17	38136971	38137948	3972.26
Extended	chr1	32537939	32538544	3959.4
Extended	chr1	161719946	161720592	3959.4
Extended	chrX	9834429	9835394	3959.4
Core	chr11	116315810	116316626	3951.73
Core	chr11	116316627	116317444	3951.73
Core	chr13	70154274	70154848	3951.73
Core	chr13	95648475	95649263	3951.73
Core	chr19	19296281	19296782	3951.73
Core	chr2	60680131	60681128	3951.73
Core	chr8	143284603	143285322	3951.73
Extended	chr2	18198381	18199030	3951.73
Extended	chr6	7734858	7735358	3951.73
Extended	chr6	7735359	7735859	3951.73
Extended	chr17	49409544	49410044	3924.36
Extended	chr20	31378043	31378972	3924.36
Extended	chr5	108063205	108063786	3918.33
Extended	chr19	10602595	10603095	3915.14
Extended	chr16	85496679	85497386	3909.91
Extended	chr15	41472354	41472904	3907.62
Core	chr1	62866517	62867293	3906.84
Extended	chr12	114843151	114843837	3906.84
Extended	chr12	114843876	114844376	3906.84
Core	chr2	44907608	44908156	3902.94
Extended	chr8	145990589	145991192	3902.94
Extended	chr4	86087809	86088309	3898.08
Extended	chr15	34208100	34208650	3896.84
Core	chr10	43833043	43833702	3889
Core	chr11	97727509	97728393	3878.55
Core	chr20	46924137	46924880	3878.55
Core	chr7	21520156	21520779	3878.55
Core	chrX	36968358	36969225	3878.55
Extended	chr20	46923391	46924136	3878.55
Extended	chr6	4660676	4661494	3878.55
Extended	chr6	33993583	33994310	3878.55
Extended	chr6	56895065	56895565	3878.55
Extended	chrY	2259846	2260410	3878.55
Extended	chr12	21654373	21655080	3863.91
Extended	chr12	21655081	21655788	3863.91
Extended	chr10	42392699	42393649	3860.25
Extended	chr2	92296063	92296983	3854.29
Extended	chr2	92296984	92297904	3854.29
Extended	chr2	92297905	92298825	3854.29
Core	chr13	56740943	56741542	3854.15
Extended	chr10	42393650	42394602	3854.15
Core	chr12	18607193	18607708	3841.96
Core	chr15	45461773	45462375	3841.96
Core	chr2	225080245	225081022	3841.96
Extended	chr12	133563299	133563798	3841.96
Extended	chr20	5950104	5950670	3841.96
Extended	chr6	166011177	166011678	3841.96
Extended	chr7	27231749	27232306	3841.96
Core	chr15	93190755	93191534	3819.25
Extended	chr11	94373181	94373680	3819.25
Extended	chr16	85350968	85351763	3819.25
Core	chr1	85222320	85222891	3805.37
Core	chr12	97668725	97669520	3805.37
Core	chr17	15083139	15084083	3805.37
Core	chr18	29861628	29862220	3805.37
Core	chr3	5054312	5055114	3805.37
Core	chr7	95773203	95774037	3805.37
Core	chr8	29743170	29744140	3805.37
Extended	chr19	40314468	40315454	3805.37
Extended	chr22	42821196	42821779	3805.37
Extended	chr4	3852353	3853340	3805.37
Extended	chr6	36343773	36344272	3801.73
Extended	chr9	36166491	36166991	3795.89
Core	chr14	84426888	84427764	3787.07
Core	chr16	19865438	19866357	3780.97
Extended	chr19	58838245	58838987	3780.97
Core	chr2	124804076	124804818	3768.78
Extended	chr15	22803142	22803643	3768.78
Extended	chr11	121507637	121508302	3749.17
Extended	chr11	121508303	121508966	3749.17
Extended	chr18	13180459	13181093	3749.17
Extended	chr18	76744863	76745377	3749.17
Core	chr11	45432676	45433336	3746.82
Core	chr11	45433337	45433998	3746.82
Core	chr5	51177645	51178340	3732.19
Core	chr6	31047009	31047541	3732.19
Core	chrX	102996691	102997226	3732.19
Extended	chr1	32080194	32080980	3732.19
Extended	chr16	85418551	85419116	3732.19
Extended	chrX	102997227	102997764	3732.19
Extended	chr7	55725366	55725867	3717.55
Core	chr10	43508232	43509226	3714.13
Extended	chr10	43507236	43508231	3714.13
Extended	chr15	44085666	44086519	3714.13
Extended	chr16	67711926	67712881	3714.13
Extended	chr22	21853495	21854090	3714.13
Extended	chr4	122669697	122670300	3714.13
Extended	chr4	122670301	122670904	3714.13
Extended	chr9	124366827	124367614	3714.13
Core	chr2	88817004	88817504	3707.79
Core	chr2	88817505	88818005	3707.79
Core	chr17	52422746	52423513	3696.61
Extended	chr4	2409813	2410318	3696.61
Core	chr3	148914047	148914842	3695.6
Core	chr3	148914843	148915640	3695.6
Extended	chr1	69777582	69778086	3695.6
Extended	chr1	69778087	69778590	3695.6
Extended	chr15	89984167	89984846	3688.28
Core	chr14	100355375	100356028	3659.01
Core	chr4	97148613	97149159	3659.01
Core	chr6	40951247	40951770	3659.01
Core	chr6	141709659	141710349	3659.01
Extended	chr11	12658187	12658688	3659.01
Extended	chr11	12658689	12659188	3659.01
Extended	chr19	10229321	10230077	3659.01
Extended	chr19	10230078	10230833	3659.01
Extended	chr6	58777003	58777558	3659.01
Extended	chr8	72586903	72587474	3659.01
Extended	chr9	66784324	66784825	3659.01
Extended	chr9	116556529	116557417	3659.01
Extended	chrX	56798670	56799260	3659.01
Extended	chrX	56799261	56799852	3659.01
Extended	chr1	185226026	185226636	3644.05
Extended	chr16	13445515	13446114	3644.05
Extended	chr16	46403133	46403893	3644.05
Extended	chr16	46403894	46404656	3644.05
Extended	chr2	92307991	92308577	3644.05
Extended	chr2	92308578	92309164	3644.05
Extended	chr6	145298093	145298720	3644.05
Core	chr3	173950144	173950869	3640.71
Extended	chrX	4139581	4140146	3628.08
Extended	chr15	65204313	65204856	3626.53
Extended	chr1	157391313	157391814	3622.42
Extended	chr18	18515503	18516110	3622.42
Extended	chr18	18516111	18516718	3622.42
Extended	chr17	9086141	9086640	3610.22
Core	chr6	137744471	137745316	3591.49
Extended	chr18	44552405	44553168	3591.49
Core	chr2	80557197	80557699	3585.83
Core	chr21	16614113	16614728	3585.83
Core	chr21	16614729	16615343	3585.83
Extended	chr3	27083978	27084542	3585.83
Extended	chr8	12388844	12389380	3585.83
Extended	chr3	137179051	137179600	3558.85
Extended	chr9	98499106	98499628	3556.45
Extended	chr9	98499629	98500151	3556.45
Core	chr1	15052062	15052748	3549.24
Core	chr1	79954251	79954835	3549.24
Extended	chr18	185973	186474	3538.94
Extended	chr6	76523579	76524469	3538.94
Core	chr17	76172622	76173399	3537.04
Extended	chr11	108783920	108784421	3537.04
Extended	chr17	76171843	76172621	3537.04
Core	chr1	230654311	230654846	3530.94
Extended	chr6	123076853	123077432	3524.84
Extended	chr3	105887777	105888301	3521.42
Extended	chr7	138786521	138787092	3521.42
Core	chr16	78000722	78001339	3512.65
Core	chr16	78001340	78001958	3512.65
Core	chr18	43841527	43842028	3512.65
Extended	chr17	80234577	80235076	3512.65
Core	chr11	100421613	100422390	3503.9
Extended	chr2	77820253	77820819	3503.9
Extended	chr3	34682175	34682809	3503.9
Extended	chr12	53399611	53400354	3491.74
Core	chr8	20126169	20126704	3476.06
Extended	chr12	32553919	32554859	3476.06
Extended	chrX	106749412	106749912	3476.06
Extended	chr22	22006726	22007397	3468.86
Extended	chr11	108147863	108148662	3463.53
Core	chr2	145469568	145470218	3457.76
Core	chr7	96283	97052	3451.01
Core	chr7	97053	97823	3451.01
Core	chr11	113499391	113500389	3439.47
Core	chr18	57733694	57734230	3439.47
Core	chr22	30087839	30088460	3439.47
Core	chr6	170019030	170019674	3439.47
Extended	chr1	149294067	149294575	3439.47
Extended	chr2	166564017	166564558	3439.47
Extended	chr22	30087218	30087838	3439.47
Extended	chr16	59548564	59549122	3433.82
Extended	chr2	38504193	38505176	3433.82
Extended	chr5	21494970	21495648	3433.82
Extended	chr5	171125320	171125820	3433.04
Extended	chr5	171125821	171126321	3433.04
Core	chr10	88624817	88625468	3419.8
Core	chr5	153162167	153162715	3417.86
Extended	chr11	70429219	70429720	3416.9
Extended	chr11	70429721	70430223	3416.9
Core	chr1	151343118	151343788	3416.3
Extended	chr7	50342269	50342770	3416.3
Extended	chr1	222151877	222152619	3415.07
Extended	chr15	45618460	45619390	3402.88
Extended	chr7	23958471	23959023	3402.88
Extended	chr15	46397095	46397595	3398.78
Extended	chr4	174445895	174446436	3398.78
Core	chrX	39675935	39676850	3397.09
Extended	chr11	55824497	55825482	3395.56
Extended	chr21	38081463	38082292	3390.68
Extended	chr8	8935205	8935705	3390.68
Extended	chr1	55800171	55800672	3384.58
Extended	chr1	55800673	55801172	3384.58
Extended	chr18	8187471	8187972	3381.26
Extended	chr2	1829865	1830422	3379.11
Core	chr1	39253877	39254442	3366.29
Core	chr19	55404756	55405506	3366.29
Core	chr9	10921436	10922264	3366.29
Extended	chr15	87529804	87530750	3366.29
Extended	chr17	29786467	29786968	3366.29
Extended	chr17	29786969	29787468	3366.29
Extended	chr20	45663821	45664320	3366.29
Extended	chr3	53579614	53580115	3366.29
Extended	chr6	38445162	38445685	3366.29
Extended	chrX	134407073	134407615	3366.29
Core	chr12	4739222	4740085	3363.74
Core	chr9	91058145	91058846	3363.74
Core	chr1	147309262	147309858	3351.65
Extended	chr5	170329817	170330318	3346.22
Extended	chr5	170330319	170330818	3346.22
Core	chr11	58420305	58420859	3329.7
Core	chr20	24424203	24424874	3329.7
Extended	chr20	24424875	24425545	3329.7
Extended	chr7	31141510	31142010	3329.7
Extended	chr5	112416605	112417526	3317.5
Extended	chr8	2009869	2010789	3311.95
Extended	chr16	27416784	27417372	3311.4
Extended	chr16	27417373	27417961	3311.4
Extended	chr6	34015538	34016092	3311.18
Extended	chr6	34016093	34016646	3311.18
Extended	chr7	95570271	95570871	3311.18
Extended	chr7	95570872	95571471	3311.18
Core	chr6	160660268	160661163	3298.23
Core	chr6	160661164	160662058	3298.23
Core	chr1	100514024	100514739	3293.66
Core	chr16	13446115	13446714	3293.66
Core	chr16	13446715	13447314	3293.66
Core	chr10	63746020	63746682	3293.11
Core	chr17	79070431	79071320	3293.11
Extended	chr16	4415328	4415828	3293.11
Extended	chr17	12125284	12125872	3293.11
Extended	chr17	58656843	58657505	3293.11
Extended	chr17	79069541	79070430	3293.11
Extended	chr2	89875991	89876865	3293.11
Extended	chr2	89876866	89877741	3293.11
Extended	chr2	89877742	89878616	3293.11
Extended	chr22	24642055	24642610	3293.11
Extended	chr6	145134839	145135340	3293.11
Extended	chr5	1415855	1416827	3290
Extended	chr6	142336127	142336790	3284.9
Core	chr16	24493839	24494713	3280.91
Extended	chr11	129620441	129620940	3271.27
Extended	chr4	159643958	159644541	3270.3
Extended	chr4	159644542	159645126	3270.3
Core	chr16	49729865	49730546	3258.62
Core	chr7	111892650	111893231	3256.52
Extended	chr10	105037310	105037914	3256.52
Extended	chr19	14090312	14090838	3256.52
Extended	chr19	14090839	14091365	3256.52
Core	chr12	33740543	33741463	3246.94
Extended	chr11	6632062	6632650	3244.32
Extended	chr2	10971256	10971756	3244.32
Extended	chr14	58595390	58595891	3230
Core	chr13	30860016	30860638	3223.58
Extended	chr16	23511811	23512473	3223.58
Extended	chr5	171094673	171095251	3223.58
Core	chr10	21706197	21706710	3219.93
Core	chr17	27295422	27296072	3219.93
Core	chr7	148032138	148033043	3219.93
Extended	chr12	57542802	57543729	3219.93
Extended	chr16	2261749	2262562	3219.93
Extended	chr16	2262563	2263376	3219.93
Extended	chr17	8027282	8027802	3219.93
Extended	chr22	24601258	24602226	3219.93
Extended	chr4	167642620	167643500	3219.93
Extended	chr7	22703992	22704599	3219.93
Extended	chr9	116986380	116986932	3219.93
Extended	chrX	58576265	58576930	3219.93
Extended	chr15	80294722	80295493	3217.35
Extended	chr15	80295494	80296266	3217.35
Extended	chr4	22627087	22627788	3205.29
Extended	chr22	39874451	39874952	3201.63
Core	chr1	8790471	8790970	3199.37
Extended	chr13	27075157	27075657	3195.53
Extended	chr14	101991618	101992451	3189
Core	chr12	93977698	93978644	3183.34
Core	chr14	100130921	100131465	3173
Core	chr7	51292877	51293585	3171.14
Extended	chr7	51292168	51292876	3171.14
Extended	chr10	33284303	33284803	3165.19
Extended	chr12	118666512	118667013	3165.19
Core	chr9	19446195	19446941	3161.38
Core	chr1	23043657	23044346	3153.51
Core	chr16	9077187	9078074	3153.51
Core	chr4	124670771	124671354	3153.51
Core	chr4	124671355	124671938	3153.51
Extended	chr15	82798244	82798745	3153.51
Core	chr10	76985985	76986738	3146.75
Core	chr17	72759127	72759878	3146.75
Core	chr6	33740622	33741320	3146.75
Extended	chr1	65615135	65615853	3146.75
Extended	chr11	27650686	27651472	3146.75
Extended	chr11	28533666	28534166	3146.75
Extended	chr12	104680503	104681050	3146.75
Extended	chr17	10010547	10011088	3146.75
Extended	chr17	36748159	36748740	3146.75
Extended	chr5	143456065	143456759	3146.75
Extended	chrX	75226832	75227391	3146.75
Extended	chr4	157426362	157427068	3145.45
Core	chr2	177314476	177315083	3128.45
Core	chr5	116203165	116203912	3122.35
Extended	chr2	43394830	43395476	3122.35
Extended	chr11	51583895	51584415	3118.47
Core	chr11	46360689	46361418	3110.16
Extended	chr15	80332051	80332550	3110.16
Extended	chr4	1233764	1234264	3110.16
Extended	chr5	52840750	52841391	3110.16
Extended	chr3	54673489	54674415	3107.31
Extended	chr6	43972319	43972950	3102.84
Extended	chr1	204616628	204617298	3097.96
Extended	chr15	54897116	54897693	3097.96
Core	chrX	40704855	40705806	3088.2
Extended	chr2	68383902	68384834	3083.43
Core	chr10	21449895	21450799	3073.57
Core	chr21	36880486	36881006	3073.57
Core	chr8	69916922	69917442	3073.57
Extended	chr1	147931672	147932203	3073.57
Extended	chr11	70042837	70043336	3073.57
Extended	chr12	123602973	123603786	3073.57
Extended	chr12	123603787	123604600	3073.57
Extended	chr8	121278472	121279056	3073.57
Core	chr3	72384094	72384660	3055.27
Core	chr17	63527688	63528200	3049.17
Core	chr8	2382994	2383722	3048.39
Core	chr8	2383723	2384449	3048.39
Extended	chr9	137600147	137600714	3048.39
Extended	chr17	17291286	17291786	3045.2
Core	chr1	37235886	37236485	3042.2
Core	chr7	136321846	136322829	3037.61
Extended	chr17	8532416	8533194	3036.98
Core	chr12	33802829	33803428	3018.68
Extended	chr18	18517933	18518540	3018.68
Extended	chr18	18519147	18519754	3018.68
Extended	chr18	18519755	18520360	3018.68
Core	chr5	139621327	139622163	3013.35
Core	chr8	9121383	9122109	3013.35
Extended	chr4	61702564	61703334	3013.35
Extended	chr6	88506091	88506590	3013.35
Core	chr1	207806821	207807492	3000.39
Core	chr10	34061547	34062270	3000.39
Core	chr3	62400506	62401328	3000.39
Core	chr3	62401329	62402151	3000.39
Core	chr7	4279685	4280186	3000.39
Core	chr7	101150569	101151328	3000.39
Extended	chr1	2607057	2607636	3000.39
Extended	chr1	30318501	30319000	3000.39
Extended	chr1	94261424	94262012	3000.39
Extended	chr17	1445478	1446238	3000.39
Extended	chr2	92324137	92324874	3000.39
Extended	chr2	92324875	92325612	3000.39
Extended	chr2	92325613	92326349	3000.39
Extended	chr3	11635223	11635753	3000.39
Extended	chr4	69215177	69215756	3000.39
Extended	chr4	110314172	110314672	3000.39
Extended	chr4	110314673	110315173	3000.39
Extended	chr8	80909347	80909896	3000.39
Core	chr9	116326740	116327461	2995.83
Extended	chr17	3658435	3659138	2980.17
Core	chr2	25781041	25781736	2978.31
Core	chr5	34416563	34417129	2978.31
Core	chr2	128663380	128663880	2975.99
Core	chr5	83223051	83223552	2975.99
Extended	chr15	49990770	49991300	2975.99
Core	chr1	73453631	73454350	2963.8
Core	chr14	79844122	79844915	2963.8
Core	chr16	82677536	82678144	2963.8
Extended	chrX	153713643	153714401	2963.8
Extended	chrX	153714402	153715160	2963.8
Extended	chr10	42360239	42361018	2960.79
Extended	chr5	44236336	44236856	2957.55
Extended	chr20	13618936	13619436	2951.6
Extended	chr6	26251592	26252322	2951.6
Core	chr20	37910830	37911508	2947.74
Core	chr5	177665137	177665810	2945.5
Extended	chr2	164765722	164766240	2943.27
Extended	chr2	164766241	164766758	2943.27
Core	chrX	126884520	126885021	2939.4
Core	chr12	23793632	23794207	2927.2
Core	chr14	96042156	96043078	2927.2
Core	chr3	75304365	75304931	2927.2
Core	chr6	130518767	130519347	2927.2
Extended	chr1	51165252	51165917	2927.2
Extended	chr1	51165918	51166582	2927.2
Extended	chr10	31435102	31435653	2927.2
Extended	chr10	31435654	31436204	2927.2
Extended	chr16	46392463	46393224	2927.2
Extended	chr17	36202981	36203480	2927.2
Extended	chr3	66550542	66551042	2927.2
Extended	chr3	66551043	66551543	2927.2
Extended	chr3	142791070	142791852	2927.2
Extended	chr4	49154805	49155794	2927.2
Extended	chr4	49155795	49156783	2927.2
Extended	chr4	49156784	49157772	2927.2
Extended	chr4	120695886	120696438	2927.2
Extended	chr8	73792913	73793504	2927.2
Extended	chr8	73793505	73794095	2927.2
Extended	chr20	38902777	38903308	2915.01
Extended	chr15	59645915	59646434	2912.57
Extended	chr15	59646435	59646955	2912.57
Extended	chr1	173429231	173429730	2908.91
Core	chr14	66212022	66212983	2908.23
Core	chr1	175532897	175533398	2902.81
Core	chr15	53740354	53740863	2902.81
Extended	chr1	36563075	36563583	2902.81
Extended	chr1	161148623	161149124	2902.81
Extended	chr3	77214086	77214814	2902.81
Core	chr1	149816892	149817655	2899.76
Core	chr20	50427387	50428259	2897.93
Extended	chr19	39121815	39122606	2890.61
Extended	chr19	39122607	39123398	2890.61
Core	chr9	129874135	129874746	2883.3
Core	chr22	45079991	45080530	2878.42
Extended	chr16	83942352	83942873	2877.02
Core	chr6	37483884	37484668	2875.84
Core	chr9	26746444	26747123	2875.84
Extended	chr2	1575946	1576447	2868.66
Core	chr5	147247772	147248437	2859.18
Extended	chr16	87403399	87404245	2855.68
Core	chr1	27333539	27334182	2854.02
Core	chr1	223203307	223204064	2854.02
Core	chr16	73204295	73204796	2854.02
Core	chr16	73204797	73205296	2854.02
Core	chr17	276928	277621	2854.02
Core	chr4	1573296	1574073	2854.02
Core	chr4	38426307	38426839	2854.02
Core	chr6	19312527	19313312	2854.02
Core	chr6	92008450	92009041	2854.02
Core	chr9	71897736	71898504	2854.02
Core	chr9	90031115	90031768	2854.02
Extended	chr10	42597433	42597968	2854.02
Extended	chr14	65448241	65448742	2854.02
Extended	chr15	23375324	23375978	2854.02
Extended	chr2	77023220	77023770	2854.02
Extended	chr2	131206043	131206542	2854.02
Extended	chr5	83999549	84000393	2854.02
Extended	chr5	141699157	141699901	2854.02
Extended	chr3	119187474	119187974	2839.89
Extended	chr3	156251527	156252026	2829.63
Extended	chr6	148628353	148629039	2829.63
Core	chr1	86072198	86073062	2817.43
Core	chr1	86073063	86073928	2817.43
Extended	chr5	74991871	74992409	2817.43
Extended	chr7	75359065	75359566	2810.12
Extended	chr11	119484842	119485365	2805.24
Extended	chr15	74495400	74496033	2805.24
Extended	chrX	115951671	115952473	2805.24
Core	chr16	87127447	87128373	2803.12
Extended	chr4	49633186	49634164	2803.12
Extended	chr4	49634165	49635142	2803.12
Extended	chr4	49635143	49636120	2803.12
Extended	chr8	11282578	11283120	2803.12
Core	chr9	129109020	129109980	2795.48
Core	chr6	27738798	27739437	2785.97
Extended	chr6	27738157	27738797	2785.97
Core	chr1	213087077	213087678	2780.84
Core	chr1	213087679	213088279	2780.84
Core	chr10	53800040	53800652	2780.84
Core	chr12	125130641	125131250	2780.84
Core	chr15	81245970	81246941	2780.84
Core	chr15	81246942	81247914	2780.84
Core	chr4	111985445	111986130	2780.84
Core	chr5	159487609	159488120	2780.84
Core	chr7	147304031	147304584	2780.84
Extended	chr1	62408660	62409160	2780.84
Extended	chr4	24501891	24502492	2780.84
Extended	chr5	127270427	127271080	2780.84
Extended	chr8	42036916	42037740	2780.84
Extended	chrM	3624	4133	2780.84
Extended	chrM	4134	4642	2780.84
Extended	chrX	61711047	61712014	2780.84
Extended	chrX	129872422	129873176	2780.84
Core	chr17	16738378	16738890	2768.08
Core	chr17	16738891	16739402	2768.08
Extended	chr4	180086998	180087709	2768.08
Extended	chr18	8997551	8998052	2766.91
Extended	chr4	56501035	56501786	2766.21
Extended	chr10	43448455	43449171	2756.4
Extended	chr15	89045662	89046192	2754.06
Core	chr12	27589181	27589746	2744.25
Core	chr4	115483127	115483970	2744.25
Extended	chr16	46434912	46435877	2744.25
Extended	chr20	17948150	17948904	2744.25
Extended	chr6	131460844	131461345	2744.25
Core	chr4	1568111	1568928	2733.04
Core	chr17	47893039	47894031	2732.06
Extended	chr17	77669291	77669891	2725.96
Extended	chr7	107851885	107852579	2725.96
Core	chr19	51797760	51798438	2721.65
Extended	chr5	126366588	126367132	2719.86
Core	chr1	84158490	84159025	2707.66
Core	chr11	69987699	69988510	2707.66
Core	chr12	109108834	109109524	2707.66
Core	chr14	21240614	21241376	2707.66
Core	chr5	16897552	16898412	2707.66
Extended	chr12	109109525	109110214	2707.66
Extended	chr20	1928155	1928702	2707.66
Extended	chr3	186611033	186611552	2707.66
Extended	chr6	27858196	27858840	2707.66
Extended	chr7	30000281	30001070	2707.66
Extended	chr7	101065582	101066107	2707.66
Core	chr3	156992312	156992853	2698
Extended	chr19	39314813	39315370	2698
Extended	chr3	126127425	126127925	2696.1
Core	chr3	50688509	50689442	2689.37
Core	chr3	50689443	50690376	2689.37
Extended	chr21	47393951	47394751	2680.48
Core	chr1	81716459	81717361	2676.3
Extended	chr11	22306121	22306622	2674.64
Core	chr9	129921677	129922198	2671.07
Extended	chr2	46185885	46186435	2671.07
Extended	chr2	216786644	216787283	2671.07
Extended	chr22	30672215	30672804	2671.07
Extended	chr11	65661089	65661593	2663.76
Core	chr12	83397660	83398161	2662.96
Extended	chr1	117156699	117157269	2662.96
Extended	chr1	1601211	1601711	2651.28
Core	chr15	44220113	44220764	2634.48
Core	chr2	100735506	100736449	2634.48
Core	chr2	149830455	149831291	2634.48
Extended	chr1	43916604	43917491	2634.48
Extended	chr1	211571607	211572350	2634.48
Extended	chr14	50692526	50693052	2634.48
Extended	chr19	56640200	56640700	2634.48
Extended	chr19	56640701	56641201	2634.48
Extended	chr2	34357521	34358022	2634.48
Extended	chr2	101280889	101281389	2634.48
Extended	chr3	187352529	187353028	2634.48
Extended	chr4	30154558	30155155	2634.48
Extended	chr4	185546799	185547380	2634.48
Extended	chr8	28419252	28419778	2634.48
Core	chr1	114647517	114648164	2627.92
Extended	chr3	32822067	32822788	2627.92
Extended	chr6	37513395	37514004	2627.92
Extended	chr5	108020945	108021578	2625.34
Extended	chr5	108021579	108022211	2625.34
Core	chr2	16120447	16121234	2624.21
Extended	chr13	76377179	76377853	2623.33
Core	chr7	124904511	124905389	2619.85
Core	chr11	7595102	7595926	2616.19
Core	chr18	6557353	6558046	2610.09
Extended	chr2	237965249	237965748	2610.09
Extended	chr5	169818666	169819166	2610.09
Extended	chr5	169819167	169819667	2610.09
Extended	chr6	58778672	58779227	2603
Core	chr14	103040276	103041163	2597.89
Extended	chr14	103039389	103040275	2597.89
Extended	chr3	83549217	83549718	2597.89
Extended	chr3	83549719	83550218	2597.89
Core	chr2	210163633	210164292	2592.88
Extended	chr2	210164293	210164952	2592.88
Extended	chr1	150610512	150611128	2588.26
Core	chr3	96844549	96845271	2585.7
Core	chr18	45087483	45088064	2582.91
Core	chr15	37045234	37045802	2579.6
Extended	chr7	2429085	2429981	2575.36
Extended	chr4	70333407	70334146	2573.5
Core	chr1	11942675	11943304	2561.3
Core	chr1	11943305	11943932	2561.3
Core	chr10	73246156	73246656	2561.3
Core	chr10	73246657	73247157	2561.3
Core	chr12	4872941	4873441	2561.3
Core	chr14	38658931	38659920	2561.3
Core	chr17	4502866	4503758	2561.3
Core	chr2	111510337	111510838	2561.3
Core	chr22	20190821	20191416	2561.3
Core	chr5	10987709	10988210	2561.3
Extended	chr7	61967011	61967586	2561.3
Extended	chr7	61967587	61968160	2561.3
Extended	chr7	61968161	61968736	2561.3
Extended	chr9	4804057	4804558	2561.3
Core	chr9	129438749	129439277	2557.84
Core	chr9	129439278	129439806	2557.84
Core	chr15	40646605	40647130	2546.16
Core	chr13	39902917	39903547	2543.01
Core	chr17	38452145	38452660	2543.01
Extended	chr21	27456082	27456619	2540.32
Extended	chr13	25497045	25497946	2534.49
Extended	chr17	13546651	13547452	2534.12
Extended	chr20	56230359	56230956	2534.12
Extended	chr19	10397303	10398272	2532.03
Core	chr14	61932802	61933718	2529.94
Extended	chr8	30586711	30587235	2524.71
Extended	chr8	43771189	43771900	2524.71
Core	chr6	7685011	7685581	2522.81
Core	chr7	70921486	70922344	2516.36
Extended	chr19	39384205	39384706	2516.36
Core	chr2	15399317	15400143	2512.52
Core	chr10	62018096	62018597	2498.39
Core	chr17	36607163	36608104	2493.45
Core	chr8	135721671	135722354	2492.53
Core	chr2	232275119	232275724	2488.12
Core	chr2	232275725	232276329	2488.12
Core	chr3	25900147	25901106	2488.12
Core	chr6	15077925	15078456	2488.12
Core	chr9	81975510	81976401	2488.12
Core	chrX	123057919	123058420	2488.12
Extended	chr1	8562545	8563228	2488.12
Extended	chr10	22629212	22629998	2488.12
Extended	chr12	32908411	32909050	2488.12
Extended	chr12	32909051	32909690	2488.12
Extended	chr16	35273941	35274442	2488.12
Extended	chr17	4870157	4870834	2488.12
Extended	chr4	147554253	147554753	2488.12
Extended	chr5	68546387	68546887	2488.12
Extended	chr6	4772853	4773404	2488.12
Extended	chr6	114177679	114178224	2488.12
Extended	chr6	114178225	114178768	2488.12
Core	chr2	112074438	112074970	2487.77
Extended	chr2	55794160	55794660	2487.77
Extended	chr4	19085315	19085875	2487.77
Core	chr2	206612879	206613502	2480.41
Core	chr2	206613503	206614126	2480.41
Extended	chr1	47694003	47694964	2480.41
Extended	chr9	136269742	136270242	2458.57
Core	chr12	19649029	19649658	2452.73
Extended	chr3	98620155	98620870	2452.73
Core	chr17	75422645	75423553	2451.53
Extended	chr8	130526802	130527734	2451.53
Core	chr10	51038955	51039720	2444.46
Extended	chr6	49430149	49431049	2444.46
Core	chr10	98201903	98202541	2436.55
Extended	chrX	44111858	44112711	2429.58
Extended	chrX	44112712	44113564	2429.58
Extended	chr15	52769819	52770320	2426.49
Extended	chr15	52770321	52770820	2426.49
Extended	chr17	18850561	18851174	2419
Extended	chr7	155201209	155201931	2417.69
Core	chr10	123914119	123915090	2414.94
Core	chr16	68766493	68767168	2414.94
Core	chr20	12733099	12734064	2414.94
Core	chr6	147759841	147760442	2414.94
Core	chr7	47519651	47520334	2414.94
Core	chrX	106727305	106727863	2414.94
Extended	chr13	36887598	36888362	2414.94
Extended	chr15	79165819	79166450	2414.94
Extended	chr2	1073673	1074189	2414.94
Extended	chr20	40937504	40938187	2414.94
Extended	chr3	9690821	9691716	2414.94
Extended	chr6	93741721	93742222	2414.94
Extended	chr6	147760443	147761044	2414.94
Extended	chr3	79006574	79007156	2397.52
Core	chr16	65805808	65806404	2393.97
Core	chr16	65806405	65806999	2393.97
Extended	chr17	56735936	56736706	2390.55
Core	chr3	55605047	55605674	2384.14
Core	chr3	55605675	55606302	2384.14
Core	chr9	85498304	85499130	2382.65
Core	chr8	48424491	48425392	2378.35
Extended	chr12	42877741	42878649	2378.35
Extended	chr13	49447591	49448313	2378.35
Extended	chr17	475469	476353	2378.35
Extended	chr3	103513381	103513882	2378.35
Core	chr11	33199200	33199822	2372.57
Core	chrX	9895839	9896557	2371.04
Core	chr22	31644370	31645259	2360.06
Extended	chr6	122050901	122051634	2359.29
Extended	chr13	73664233	73664786	2357.97
Extended	chr13	73664787	73665340	2357.97
Core	chrX	131952550	131953135	2347.61
Extended	chr2	113451927	113452426	2347.61
Extended	chr7	61969887	61970460	2347.61
Extended	chr7	61970461	61971036	2347.61
Core	chr15	33191133	33191662	2341.76
Core	chr19	27732451	27733302	2341.76
Core	chr22	43311964	43312742	2341.76
Core	chr4	87880372	87881044	2341.76
Core	chr4	87881045	87881716	2341.76
Core	chr7	83088278	83089221	2341.76
Extended	chr1	92951066	92951666	2341.76
Extended	chr11	51589907	51590761	2341.76
Extended	chr11	51590762	51591615	2341.76
Extended	chr11	122702884	122703556	2341.76
Extended	chr13	69771203	69771954	2341.76
Extended	chr14	98912000	98912501	2341.76
Extended	chr17	22254391	22254978	2341.76
Extended	chr17	22260271	22260858	2341.76
Extended	chr18	18970956	18971808	2341.76
Extended	chr19	27733303	27734155	2341.76
Extended	chr2	128180062	128180860	2341.76
Extended	chr20	13338225	13339146	2341.76
Extended	chr5	114880021	114880787	2341.76
[truncated: 30,354 more rows]

## Sheet: Merged enhancer coordinates (Fig. 4)
Chromosome	Start	End
chr1	36087	37087
chr1	780887	781887
chr1	911387	911887
chr1	919487	919987
chr1	950287	950787
chr1	959870	960606
chr1	999287	999787
chr1	1057487	1057987
chr1	1068287	1068787
chr1	1073727	1074727
chr1	1076987	1077487
chr1	1092887	1093387
chr1	1097987	1098487
chr1	1100687	1101187
chr1	1117287	1117787
chr1	1192587	1193087
chr1	1226787	1227550
chr1	1229487	1229987
chr1	1236627	1237627
chr1	1240287	1240787
chr1	1250487	1250987
chr1	1293687	1294187
chr1	1297087	1297587
chr1	1345782	1345985
chr1	1346387	1346887
chr1	1357383	1358383
chr1	1360987	1361487
chr1	1365687	1366187
chr1	1368287	1368787
chr1	1368983	1369983
chr1	1439283	1440283
chr1	1502787	1503287
chr1	1532487	1532987
chr1	1610187	1610687
chr1	1614987	1615487
chr1	1712390	1712890
chr1	1714490	1714990
chr1	1774588	1775588
chr1	1789088	1790088
chr1	1790190	1790690
chr1	1826590	1827090
chr1	1830390	1830890
chr1	1837690	1838190
chr1	1851890	1852390
chr1	1874990	1875490
chr1	1891790	1892290
chr1	1976390	1976890
chr1	1977861	1978331
chr1	1979090	1979590
chr1	2047190	2047690
chr1	2071390	2071890
chr1	2120990	2121490
chr1	2130490	2130990
chr1	2169240	2169740
chr1	2178190	2178690
chr1	2179124	2180790
chr1	2180988	2181988
chr1	2182390	2182890
chr1	2202190	2202690
chr1	2207190	2207690
chr1	2210429	2211290
chr1	2220790	2222088
chr1	2242990	2243490
chr1	2247790	2248290
chr1	2253790	2254290
chr1	2313190	2313690
chr1	2345890	2346390
chr1	2378590	2379090
chr1	2466590	2467090
chr1	2475790	2476290
chr1	2479690	2480190
chr1	2486367	2486867
chr1	2493267	2493767
chr1	2515190	2515690
chr1	2529990	2530490
chr1	2563990	2564490
chr1	2988490	2988990
chr1	3020893	3022556
chr1	3029790	3030290
chr1	3037590	3038090
chr1	3052290	3052790
chr1	3086990	3087490
chr1	3100090	3100590
chr1	3121290	3121790
chr1	3157490	3157990
chr1	3200993	3202190
chr1	3230793	3231793
chr1	3236390	3236890
chr1	3268341	3269916
chr1	3271890	3272390
chr1	3312590	3313090
chr1	3341290	3341790
chr1	3369890	3370390
chr1	3388190	3388690
chr1	3400290	3400790
chr1	3481790	3482290
chr1	3509390	3510140
chr1	3514890	3515390
chr1	3529875	3530790
chr1	3548440	3549090
chr1	3594854	3595270
chr1	3597390	3597890
chr1	3604990	3605490
chr1	3623093	3624093
chr1	3624190	3624690
chr1	3636616	3637413
chr1	3640890	3641390
chr1	3691690	3692190
chr1	3708790	3709290
chr1	3827390	3827890
chr1	4086777	4087777
chr1	4093690	4094190
chr1	4106377	4107377
chr1	4379490	4379990
chr1	4508090	4508590
chr1	4695477	4696477
chr1	4717690	4718190
chr1	4768877	4769877
chr1	4814852	4816677
chr1	4817277	4818277
chr1	4885677	4886677
chr1	5025490	5025990
chr1	5079977	5080977
chr1	5113590	5114090
chr1	5136590	5137090
chr1	5159277	5160277
chr1	5171677	5172677
chr1	5179590	5180090
chr1	5182390	5182890
chr1	5251077	5252077
chr1	5257677	5258677
chr1	5285877	5286877
chr1	5327690	5328190
chr1	5334077	5335077
chr1	5472584	5473584
chr1	5484684	5485684
chr1	5490284	5491284
chr1	5542163	5542663
chr1	5569863	5570363
chr1	5574663	5575163
chr1	5680963	5681463
chr1	5712863	5713363
chr1	5777463	5778113
chr1	5778584	5779584
chr1	5805284	5806363
chr1	5812163	5813184
chr1	5825263	5827652
chr1	5858063	5858563
chr1	5890738	5891261
chr1	5891584	5892584
chr1	5896684	5897684
chr1	5956793	5957750
chr1	5975084	5976463
chr1	6035163	6035663
chr1	6040463	6040963
chr1	6063863	6064363
chr1	6094463	6094963
chr1	6101463	6101963
chr1	6231663	6232163
chr1	6260963	6261463
chr1	6297963	6299773
chr1	6299929	6301073
chr1	6301963	6302463
chr1	6307063	6307563
chr1	6398963	6399463
chr1	6403463	6403963
chr1	6408063	6408563
chr1	6419863	6420363
chr1	6445482	6447184
chr1	6464763	6465263
chr1	6483563	6484063
chr1	6498063	6498563
chr1	6512784	6513784
chr1	6520263	6520763
chr1	6534663	6536084
chr1	6537484	6538484
chr1	6579963	6580463
chr1	6583863	6584363
chr1	6664563	6665063
chr1	6694663	6695163
chr1	6706763	6707263
chr1	6754087	6754963
chr1	6780063	6781084
chr1	6830684	6831684
chr1	6867984	6868984
chr1	6917084	6918084
chr1	6924584	6925584
chr1	6926763	6927263
chr1	6928963	6929463
chr1	6949863	6950363
chr1	6966413	6967163
chr1	6972263	6972763
chr1	6987863	6988363
chr1	7015484	7016484
chr1	7016663	7017463
chr1	7035163	7035663
chr1	7038984	7039984
chr1	7049663	7050163
chr1	7056063	7056563
chr1	7103063	7103563
chr1	7130463	7130963
chr1	7177407	7178263
chr1	7208863	7209863
chr1	7210184	7211184
chr1	7213463	7213963
chr1	7267863	7268363
chr1	7317363	7317863
chr1	7357863	7358692
chr1	7358984	7360463
chr1	7433784	7434784
chr1	7439463	7439963
chr1	7440084	7441084
chr1	7463084	7464084
chr1	7517063	7517563
chr1	7542084	7543084
chr1	7551563	7552063
chr1	7561463	7561963
chr1	7595163	7595663
chr1	7595884	7596884
chr1	7597263	7597763
chr1	7597884	7598884
chr1	7599763	7600263
chr1	7610763	7611263
chr1	7611913	7612413
chr1	7621563	7622063
chr1	7637263	7637763
chr1	7668084	7669463
chr1	7703063	7703563
chr1	7707263	7707763
chr1	7727663	7728163
chr1	7729963	7730463
chr1	7812563	7813063
chr1	7868363	7868863
chr1	7962663	7963163
chr1	8035363	8035863
chr1	8042463	8042963
chr1	8051384	8052384
chr1	8064463	8064963
chr1	8065384	8066384
chr1	8075463	8075963
chr1	8078084	8079163
chr1	8087963	8088463
chr1	8137963	8138463
chr1	8216384	8217384
chr1	8225675	8226363
chr1	8226737	8227916
chr1	8228463	8228963
chr1	8261863	8262363
chr1	8275184	8276184
chr1	8298863	8299363
chr1	8319363	8319863
chr1	8326454	8328684
chr1	8374184	8375184
chr1	8409163	8409663
chr1	8430463	8431584
chr1	8433084	8434084
chr1	8434163	8434663
chr1	8456284	8457284
chr1	8468084	8469084
chr1	8471863	8472363
chr1	8485163	8485663
chr1	8491484	8492484
chr1	8497463	8497963
chr1	8498884	8499884
chr1	8500063	8500563
chr1	8503530	8504324
chr1	8510184	8511184
chr1	8519999	8520614
chr1	8521063	8521563
chr1	8523863	8525184
chr1	8526363	8526863
chr1	8533363	8533863
chr1	8538263	8538763
chr1	8585163	8585663
chr1	8612663	8613163
chr1	8621063	8621563
chr1	8623284	8624284
chr1	8647863	8648363
chr1	8648384	8649384
chr1	8650284	8651284
chr1	8664784	8665784
chr1	8687884	8688884
chr1	8689563	8690063
chr1	8721263	8721763
chr1	8726763	8727884
chr1	8729084	8730084
chr1	8731063	8731563
chr1	8740284	8741284
chr1	8745484	8746484
chr1	8758563	8759063
chr1	8764663	8765163
chr1	8767263	8767763
chr1	8771384	8772384
chr1	8772463	8772963
chr1	8778663	8779163
chr1	8790763	8791263
chr1	8815063	8815563
chr1	8819463	8819963
chr1	8849263	8849763
chr1	8851363	8851863
chr1	8875263	8875763
chr1	8882063	8882563
chr1	8908963	8909463
chr1	8931263	8931763
chr1	8933070	8934050
chr1	8935463	8935963
chr1	8940029	8940763
chr1	8971184	8972184
chr1	8973984	8974984
chr1	8975263	8975763
chr1	9002584	9003584
chr1	9003763	9004263
chr1	9036784	9037784
chr1	9048163	9048663
chr1	9065063	9065563
chr1	9070063	9070563
chr1	9161263	9162163
chr1	9170863	9171363
chr1	9202263	9202763
chr1	9224184	9225184
chr1	9249163	9249663
chr1	9256463	9256963
chr1	9262163	9262663
chr1	9276963	9277463
chr1	9300363	9300863
chr1	9309906	9310563
chr1	9311684	9312684
chr1	9312784	9313663
chr1	9327063	9327563
chr1	9339884	9340884
chr1	9349163	9349663
chr1	9378684	9379684
chr1	9380006	9380552
chr1	9381163	9381663
chr1	9473263	9473763
chr1	9488863	9489363
chr1	9515863	9516363
chr1	9551063	9551563
chr1	9555363	9555863
chr1	9653363	9653863
chr1	9675663	9676163
chr1	9686963	9687463
chr1	9762263	9762763
chr1	9774216	9775034
chr1	9777291	9777916
chr1	9777963	9778463
chr1	9781263	9781763
chr1	9784963	9785463
chr1	9819284	9820284
chr1	9820859	9821663
chr1	9823763	9824263
chr1	9825384	9826384
chr1	9844663	9845163
chr1	9852963	9853463
chr1	9895689	9896363
chr1	9903784	9904784
chr1	9906563	9907884
chr1	9910363	9910863
chr1	9912684	9913763
chr1	9918584	9919584
chr1	9919663	9920163
chr1	9927563	9928063
chr1	9935063	9935563
chr1	9944463	9944963
chr1	9950163	9950663
chr1	9972063	9972563
chr1	9974463	9974963
chr1	9980284	9981284
chr1	9982563	9983063
chr1	9989385	9990984
chr1	10020963	10021463
chr1	10021484	10022484
chr1	10106084	10107163
chr1	10238684	10239684
chr1	10380063	10380563
chr1	10397963	10398463
chr1	10408163	10408663
chr1	10411984	10412984
chr1	10437463	10437963
chr1	10448063	10448563
chr1	10488163	10488663
chr1	10550163	10550813
chr1	10554563	10555063
chr1	10568563	10569063
chr1	10578384	10579463
chr1	10588363	10588863
chr1	10589184	10591984
chr1	10600084	10601084
chr1	10601363	10601863
chr1	10612984	10613984
chr1	10616063	10616563
chr1	10638463	10638963
chr1	10655063	10655563
chr1	10665484	10666484
chr1	10675184	10676184
chr1	10691284	10692563
chr1	10723363	10724163
chr1	10728363	10728863
chr1	10737063	10737563
chr1	10737584	10738763
chr1	10739466	10740063
chr1	10743484	10744484
chr1	10758963	10759463
chr1	10763563	10764063
chr1	10765863	10766363
chr1	10769363	10770584
chr1	10774713	10776184
chr1	10777263	10777763
chr1	10781563	10782463
chr1	10786763	10787263
chr1	10788863	10789413
chr1	10794484	10795484
chr1	10796184	10797184
chr1	10797984	10798984
chr1	10838963	10839463
chr1	10851963	10852463
chr1	10875263	10875763
chr1	10895839	10896363
chr1	10898184	10899184
chr1	10950363	10950863
chr1	10960984	10961984
chr1	10963684	10964684
chr1	10967363	10968063
chr1	10970963	10971463
chr1	10994763	10995263
chr1	10997463	10997963
chr1	11002063	11002563
chr1	11017884	11018884
chr1	11020963	11021463
chr1	11035963	11036463
chr1	11040125	11040791
chr1	11041384	11042384
chr1	11097663	11098163
chr1	11113163	11113663
chr1	11345684	11347194
chr1	11348063	11348563
chr1	11359163	11359663
chr1	11372263	11372763
chr1	11379963	11380463
chr1	11399413	11400163
chr1	11405063	11405563
chr1	11415453	11417084
chr1	11420984	11421984
chr1	11424063	11424563
chr1	11433363	11433863
chr1	11473284	11474463
chr1	11475184	11476184
chr1	11546484	11547484
chr1	11559024	11560484
chr1	11632463	11632963
chr1	11650263	11650763
chr1	11654013	11655484
chr1	11676984	11677984
chr1	11702463	11702963
chr1	11705763	11706263
chr1	11710563	11711063
chr1	11743563	11744884
chr1	11745663	11746163
chr1	11749063	11749563
chr1	11761163	11761763
chr1	11764563	11765063
chr1	11765484	11766484
chr1	11767863	11768563
chr1	11771263	11771763
chr1	11779563	11780063
chr1	11784884	11786263
chr1	11789363	11790684
chr1	11791963	11792463
chr1	11797963	11798463
chr1	11809063	11809563
chr1	11812284	11813284
chr1	11822263	11822763
chr1	11844863	11845785
chr1	11847084	11848163
chr1	11898863	11899363
chr1	11943063	11943840
chr1	11953963	11954463
chr1	11998963	11999463
chr1	12004309	12005484
chr1	12027163	12027663
chr1	12125763	12126263
chr1	12127863	12128363
chr1	12128984	12129984
chr1	12138863	12139363
chr1	12178663	12179163
chr1	12184863	12185363
chr1	12206863	12207363
chr1	12237763	12238263
chr1	12259363	12259863
chr1	12262563	12263063
chr1	12268963	12269463
chr1	12301763	12303184
chr1	12309263	12309763
chr1	12514063	12514563
chr1	12538563	12539063
chr1	12571163	12571663
chr1	12597484	12598484
chr1	12651284	12652284
chr1	12652984	12653984
chr1	12654584	12655584
chr1	12661663	12663413
chr1	12687163	12687663
chr1	12689173	12690417
chr1	12691963	12692463
chr1	12695884	12696963
chr1	12718863	12719363
chr1	12747463	12747963
chr1	12773651	12774105
chr1	12775263	12775763
chr1	12776284	12777284
chr1	12777303	12777863
chr1	13542144	13543144
chr1	13908263	13908763
chr1	13913363	13913863
chr1	13926844	13927844
chr1	13931063	13931563
chr1	13992263	13992763
chr1	14050463	14050963
chr1	14085963	14086463
chr1	14087944	14088944
chr1	14111544	14112544
chr1	14137763	14138263
chr1	14140163	14140663
chr1	14155263	14155763
chr1	14256763	14257263
chr1	14286863	14287363
chr1	14292363	14292863
chr1	14440363	14440863
chr1	14461844	14463572
chr1	14491444	14492444
chr1	14509063	14510463
chr1	14608644	14609644
chr1	14662344	14663344
chr1	14669963	14670463
chr1	14694744	14695744
chr1	14696063	14697344
chr1	14731263	14731763
chr1	14838944	14839944
chr1	14898263	14898763
chr1	14919544	14920544
chr1	14951963	14952463
chr1	15005463	15005963
chr1	15013363	15013863
chr1	15051644	15052963
chr1	15059402	15060709
chr1	15066663	15067163
chr1	15067244	15068244
chr1	15068863	15069363
chr1	15082763	15083263
chr1	15083544	15084544
chr1	15086063	15086563
chr1	15089663	15090163
chr1	15093663	15094163
chr1	15095144	15096144
chr1	15109463	15109963
chr1	15177063	15177563
chr1	15182163	15182663
chr1	15202663	15203163
chr1	15214463	15214963
chr1	15217444	15218444
chr1	15240563	15241063
chr1	15266563	15267063
chr1	15271675	15272463
chr1	15276663	15277163
chr1	15337744	15338744
chr1	15353963	15354463
chr1	15356044	15357044
chr1	15357117	15357570
chr1	15364763	15365263
chr1	15373163	15373663
chr1	15379963	15380463
chr1	15416963	15417463
chr1	15426963	15427463
chr1	15434563	15435063
chr1	15437202	15437663
chr1	15438244	15439244
chr1	15455063	15455563
chr1	15466363	15466863
chr1	15483663	15484163
chr1	15485844	15486844
chr1	15505368	15506386
chr1	15512744	15513744
chr1	15515644	15516663
chr1	15523563	15524063
chr1	15524144	15525144
chr1	15532263	15532763
chr1	15533144	15534144
chr1	15534563	15535063
chr1	15539663	15540163
chr1	15598963	15599463
chr1	15621444	15622444
chr1	15631163	15631663
chr1	15650263	15650763
chr1	15691263	15691763
chr1	15705044	15706044
chr1	15709344	15710344
chr1	15710458	15711490
chr1	15714963	15715463
chr1	15757663	15758163
chr1	15827963	15828463
chr1	15833144	15834463
chr1	15835154	15835970
chr1	15836028	15836963
chr1	15905763	15906263
chr1	16067863	16068363
chr1	16082563	16083063
chr1	16118563	16119063
chr1	16120644	16121644
chr1	16125444	16126444
chr1	16126563	16128044
chr1	16129863	16130363
chr1	16134844	16135844
chr1	16142063	16142563
chr1	16156463	16156963
chr1	16165063	16165563
chr1	16177663	16178163
chr1	16212663	16213163
chr1	16335563	16336063
chr1	16341163	16341663
chr1	16354663	16355163
chr1	16359263	16359763
chr1	16382263	16382763
chr1	16405463	16405963
chr1	16408763	16409263
chr1	16439163	16439867
chr1	16442255	16443254
chr1	16443344	16444344
chr1	16471263	16473863
chr1	16478563	16479063
chr1	16488444	16489444
chr1	16498163	16498663
chr1	16508263	16508763
chr1	16514263	16514763
chr1	16531463	16531963
chr1	16539963	16540463
chr1	16570763	16571263
chr1	16689863	16690363
chr1	16702763	16703263
chr1	16711463	16712544
chr1	16718744	16719744
chr1	16886944	16887944
chr1	16918744	16919744
chr1	16942363	16942863
chr1	16947463	16947963
chr1	17036263	17036763
chr1	17053763	17054263
chr1	17123244	17124244
chr1	17229963	17230463
chr1	17298063	17298563
chr1	17339346	17340199
chr1	17340644	17341644
chr1	17341744	17342066
chr1	17342644	17343644
chr1	17386263	17386763
chr1	17452263	17452763
chr1	17454859	17455269
chr1	17456582	17457287
chr1	17492744	17494163
chr1	17563563	17564063
chr1	17600663	17601163
chr1	17631163	17631663
chr1	17636263	17636763
chr1	17641363	17641863
chr1	17675063	17675563
chr1	17697063	17697563
chr1	17703863	17704413
chr1	17730044	17731063
chr1	17732663	17733163
chr1	17746363	17746863
chr1	17758144	17759463
chr1	17760181	17761117
chr1	17761863	17762363
chr1	17796329	17797600
chr1	17803663	17804163
chr1	17811863	17812363
chr1	17820713	17821263
chr1	17828863	17829363
chr1	17842144	17843363
chr1	17847313	17847813
chr1	17847848	17849026
chr1	17851544	17852544
chr1	17853863	17854363
chr1	17858663	17859163
chr1	17864663	17865163
chr1	17872163	17872663
chr1	17872944	17873944
chr1	17875691	17876363
chr1	17876846	17878127
chr1	17878336	17878858
chr1	17882763	17883263
chr1	17884144	17885144
chr1	17885363	17885863
chr1	17886344	17887344
chr1	17888063	17888563
chr1	17891763	17892263
chr1	17892644	17893644
chr1	17894544	17895544
chr1	17895763	17896263
chr1	17898963	17900044
chr1	17901263	17901763
chr1	17906163	17907344
chr1	17908863	17909363
chr1	17913063	17914589
chr1	17915163	17915663
chr1	17933463	17933963
chr1	17980163	17980663
chr1	17988063	17988563
chr1	17998063	17998663
chr1	18022971	18023394
chr1	18050163	18050663
chr1	18235644	18236863
chr1	18284363	18284863
chr1	18310863	18311363
chr1	18335863	18336363
chr1	18417363	18418644
chr1	18419344	18420344
chr1	18458744	18459744
chr1	18501844	18503508
chr1	18519063	18519563
chr1	18525044	18526363
chr1	18559575	18560612
chr1	18565163	18566244
chr1	18588644	18590013
chr1	18605663	18606163
chr1	18606344	18607344
chr1	18608744	18609763
chr1	18609917	18610334
chr1	18615763	18616263
chr1	18617863	18618363
chr1	18620888	18622005
chr1	18622908	18625488
chr1	18625513	18626013
chr1	18626263	18626763
chr1	18629363	18629863
chr1	18677044	18678044
chr1	18700363	18700863
chr1	18710863	18711363
chr1	18732844	18733844
chr1	18734544	18735544
chr1	18736213	18737371
chr1	18743563	18744063
chr1	18745244	18747063
chr1	18766463	18767744
chr1	18772944	18773944
chr1	18794044	18795044
chr1	18806085	18808158
chr1	18808763	18809263
chr1	18857463	18857963
chr1	18868544	18869544
chr1	18870244	18871244
chr1	18883944	18884944
chr1	18901997	18902822
chr1	18907863	18908363
chr1	18910063	18911444
chr1	18923963	18924463
chr1	18929963	18930463
chr1	18953563	18954063
chr1	18964663	18965163
chr1	18968863	18969363
chr1	18975444	18977038
chr1	18978074	18979063
chr1	18980663	18981163
chr1	19000463	19000963
chr1	19002344	19003406
chr1	19007863	19008363
chr1	19015663	19016163
chr1	19121163	19121663
chr1	19130744	19131744
chr1	19147163	19147663
chr1	19201763	19202263
chr1	19210663	19211163
chr1	19239563	19240063
chr1	19249744	19250744
chr1	19253644	19254644
chr1	19261263	19261763
chr1	19261844	19262844
chr1	19267144	19268263
chr1	19275644	19276863
chr1	19292163	19292663
chr1	19381563	19382063
chr1	19397144	19398144
chr1	19466463	19466963
chr1	19517144	19518144
chr1	19567863	19568363
chr1	19664519	19665644
chr1	19666544	19667544
chr1	19671063	19671563
chr1	19679044	19680563
chr1	19681344	19682344
chr1	19717863	19718363
chr1	19727582	19728844
chr1	19731663	19732163
chr1	19732463	19732963
chr1	19766644	19767644
chr1	19769244	19770244
chr1	19772363	19772863
chr1	19774144	19775144
chr1	19780244	19781244
chr1	19783363	19784122
chr1	19807902	19808889
chr1	19908763	19909263
chr1	19946563	19947063
chr1	19955663	19956163
chr1	19966963	19967463
chr1	19975163	19975663
chr1	19977563	19978063
chr1	19980112	19980785
chr1	20008663	20009163
chr1	20015463	20015963
chr1	20030344	20031363
chr1	20042063	20042563
chr1	20088663	20089163
chr1	20096144	20097144
chr1	20112544	20114018
chr1	20137663	20138163
chr1	20141644	20142773
chr1	20142787	20143974
chr1	20244463	20244963
chr1	20276444	20277444
chr1	20301463	20301963
chr1	20307544	20308544
chr1	20313844	20314844
chr1	20473663	20474163
chr1	20478696	20479744
chr1	20521263	20521763
chr1	20539463	20540026
chr1	20574344	20575344
chr1	20605163	20606244
chr1	20688163	20688663
chr1	20703363	20703863
chr1	20732663	20733163
chr1	20756963	20757463
chr1	20775063	20775713
chr1	20800544	20801544
chr1	20802963	20803463
chr1	20820463	20820963
chr1	20848863	20849363
chr1	20901763	20902263
chr1	20914744	20915744
chr1	20915863	20916363
chr1	20916644	20917644
chr1	20940263	20940763
chr1	20942863	20943363
chr1	20950563	20951063
chr1	20952763	20953263
chr1	20966563	20967063
chr1	21022963	21023463
chr1	21054072	21055644
chr1	21056763	21057263
chr1	21521663	21522163
chr1	21543813	21544763
chr1	21571363	21571863
chr1	21581663	21582163
chr1	21588244	21589244
chr1	21596663	21597163
chr1	21604563	21605126
chr1	21619963	21620463
chr1	21634344	21635344
chr1	21636763	21637263
chr1	21640763	21641263
chr1	21646444	21647444
chr1	21648444	21650085
chr1	21652963	21653463
chr1	21655444	21656463
chr1	21658963	21659463
chr1	21661163	21661663
chr1	21694863	21695363
chr1	21697063	21697563
chr1	21710444	21711444
chr1	21794144	21795144
chr1	21842744	21843744
chr1	21844544	21845963
chr1	21846363	21846863
chr1	21861363	21861863
chr1	21863444	21864463
chr1	21879544	21880563
chr1	21900563	21901063
chr1	21917344	21918344
chr1	21934263	21934763
chr1	21945563	21946063
chr1	21955044	21956163
chr1	21982263	21982763
chr1	21985563	21986063
chr1	22032963	22033463
chr1	22090944	22091944
chr1	22111263	22111763
chr1	22192301	22192887
chr1	22193044	22194044
chr1	22228344	22229344
chr1	22236363	22236863
chr1	22239463	22240380
chr1	22247344	22248344
chr1	22248563	22249543
chr1	22253344	22254344
chr1	22257144	22258144
chr1	22260006	22260963
chr1	22268763	22269263
chr1	22270829	22271563
chr1	22282163	22282663
chr1	22290163	22290663
chr1	22363844	22364844
chr1	22366363	22366863
chr1	22394144	22395144
chr1	22399063	22399563
chr1	22400544	22401663
chr1	22415544	22416863
chr1	22419363	22419863
chr1	22432263	22432763
chr1	22447444	22448444
chr1	22448463	22448963
chr1	22458316	22458938
chr1	22460513	22461063
chr1	22462544	22463963
chr1	22534563	22535944
chr1	22550944	22551944
chr1	22552263	22552763
chr1	22555763	22556313
chr1	22560113	22561944
chr1	22572363	22572863
chr1	22574644	22575644
chr1	22581263	22581763
chr1	22588563	22589063
chr1	22590744	22591798
chr1	22594463	22594963
chr1	22599263	22599763
chr1	22600544	22601544
chr1	22602063	22602563
chr1	22643563	22644363
chr1	22644844	22645844
chr1	22645963	22646463
chr1	22647344	22648563
chr1	22677244	22678244
chr1	22691163	22691663
chr1	22702563	22703063
chr1	22721463	22721963
chr1	22743263	22743763
chr1	22746963	22747463
chr1	22769863	22770363
chr1	22776963	22777463
chr1	22783863	22784363
chr1	22815544	22816544
chr1	22816663	22817163
chr1	22865544	22866544
chr1	22880444	22881444
chr1	22882663	22883163
chr1	22898663	22899163
chr1	22919263	22919763
chr1	22935763	22936263
chr1	22937963	22938463
chr1	22952563	22953063
chr1	22955344	22956363
chr1	22965463	22966105
chr1	22968382	22969063
chr1	23000263	23000763
chr1	23030963	23031463
chr1	23043463	23043963
chr1	23062963	23063463
chr1	23108444	23109444
chr1	23119544	23120663
chr1	23120763	23121263
chr1	23127663	23128163
chr1	23130563	23131063
chr1	23131667	23133263
chr1	23133444	23134444
chr1	23152863	23154048
chr1	23155144	23156144
chr1	23177644	23178644
chr1	23202263	23202763
chr1	23215663	23216163
chr1	23256763	23257263
chr1	23290663	23291163
chr1	23297744	23298744
chr1	23302963	23303463
chr1	23362163	23362663
chr1	23426744	23427744
chr1	23441063	23441563
chr1	23449363	23449863
chr1	23451963	23452463
chr1	23505044	23506044
chr1	23511063	23511563
chr1	23542144	23543144
chr1	23551263	23551913
chr1	23589605	23590791
chr1	23590913	23592163
chr1	23592244	23593244
chr1	23697327	23697963
chr1	23721044	23722044
chr1	23730363	23730863
chr1	23823563	23824063
chr1	23866263	23866763
chr1	23871263	23871763
chr1	23887863	23888363
chr1	23892463	23892963
chr1	23919463	23919963
chr1	23922163	23922663
chr1	23924064	23925602
chr1	23926563	23927063
chr1	23930463	23930963
chr1	23938644	23939644
chr1	23961363	23961863
chr1	23963963	23964463
chr1	23984163	23984663
chr1	23991663	23992163
chr1	24098663	24099163
chr1	24230663	24231163
chr1	24243263	24243763
chr1	24263363	24263863
chr1	24284563	24285063
chr1	24290763	24291263
chr1	24308063	24308563
chr1	24329720	24330363
chr1	24354463	24354963
chr1	24397663	24398163
chr1	24434263	24434763
chr1	24438763	24439263
chr1	24440144	24441144
chr1	24476963	24477463
chr1	24479463	24479963
chr1	24481963	24482463
chr1	24525663	24526163
chr1	24528363	24528863
chr1	24613263	24613813
chr1	24616344	24617344
chr1	24617763	24618263
chr1	24621263	24621763
chr1	24627663	24628163
chr1	24634763	24636244
chr1	24638563	24639063
chr1	24661244	24662244
chr1	24663044	24664044
chr1	24664063	24664563
chr1	24667463	24667963
chr1	24701644	24702644
chr1	24711663	24712163
chr1	24718863	24719363
chr1	24790363	24790863
chr1	24791244	24792244
chr1	24867963	24868463
chr1	24878263	24878763
chr1	24885663	24886163
chr1	24913563	24914063
chr1	24961763	24962263
chr1	25015063	25015563
chr1	25026563	25027213
chr1	25031863	25032363
chr1	25051163	25052744
chr1	25053263	25053763
chr1	25057163	25057663
chr1	25062044	25063044
chr1	25066763	25067263
chr1	25068637	25069406
chr1	25069963	25070463
chr1	25087244	25088244
chr1	25224663	25225163
chr1	25236063	25236563
chr1	25251244	25252663
chr1	25261163	25261663
chr1	25276716	25277254
chr1	25298144	25299144
chr1	25349063	25349563
chr1	25353363	25353863
chr1	25381444	25382444
chr1	25427863	25428363
chr1	25475063	25475563
chr1	25494263	25494763
chr1	25531263	25531763
chr1	25579241	25580241
chr1	25580563	25581063
chr1	25651534	25652534
chr1	25653134	25654134
chr1	25690434	25691434
chr1	25830363	25830863
chr1	25832763	25833263
chr1	25844463	25844963
chr1	25846763	25847263
chr1	25850063	25850563
chr1	25856163	25856663
chr1	25894663	25895163
chr1	25899463	25899963
chr1	25912304	25913763
chr1	25935163	25935663
chr1	25945663	25946163
chr1	25988063	25988563
chr1	25992763	25993263
chr1	25993504	25994504
chr1	26001504	26002504
chr1	26019063	26019563
chr1	26021404	26022404
chr1	26024363	26024863
chr1	26027763	26028263
chr1	26028662	26029221
chr1	26031263	26031763
chr1	26033307	26034605
chr1	26034804	26035804
chr1	26051004	26052004
chr1	26054363	26054863
chr1	26070004	26071163
chr1	26071704	26072704
chr1	26073404	26074563
chr1	26083963	26084463
chr1	26106604	26107604
chr1	26123263	26123763
chr1	26137263	26137763
chr1	26193908	26194963
chr1	26217408	26218408
chr1	26218563	26219371
chr1	26221863	26222363
chr1	26234263	26234763
chr1	26253763	26254263
chr1	26254308	26255308
chr1	26325363	26325863
chr1	26347663	26348163
chr1	26393263	26393763
chr1	26421163	26421813
chr1	26431463	26431963
chr1	26455763	26456263
chr1	26471563	26472063
chr1	26481363	26481863
chr1	26485663	26486163
chr1	26491662	26492524
chr1	26516808	26517808
chr1	26527663	26528163
chr1	26530463	26530963
chr1	26601863	26602363
chr1	26608663	26609163
chr1	26611763	26612263
chr1	26616808	26617808
chr1	26643863	26644363
chr1	26647963	26648463
chr1	26677263	26678508
chr1	26683263	26683763
chr1	26684308	26685308
chr1	26690263	26690763
chr1	26718263	26718763
chr1	26718963	26719463
chr1	26735663	26736163
chr1	26741063	26741563
chr1	26743557	26744206
chr1	26744263	26744763
chr1	26745077	26746289
chr1	26746463	26746963
chr1	26748563	26749063
chr1	26753663	26754163
chr1	26756194	26756631
chr1	26756863	26757363
chr1	26796863	26797363
chr1	26858463	26858963
chr1	26868363	26868863
chr1	26929163	26929663
chr1	26936863	26937363
chr1	26940108	26941108
chr1	26945263	26945763
chr1	27003863	27004363
chr1	27017163	27017663
chr1	27028463	27028963
chr1	27049363	27050454
chr1	27050608	27051963
chr1	27052308	27053308
chr1	27112463	27112963
chr1	27125508	27126563
chr1	27189263	27189763
chr1	27193963	27194463
chr1	27204463	27204963
chr1	27293463	27293963
chr1	27318163	27318663
chr1	27323063	27323563
chr1	27323896	27324766
chr1	27325663	27327608
chr1	27327863	27328363
chr1	27331063	27331563
chr1	27331708	27334425
chr1	27334449	27335255
chr1	27335963	27336463
chr1	27347963	27348463
chr1	27353108	27354108
chr1	27358463	27359808
chr1	27370929	27372058
chr1	27372360	27372929
chr1	27376063	27376563
chr1	27384408	27385408
chr1	27423863	27424363
chr1	27425408	27426408
chr1	27426563	27427063
chr1	27429163	27429663
chr1	27435663	27436163
chr1	27462663	27463163
chr1	27468163	27468663
chr1	27468708	27469708
chr1	27471008	27472008
chr1	27472163	27472663
chr1	27479208	27480208
chr1	27524463	27524963
chr1	27611163	27611663
chr1	27627263	27627763
chr1	27628808	27629808
chr1	27633208	27634342
chr1	27659263	27659763
chr1	27665263	27665763
chr1	27667108	27668108
chr1	27669363	27669863
chr1	27683893	27684463
chr1	27690963	27691463
chr1	27714863	27715363
chr1	27721863	27722363
chr1	27729663	27730163
chr1	27731863	27732363
chr1	27744908	27746063
chr1	27756108	27757363
chr1	27775408	27776408
chr1	27823463	27823963
chr1	27830863	27831908
chr1	27843808	27844808
chr1	27845463	27845963
chr1	27849163	27849663
chr1	27851408	27852763
chr1	27856063	27856563
chr1	27861908	27862908
chr1	27863663	27864163
chr1	27866308	27867308
chr1	27883008	27884008
chr1	27885563	27886063
chr1	27887308	27888308
chr1	27890263	27890763
chr1	27893163	27893663
chr1	27895797	27897786
chr1	27898278	27899325
chr1	27899608	27900763
chr1	27916563	27917063
chr1	27920408	27921408
chr1	27924763	27925263
chr1	27927063	27927563
chr1	27932763	27933263
chr1	27933354	27934412
chr1	27934908	27935908
chr1	27949163	27949993
chr1	27955563	27956063
chr1	27970363	27970863
chr1	27977263	27977763
chr1	27982008	27983578
chr1	27989209	27990163
chr1	27995563	27996063
chr1	28015963	28016463
chr1	28045008	28046008
chr1	28051263	28051763
chr1	28133963	28134463
chr1	28184563	28185063
chr1	28258763	28259263
chr1	28264163	28264663
chr1	28417663	28418163
chr1	28431763	28432263
chr1	28473863	28474363
chr1	28520163	28520663
chr1	28522580	28523463
chr1	28574963	28576108
chr1	28577063	28577563
chr1	28593063	28593563
chr1	28593608	28594608
chr1	28623263	28623763
chr1	28686163	28686663
chr1	28742063	28742563
chr1	28835463	28835963
chr1	28905763	28906263
chr1	28921043	28921963
chr1	29045463	29045963
chr1	29061563	29062063
chr1	29082434	29083434
chr1	29111663	29112163
chr1	29130763	29131263
chr1	29203763	29204263
chr1	29208463	29209017
chr1	29210863	29211840
chr1	29253763	29254934
chr1	29282463	29282963
chr1	29309963	29310463
chr1	29360263	29360763
chr1	29438634	29439634
chr1	29490063	29490563
chr1	29491090	29491470
chr1	29491734	29493163
chr1	29512834	29513834
chr1	29523963	29524463
chr1	29529363	29529863
chr1	29566863	29567363
chr1	29575282	29576534
chr1	29583663	29584163
chr1	29597983	29599034
chr1	29609563	29610063
chr1	29651313	29651863
chr1	29706063	29706563
chr1	29741622	29742232
chr1	29779663	29780163
chr1	29826863	29827363
chr1	29828111	29828548
chr1	29829334	29830334
chr1	29830463	29830963
chr1	29839763	29840263
chr1	30137463	30137963
chr1	30170763	30171263
chr1	30265824	30266387
chr1	30321963	30322463
chr1	30338457	30339457
chr1	30374263	30375457
chr1	30396040	30397379
chr1	30397557	30398557
chr1	30398963	30399463
chr1	30404557	30405557
chr1	30417957	30418957
chr1	30445857	30446857
chr1	30447163	30447663
chr1	30478963	30479463
chr1	30558463	30558963
chr1	30705163	30705663
chr1	30831363	30831863
chr1	30836057	30837057
chr1	30984963	30985463
chr1	31124657	31125657
chr1	31159657	31160657
chr1	31162763	31163263
chr1	31163757	31164757
chr1	31180963	31181463
chr1	31201263	31201763
chr1	31213263	31213763
chr1	31232757	31233757
chr1	31252363	31252863
chr1	31255363	31255863
chr1	31274563	31275063
chr1	31277763	31278263
chr1	31283163	31283663
chr1	31289063	31289563
chr1	31294357	31295357
chr1	31313663	31314163
chr1	31316857	31317963
chr1	31318557	31319557
chr1	31320063	31320563
chr1	31325957	31327363
chr1	31328557	31329557
chr1	31331363	31331863
chr1	31343663	31344957
chr1	31353263	31353763
chr1	31360457	31361457
chr1	31366957	31367957
chr1	31368263	31369557
chr1	31373757	31374757
chr1	31374987	31375763
chr1	31377663	31378163
chr1	31382457	31383457
chr1	31384063	31384563
chr1	31402163	31402663
chr1	31504563	31505063
chr1	31584363	31584863
chr1	31595263	31595763
chr1	31635463	31635963
chr1	31643644	31644163
chr1	31654363	31654863
chr1	31671357	31672357
chr1	31687657	31688657
chr1	31688663	31689163
chr1	31839457	31840457
chr1	31846963	31847463
chr1	31849680	31850054
chr1	31867563	31868063
chr1	31894263	31894763
chr1	31956663	31957163
chr1	31976363	31976863
chr1	32029663	32030163
chr1	32041663	32042163
chr1	32045363	32045863
chr1	32048110	32048641
chr1	32059663	32060163
chr1	32107663	32108163
chr1	32129463	32129963
chr1	32149563	32150063
chr1	32171363	32172457
chr1	32211263	32212757
chr1	32224763	32225263
chr1	32230963	32231463
chr1	32247457	32248763
chr1	32264563	32265063
chr1	32281463	32281963
chr1	32397063	32397563
chr1	32405263	32405763
chr1	32409063	32409563
chr1	32420463	32420963
chr1	32429763	32430263
chr1	32443318	32443810
chr1	32452963	32453463
chr1	32473163	32473663
chr1	32528263	32528763
chr1	32592963	32594257
chr1	32643863	32644363
chr1	32681263	32681763
chr1	32715363	32715863
chr1	32739063	32739563
chr1	32798163	32798663
chr1	32866563	32867063
chr1	32903602	32904336
chr1	32905763	32906263
chr1	32986063	32986563
chr1	33056857	33057857
chr1	33097957	33098957
chr1	33102363	33102863
chr1	33166863	33167363
chr1	33177863	33178363
chr1	33182072	33182766
chr1	33190463	33191295
chr1	33199363	33199863
chr1	33202319	33202980
chr1	33209263	33209763
chr1	33215663	33216163
chr1	33224921	33226757
chr1	33226963	33227463
chr1	33230163	33230663
chr1	33238363	33239757
chr1	33337963	33338463
chr1	33341063	33341563
chr1	33343363	33343863
chr1	33347663	33348163
chr1	33446763	33447263
chr1	33448557	33449557
chr1	33449963	33450613
chr1	33457863	33458363
chr1	33520763	33521263
chr1	33551963	33552463
chr1	33560563	33561063
chr1	33603363	33603863
chr1	33606013	33607157
chr1	33608157	33609157
chr1	33616663	33617163
chr1	33617166	33619426
chr1	33628557	33629693
chr1	33630563	33631063
chr1	33634557	33635557
chr1	33648457	33649457
chr1	33712757	33713757
chr1	33713863	33714363
chr1	33761063	33761563
chr1	33803457	33804463
chr1	33806357	33807357
chr1	33807548	33808558
chr1	33826963	33827463
chr1	33827557	33828557
chr1	33829050	33830565
chr1	33833363	33833863
chr1	33909363	33909863
chr1	33921363	33921863
chr1	33981863	33982363
chr1	34078463	34078963
chr1	34090563	34091063
chr1	34098563	34099139
chr1	34100757	34101757
chr1	34313463	34314463
chr1	34332157	34333157
chr1	34333857	34334857
chr1	34352063	34352563
chr1	34484557	34485813
chr1	34503357	34504357
chr1	34523057	34524057
chr1	34539957	34540957
chr1	34577557	34578557
chr1	34578863	34579363
chr1	34606057	34607057
chr1	34613457	34614457
chr1	34615063	34615563
chr1	34645357	34646357
chr1	34653757	34654757
chr1	34655557	34656557
chr1	34700857	34701857
chr1	34731863	34732363
chr1	35055663	35056345
chr1	35063463	35063963
chr1	35076263	35076763
chr1	35096663	35097163
chr1	35119557	35120557
chr1	35121657	35122657
chr1	35208263	35208763
chr1	35224563	35225063
chr1	35252063	35252563
chr1	35308157	35309863
chr1	35318363	35318863
chr1	35386157	35387263
chr1	35667763	35668263
chr1	35675913	35676463
chr1	35686863	35687363
chr1	35827857	35828857
chr1	35855163	35855663
chr1	35855839	35856459
chr1	35856499	35857038
chr1	35857363	35857863
chr1	35859963	35860663
chr1	35916663	35917163
chr1	35936763	35937263
chr1	35989363	35989863
chr1	35999357	36000357
chr1	36000763	36001263
chr1	36010563	36011063
chr1	36019063	36019563
chr1	36030163	36030663
chr1	36034563	36035063
chr1	36087857	36088857
chr1	36088863	36089363
chr1	36156963	36157463
chr1	36165363	36165863
chr1	36167963	36168463
chr1	36181063	36181563
chr1	36240163	36240663
chr1	36351447	36352317
chr1	36562563	36563063
chr1	36565263	36565763
chr1	36600263	36600763
chr1	36616163	36616663
chr1	36626363	36626863
chr1	36641563	36642957
chr1	36653234	36654163
chr1	36669263	36669763
chr1	36672763	36673263
chr1	36751063	36751563
chr1	36808363	36808863
chr1	36831363	36831863
chr1	36835063	36835563
chr1	36839247	36840063
chr1	36853263	36853763
chr1	36866863	36867363
chr1	36886463	36886963
chr1	36911963	36912463
chr1	36982163	36982663
chr1	36989163	36989663
chr1	37019463	37019963
chr1	37041863	37042363
chr1	37045757	37046757
chr1	37051557	37052763
chr1	37056257	37057257
chr1	37074863	37075363
chr1	37090557	37091557
chr1	37116063	37116563
chr1	37138913	37139463
chr1	37169263	37169763
chr1	37176463	37176963
chr1	37202663	37203857
chr1	37204557	37205557
chr1	37230357	37231763
chr1	37234663	37235163
chr1	37235657	37236657
chr1	37236729	37237263
chr1	37270163	37270663
chr1	37289563	37291157
chr1	37307963	37308463
chr1	37313063	37314757
chr1	37320657	37321657
chr1	37329663	37330163
chr1	37374957	37375957
chr1	37389313	37389813
chr1	37413863	37414363
chr1	37467463	37467963
chr1	37501663	37502163
chr1	37504263	37504763
chr1	37506257	37507257
chr1	37508257	37509257
chr1	37700363	37701557
chr1	37708057	37709057
chr1	37709063	37709563
chr1	37723663	37724957
chr1	37731757	37732757
chr1	37739857	37740857
chr1	37779557	37780557
chr1	37780648	37781528
chr1	37783563	37784063
chr1	37828457	37829457
chr1	37856963	37857463
chr1	37857857	37858857
chr1	37859557	37860557
chr1	37860763	37861263
chr1	37875763	37876263
chr1	37899963	37900463
chr1	37914163	37914663
chr1	37914857	37915857
chr1	37917551	37918463
chr1	37920463	37920963
chr1	37937363	37937863
chr1	37969557	37970557
chr1	38068763	38069263
chr1	38126363	38127163
chr1	38129563	38130213
chr1	38147963	38148463
chr1	38276763	38277263
chr1	38460563	38461063
chr1	38462663	38463163
chr1	38466067	38466863
chr1	38474963	38475463
chr1	38492249	38492590
chr1	38493163	38493663
chr1	38494557	38495557
chr1	38495663	38496163
chr1	38507363	38507863
chr1	38518863	38519363
chr1	38529457	38530457
chr1	38537463	38537963
chr1	38538613	38539113
chr1	38539763	38540857
chr1	38548963	38550257
chr1	38553863	38554363
chr1	38554557	38555557
chr1	38556457	38557457
chr1	38563163	38563663
chr1	38581057	38582057
chr1	38601263	38601763
chr1	38605157	38606359
chr1	38606763	38607263
chr1	38618657	38619763
chr1	38648430	38649757
chr1	38683563	38684063
chr1	38687963	38688463
chr1	38709713	38710857
chr1	38734363	38734863
chr1	38735657	38736881
chr1	38737963	38738463
chr1	38749578	38750293
chr1	38751057	38752135
chr1	38757257	38758363
chr1	38766763	38767263
chr1	38829863	38830363
chr1	38836456	38837199
chr1	38859157	38860157
chr1	38888163	38888663
chr1	38889557	38890763
chr1	38896663	38897163
chr1	38898157	38899157
chr1	38917763	38918263
chr1	38930663	38931163
chr1	38940257	38941257
chr1	38950057	38951057
chr1	38951663	38952163
chr1	38955563	38956063
chr1	38962263	38962763
chr1	38964257	38965257
chr1	38968363	38968863
chr1	38974263	38974763
chr1	39023963	39025257
chr1	39052663	39053163
chr1	39073963	39074463
chr1	39193057	39194376
chr1	39206657	39207657
chr1	39212963	39213463
chr1	39237763	39238263
chr1	39245657	39246657
chr1	39254363	39254863
chr1	39279457	39280563
chr1	39300763	39301263
chr1	39407063	39407563
chr1	39450757	39451757
chr1	39451763	39452263
chr1	39454963	39455463
chr1	39463563	39464063
chr1	39465763	39466263
chr1	39466357	39467650
chr1	39467963	39468463
chr1	39472563	39473063
chr1	39482157	39483157
chr1	39557963	39558463
chr1	39564263	39564763
chr1	39568463	39568963
chr1	39573563	39574063
chr1	39576463	39576963
chr1	39595163	39595663
chr1	39596057	39597057
chr1	39598318	39599363
chr1	39607479	39608782
chr1	39613963	39614463
chr1	39616663	39617163
chr1	39617857	39618857
chr1	39619863	39620363
chr1	39623763	39624263
chr1	39624984	39626057
chr1	39626063	39626563
chr1	39630763	39631263
chr1	39633963	39634463
chr1	39636263	39636763
chr1	39639563	39640063
chr1	39643563	39644063
chr1	39649363	39649863
chr1	39657563	39658063
chr1	39670463	39670963
chr1	39679757	39680757
chr1	39686957	39687957
chr1	39695457	39696763
chr1	39724263	39724763
chr1	39731863	39732363
chr1	39734057	39735125
chr1	39735463	39735963
chr1	39743963	39744463
chr1	39812763	39813263
chr1	39835563	39836063
chr1	39843963	39844463
chr1	39857763	39858263
chr1	40004763	40005263
chr1	40071863	40072363
chr1	40111853	40112705
chr1	40119263	40119763
chr1	40123663	40124163
chr1	40166057	40167057
chr1	40167063	40167563
chr1	40177463	40177963
chr1	40185663	40186163
chr1	40259857	40260857
chr1	40265263	40265763
chr1	40282463	40282963
chr1	40358657	40359657
chr1	40362363	40362863
chr1	40363733	40365258
chr1	40385163	40385663
chr1	40387890	40388563
chr1	40439163	40439663
chr1	40442763	40443263
chr1	40445143	40445653
chr1	40497963	40498463
chr1	40524763	40525263
chr1	40544263	40544763
chr1	40609663	40610163
chr1	40618663	40619163
chr1	40757657	40758657
chr1	40771163	40771663
chr1	40804363	40804863
chr1	40875163	40875663
chr1	40904163	40904663
chr1	41077963	41078463
chr1	41096163	41096663
chr1	41115663	41116163
chr1	41119057	41120057
chr1	41128757	41129757
chr1	41134663	41135163
chr1	41159063	41159563
chr1	41170163	41170663
chr1	41239663	41240163
chr1	41267063	41267563
chr1	41269363	41270657
chr1	41290157	41291163
chr1	41315663	41316163
chr1	41397057	41398057
chr1	41414463	41414963
chr1	41418163	41418663
chr1	41588863	41589363
chr1	41733963	41734463
chr1	41748363	41748863
chr1	41751757	41752863
chr1	41788663	41789163
chr1	41796663	41797163
chr1	41807263	41807763
chr1	41833463	41834657
chr1	41837149	41838639
chr1	41853363	41853863
chr1	41857057	41858057
chr1	41858757	41859757
chr1	41860863	41861563
chr1	41865163	41865663
chr1	41870063	41870563
chr1	41882763	41883263
chr1	41888963	41889463
chr1	41898263	41898763
chr1	41951857	41952963
chr1	41958063	41958563
chr1	41961230	41962898
chr1	42039763	42040263
chr1	42085463	42085963
chr1	42110063	42110563
chr1	42146357	42147357
chr1	42285563	42286063
chr1	42289163	42289813
chr1	42308263	42308763
chr1	42309057	42310057
chr1	42327863	42328957
chr1	42336063	42336563
chr1	42339763	42340857
chr1	42420463	42420963
chr1	42612463	42612963
chr1	42639063	42639563
chr1	42642663	42643163
chr1	42732463	42732963
chr1	42780163	42780663
chr1	42806263	42806763
chr1	42883957	42884957
chr1	42998963	42999463
chr1	43070163	43070663
chr1	43158063	43158563
chr1	43206863	43207363
chr1	43212863	43213363
chr1	43243563	43244063
chr1	43378963	43379463
chr1	43388763	43389263
chr1	43391363	43391863
chr1	43397563	43398063
chr1	43412757	43413757
chr1	43414557	43415557
chr1	43428145	43429634
chr1	43429857	43430857
chr1	43432608	43433363
chr1	43443057	43444057
chr1	43444279	43445092
chr1	43459057	43460057
chr1	43470763	43472392
chr1	43472857	43473857
chr1	43474663	43475163
chr1	43499557	43500557
chr1	43501663	43502163
chr1	43504663	43505163
chr1	43524463	43524963
chr1	43526357	43527357
chr1	43534463	43534963
chr1	43536563	43537063
chr1	43539263	43539763
chr1	43557263	43557763
chr1	43586563	43587063
chr1	43609463	43609963
chr1	43645057	43646057
chr1	43672057	43673063
chr1	43692863	43693363
chr1	43703763	43704263
chr1	43750657	43751663
chr1	43759957	43760957
chr1	43761363	43761863
chr1	43811863	43812363
chr1	43920563	43921063
chr1	43959763	43960263
chr1	43986163	43986663
chr1	43994863	43995363
chr1	44011316	44012173
chr1	44013957	44014957
chr1	44015763	44016263
chr1	44016757	44017757
chr1	44019963	44020463
chr1	44023863	44024363
chr1	44118963	44119463
chr1	44125857	44126857
chr1	44228963	44229513
chr1	44230557	44231557
chr1	44232363	44232863
chr1	44235863	44236363
chr1	44300463	44301224
chr1	44301357	44302357
chr1	44307063	44307823
chr1	44323657	44324657
chr1	44350563	44351063
chr1	44352357	44353357
chr1	44353563	44354063
chr1	44378113	44379357
chr1	44379363	44379863
chr1	44395863	44396363
chr1	44400463	44400963
chr1	44404763	44405263
chr1	44408863	44409363
chr1	44418663	44419163
chr1	44460463	44460963
chr1	44471363	44471863
chr1	44477263	44477763
chr1	44498463	44498963
chr1	44502363	44502863
chr1	44553957	44555363
chr1	44616363	44616863
chr1	44683363	44683863
chr1	44703794	44704463
chr1	44705157	44706157
chr1	44719957	44720957
chr1	44742057	44743057
chr1	44760463	44760963
chr1	44784063	44784563
chr1	44793757	44794757
chr1	44805157	44806163
chr1	44812757	44813757
chr1	44813763	44814263
chr1	44843663	44844163
chr1	44882363	44882863
chr1	44887357	44888357
chr1	44890363	44890863
chr1	44902057	44903057
chr1	44907857	44908857
chr1	44925157	44926157
chr1	44938463	44938963
chr1	44941757	44943063
chr1	44949257	44950257
chr1	44950663	44951163
chr1	44951457	44952457
chr1	44964957	44969057
chr1	44970663	44971163
chr1	44971857	44972857
chr1	44973063	44973663
chr1	44989663	44990163
chr1	44991557	44992663
chr1	44997763	44998263
chr1	44999757	45000757
chr1	45001657	45002657
chr1	45002863	45003363
chr1	45006557	45007557
chr1	45008763	45009857
chr1	45012363	45012863
chr1	45041957	45042957
chr1	45057863	45059657
chr1	45060657	45061657
chr1	45075263	45075763
chr1	45118463	45118963
chr1	45147457	45148457
chr1	45173563	45174063
chr1	45180663	45181163
chr1	45196161	45197220
chr1	45251763	45252263
chr1	45259263	45259763
chr1	45272814	45274504
chr1	45275063	45275563
chr1	45285363	45285863
chr1	45297763	45298263
chr1	45301463	45301963
chr1	45304257	45305257
chr1	45480163	45480663
chr1	45690557	45691557
chr1	45765963	45766463
chr1	45771763	45772263
chr1	45787063	45787563
chr1	45791363	45791863
chr1	45825457	45826457
chr1	45978263	45978763
chr1	45990763	45991263
chr1	46003257	46004257
chr1	46035763	46036263
chr1	46088363	46088863
chr1	46347263	46347763
chr1	46374063	46374563
chr1	46378130	46379130
chr1	46389730	46390730
chr1	46390863	46391363
chr1	46392963	46393463
chr1	46395063	46395563
chr1	46419463	46419963
chr1	46420830	46421830
chr1	46423563	46424063
chr1	46485163	46485663
chr1	46502663	46503163
chr1	46580963	46581463
chr1	46638830	46639830
chr1	46640163	46640663
chr1	46645163	46645663
chr1	46687363	46687863
chr1	46763963	46764463
chr1	46774763	46775263
chr1	46813763	46814263
chr1	46845130	46846130
chr1	46867263	46868730
chr1	46872263	46872763
chr1	46908063	46908563
chr1	46912663	46913163
chr1	46935663	46936163
chr1	46943063	46943563
chr1	46946363	46946863
chr1	46958763	46959263
chr1	46965030	46966030
chr1	46982663	46983163
chr1	46983230	46984230
chr1	46991030	46992030
chr1	46993663	46994163
chr1	47013663	47014163
chr1	47034863	47035363
chr1	47041563	47042163
chr1	47079130	47080130
chr1	47131930	47132930
chr1	47140963	47141463
chr1	47143163	47143663
chr1	47190963	47191463
chr1	47213463	47213963
chr1	47222430	47223863
chr1	47449263	47449763
chr1	47573030	47574030
chr1	47640963	47641463
chr1	47657330	47658330
chr1	47658563	47659063
chr1	47673863	47675130
chr1	47728563	47729063
chr1	47854463	47854963
chr1	47917130	47918563
chr1	47924630	47925630
chr1	47925763	47926263
chr1	47960530	47961530
chr1	47993363	47993863
chr1	48013530	48014530
chr1	48021030	48022030
chr1	48030030	48031030
chr1	48038463	48038963
chr1	48040730	48041730
chr1	48152530	48153530
chr1	48204263	48204763
chr1	48221063	48221563
chr1	48241922	48243013
chr1	48251263	48251763
chr1	48296363	48296863
chr1	48307430	48308663
chr1	48360563	48361063
chr1	48361430	48362430
chr1	48363430	48364463
chr1	48398530	48399530
chr1	48399663	48400163
chr1	48428630	48429630
chr1	48449863	48450363
chr1	48452163	48452663
chr1	48468630	48469630
[truncated: 63,536 more rows]

## Sheet: Source enhancer coordinates (Fig. 4)
Source study	Chromosome	Start	End
Hawkins	chr1	36087	37087
Hawkins	chr1	780887	781887
Hawkins	chr1	1073727	1074727
Hawkins	chr1	1236627	1237627
Hawkins	chr1	1357383	1358383
Hawkins	chr1	1368983	1369983
Hawkins	chr1	1439283	1440283
Hawkins	chr1	1774588	1775588
Hawkins	chr1	1789088	1790088
Hawkins	chr1	2179288	2180288
Hawkins	chr1	2180988	2181988
Hawkins	chr1	2221088	2222088
Hawkins	chr1	3020893	3021893
Hawkins	chr1	3200993	3201993
Hawkins	chr1	3230793	3231793
Hawkins	chr1	3623093	3624093
Hawkins	chr1	4086777	4087777
Hawkins	chr1	4106377	4107377
Hawkins	chr1	4695477	4696477
Hawkins	chr1	4768877	4769877
Hawkins	chr1	4815677	4816677
Hawkins	chr1	4817277	4818277
Hawkins	chr1	4885677	4886677
Hawkins	chr1	5079977	5080977
Hawkins	chr1	5159277	5160277
Hawkins	chr1	5171677	5172677
Hawkins	chr1	5251077	5252077
Hawkins	chr1	5257677	5258677
Hawkins	chr1	5285877	5286877
Hawkins	chr1	5334077	5335077
Hawkins	chr1	5472584	5473584
Hawkins	chr1	5484684	5485684
Hawkins	chr1	5490284	5491284
Hawkins	chr1	5778584	5779584
Hawkins	chr1	5805284	5806284
Hawkins	chr1	5812184	5813184
Hawkins	chr1	5825684	5826684
Hawkins	chr1	5891584	5892584
Hawkins	chr1	5896684	5897684
Hawkins	chr1	5975084	5976084
Hawkins	chr1	6446184	6447184
Hawkins	chr1	6512784	6513784
Hawkins	chr1	6535084	6536084
Hawkins	chr1	6537484	6538484
Hawkins	chr1	6780084	6781084
Hawkins	chr1	6830684	6831684
Hawkins	chr1	6867984	6868984
Hawkins	chr1	6917084	6918084
Hawkins	chr1	6924584	6925584
Hawkins	chr1	7015484	7016484
Hawkins	chr1	7038984	7039984
Hawkins	chr1	7210184	7211184
Hawkins	chr1	7358984	7359984
Hawkins	chr1	7433784	7434784
Hawkins	chr1	7440084	7441084
Hawkins	chr1	7463084	7464084
Hawkins	chr1	7542084	7543084
Hawkins	chr1	7595884	7596884
Hawkins	chr1	7597884	7598884
Hawkins	chr1	7668084	7669084
Hawkins	chr1	8051384	8052384
Hawkins	chr1	8065384	8066384
Hawkins	chr1	8078084	8079084
Hawkins	chr1	8216384	8217384
Hawkins	chr1	8275184	8276184
Hawkins	chr1	8327684	8328684
Hawkins	chr1	8374184	8375184
Hawkins	chr1	8430584	8431584
Hawkins	chr1	8433084	8434084
Hawkins	chr1	8456284	8457284
Hawkins	chr1	8468084	8469084
Hawkins	chr1	8491484	8492484
Hawkins	chr1	8498884	8499884
Hawkins	chr1	8510184	8511184
Hawkins	chr1	8524184	8525184
Hawkins	chr1	8623284	8624284
Hawkins	chr1	8648384	8649384
Hawkins	chr1	8650284	8651284
Hawkins	chr1	8664784	8665784
Hawkins	chr1	8687884	8688884
Hawkins	chr1	8726884	8727884
Hawkins	chr1	8729084	8730084
Hawkins	chr1	8740284	8741284
Hawkins	chr1	8745484	8746484
Hawkins	chr1	8771384	8772384
Hawkins	chr1	8971184	8972184
Hawkins	chr1	8973984	8974984
Hawkins	chr1	9002584	9003584
Hawkins	chr1	9036784	9037784
Hawkins	chr1	9224184	9225184
Hawkins	chr1	9311684	9312684
Hawkins	chr1	9339884	9340884
Hawkins	chr1	9378684	9379684
Hawkins	chr1	9819284	9820284
Hawkins	chr1	9825384	9826384
Hawkins	chr1	9903784	9904784
Hawkins	chr1	9906884	9907884
Hawkins	chr1	9912684	9913684
Hawkins	chr1	9918584	9919584
Hawkins	chr1	9980284	9981284
Hawkins	chr1	9989984	9990984
Hawkins	chr1	10021484	10022484
Hawkins	chr1	10106084	10107084
Hawkins	chr1	10238684	10239684
Hawkins	chr1	10411984	10412984
Hawkins	chr1	10578384	10579384
Hawkins	chr1	10589184	10590184
Hawkins	chr1	10590984	10591984
Hawkins	chr1	10600084	10601084
Hawkins	chr1	10612984	10613984
Hawkins	chr1	10665484	10666484
Hawkins	chr1	10675184	10676184
Hawkins	chr1	10691284	10692284
Hawkins	chr1	10737584	10738584
Hawkins	chr1	10743484	10744484
Hawkins	chr1	10769584	10770584
Hawkins	chr1	10775184	10776184
Hawkins	chr1	10794484	10795484
Hawkins	chr1	10796184	10797184
Hawkins	chr1	10797984	10798984
Hawkins	chr1	10898184	10899184
Hawkins	chr1	10960984	10961984
Hawkins	chr1	10963684	10964684
Hawkins	chr1	11017884	11018884
Hawkins	chr1	11041384	11042384
Hawkins	chr1	11345684	11346684
Hawkins	chr1	11416084	11417084
Hawkins	chr1	11420984	11421984
Hawkins	chr1	11473284	11474284
Hawkins	chr1	11475184	11476184
Hawkins	chr1	11546484	11547484
Hawkins	chr1	11559484	11560484
Hawkins	chr1	11654484	11655484
Hawkins	chr1	11676984	11677984
Hawkins	chr1	11743884	11744884
Hawkins	chr1	11765484	11766484
Hawkins	chr1	11784884	11785884
Hawkins	chr1	11789684	11790684
Hawkins	chr1	11812284	11813284
Hawkins	chr1	11847084	11848084
Hawkins	chr1	12004484	12005484
Hawkins	chr1	12128984	12129984
Hawkins	chr1	12302184	12303184
Hawkins	chr1	12597484	12598484
Hawkins	chr1	12651284	12652284
Hawkins	chr1	12652984	12653984
Hawkins	chr1	12654584	12655584
Hawkins	chr1	12661984	12662984
Hawkins	chr1	12695884	12696884
Hawkins	chr1	12776284	12777284
Hawkins	chr1	13542144	13543144
Hawkins	chr1	13926844	13927844
Hawkins	chr1	14087944	14088944
Hawkins	chr1	14111544	14112544
Hawkins	chr1	14461844	14462844
Hawkins	chr1	14491444	14492444
Hawkins	chr1	14509144	14510144
Hawkins	chr1	14608644	14609644
Hawkins	chr1	14662344	14663344
Hawkins	chr1	14694744	14695744
Hawkins	chr1	14696344	14697344
Hawkins	chr1	14838944	14839944
Hawkins	chr1	14919544	14920544
Hawkins	chr1	15051644	15052644
Hawkins	chr1	15067244	15068244
Hawkins	chr1	15083544	15084544
Hawkins	chr1	15095144	15096144
Hawkins	chr1	15217444	15218444
Hawkins	chr1	15337744	15338744
Hawkins	chr1	15356044	15357044
Hawkins	chr1	15438244	15439244
Hawkins	chr1	15485844	15486844
Hawkins	chr1	15512744	15513744
Hawkins	chr1	15515644	15516644
Hawkins	chr1	15524144	15525144
Hawkins	chr1	15533144	15534144
Hawkins	chr1	15621444	15622444
Hawkins	chr1	15705044	15706044
Hawkins	chr1	15709344	15710344
Hawkins	chr1	15833144	15834144
Hawkins	chr1	16120644	16121644
Hawkins	chr1	16125444	16126444
Hawkins	chr1	16127044	16128044
Hawkins	chr1	16134844	16135844
Hawkins	chr1	16443344	16444344
Hawkins	chr1	16472444	16473444
Hawkins	chr1	16488444	16489444
Hawkins	chr1	16711544	16712544
Hawkins	chr1	16718744	16719744
Hawkins	chr1	16886944	16887944
Hawkins	chr1	16918744	16919744
Hawkins	chr1	17123244	17124244
Hawkins	chr1	17340644	17341644
Hawkins	chr1	17342644	17343644
Hawkins	chr1	17492744	17493744
Hawkins	chr1	17730044	17731044
Hawkins	chr1	17758144	17759144
Hawkins	chr1	17842144	17843144
Hawkins	chr1	17851544	17852544
Hawkins	chr1	17872944	17873944
Hawkins	chr1	17876944	17877944
Hawkins	chr1	17884144	17885144
Hawkins	chr1	17886344	17887344
Hawkins	chr1	17892644	17893644
Hawkins	chr1	17894544	17895544
Hawkins	chr1	17899044	17900044
Hawkins	chr1	17906344	17907344
Hawkins	chr1	17913144	17914144
Hawkins	chr1	18235644	18236644
Hawkins	chr1	18417644	18418644
Hawkins	chr1	18419344	18420344
Hawkins	chr1	18458744	18459744
Hawkins	chr1	18501844	18502844
Hawkins	chr1	18525044	18526044
Hawkins	chr1	18565244	18566244
Hawkins	chr1	18588644	18589644
Hawkins	chr1	18606344	18607344
Hawkins	chr1	18608744	18609744
Hawkins	chr1	18623344	18624344
Hawkins	chr1	18677044	18678044
Hawkins	chr1	18732844	18733844
Hawkins	chr1	18734544	18735544
Hawkins	chr1	18745244	18746244
Hawkins	chr1	18766744	18767744
Hawkins	chr1	18772944	18773944
Hawkins	chr1	18794044	18795044
Hawkins	chr1	18806944	18807944
Hawkins	chr1	18868544	18869544
Hawkins	chr1	18870244	18871244
Hawkins	chr1	18883944	18884944
Hawkins	chr1	18910444	18911444
Hawkins	chr1	18975444	18976444
Hawkins	chr1	19002344	19003344
Hawkins	chr1	19130744	19131744
Hawkins	chr1	19249744	19250744
Hawkins	chr1	19253644	19254644
Hawkins	chr1	19261844	19262844
Hawkins	chr1	19267144	19268144
Hawkins	chr1	19275644	19276644
Hawkins	chr1	19397144	19398144
Hawkins	chr1	19517144	19518144
Hawkins	chr1	19664644	19665644
Hawkins	chr1	19666544	19667544
Hawkins	chr1	19679044	19680044
Hawkins	chr1	19681344	19682344
Hawkins	chr1	19727844	19728844
Hawkins	chr1	19766644	19767644
Hawkins	chr1	19769244	19770244
Hawkins	chr1	19774144	19775144
Hawkins	chr1	19780244	19781244
Hawkins	chr1	20030344	20031344
Hawkins	chr1	20096144	20097144
Hawkins	chr1	20112544	20113544
Hawkins	chr1	20141644	20142644
Hawkins	chr1	20276444	20277444
Hawkins	chr1	20307544	20308544
Hawkins	chr1	20313844	20314844
Hawkins	chr1	20478744	20479744
Hawkins	chr1	20574344	20575344
Hawkins	chr1	20605244	20606244
Hawkins	chr1	20800544	20801544
Hawkins	chr1	20914744	20915744
Hawkins	chr1	20916644	20917644
Hawkins	chr1	21054644	21055644
Hawkins	chr1	21588244	21589244
Hawkins	chr1	21634344	21635344
Hawkins	chr1	21646444	21647444
Hawkins	chr1	21648444	21649444
Hawkins	chr1	21655444	21656444
Hawkins	chr1	21710444	21711444
Hawkins	chr1	21794144	21795144
Hawkins	chr1	21842744	21843744
Hawkins	chr1	21844544	21845544
Hawkins	chr1	21863444	21864444
Hawkins	chr1	21879544	21880544
Hawkins	chr1	21917344	21918344
Hawkins	chr1	21955044	21956044
Hawkins	chr1	22090944	22091944
Hawkins	chr1	22193044	22194044
Hawkins	chr1	22228344	22229344
Hawkins	chr1	22247344	22248344
Hawkins	chr1	22253344	22254344
Hawkins	chr1	22257144	22258144
Hawkins	chr1	22363844	22364844
Hawkins	chr1	22394144	22395144
Hawkins	chr1	22400544	22401544
Hawkins	chr1	22415544	22416544
Hawkins	chr1	22447444	22448444
Hawkins	chr1	22462544	22463544
Hawkins	chr1	22534944	22535944
Hawkins	chr1	22550944	22551944
Hawkins	chr1	22560944	22561944
Hawkins	chr1	22574644	22575644
Hawkins	chr1	22590744	22591744
Hawkins	chr1	22600544	22601544
Hawkins	chr1	22644844	22645844
Hawkins	chr1	22647344	22648344
Hawkins	chr1	22677244	22678244
Hawkins	chr1	22815544	22816544
Hawkins	chr1	22865544	22866544
Hawkins	chr1	22880444	22881444
Hawkins	chr1	22955344	22956344
Hawkins	chr1	23108444	23109444
Hawkins	chr1	23119544	23120544
Hawkins	chr1	23133444	23134444
Hawkins	chr1	23152944	23153944
Hawkins	chr1	23155144	23156144
Hawkins	chr1	23177644	23178644
Hawkins	chr1	23297744	23298744
Hawkins	chr1	23426744	23427744
Hawkins	chr1	23505044	23506044
Hawkins	chr1	23542144	23543144
Hawkins	chr1	23592244	23593244
Hawkins	chr1	23721044	23722044
Hawkins	chr1	23924544	23925544
Hawkins	chr1	23938644	23939644
Hawkins	chr1	24440144	24441144
Hawkins	chr1	24616344	24617344
Hawkins	chr1	24635244	24636244
Hawkins	chr1	24661244	24662244
Hawkins	chr1	24663044	24664044
Hawkins	chr1	24701644	24702644
Hawkins	chr1	24791244	24792244
Hawkins	chr1	25051744	25052744
Hawkins	chr1	25062044	25063044
Hawkins	chr1	25087244	25088244
Hawkins	chr1	25251244	25252244
Hawkins	chr1	25298144	25299144
Hawkins	chr1	25381444	25382444
Hawkins	chr1	25579241	25580241
Hawkins	chr1	25651534	25652534
Hawkins	chr1	25653134	25654134
Hawkins	chr1	25690434	25691434
Hawkins	chr1	25912304	25913304
Hawkins	chr1	25993504	25994504
Hawkins	chr1	26001504	26002504
Hawkins	chr1	26021404	26022404
Hawkins	chr1	26034804	26035804
Hawkins	chr1	26051004	26052004
Hawkins	chr1	26070004	26071004
Hawkins	chr1	26071704	26072704
Hawkins	chr1	26073404	26074404
Hawkins	chr1	26106604	26107604
Hawkins	chr1	26193908	26194908
Hawkins	chr1	26217408	26218408
Hawkins	chr1	26254308	26255308
Hawkins	chr1	26516808	26517808
Hawkins	chr1	26616808	26617808
Hawkins	chr1	26677508	26678508
Hawkins	chr1	26684308	26685308
Hawkins	chr1	26745108	26746108
Hawkins	chr1	26940108	26941108
Hawkins	chr1	27050608	27051608
Hawkins	chr1	27052308	27053308
Hawkins	chr1	27125508	27126508
Hawkins	chr1	27326608	27327608
Hawkins	chr1	27331708	27332708
Hawkins	chr1	27353108	27354108
Hawkins	chr1	27358808	27359808
Hawkins	chr1	27384408	27385408
Hawkins	chr1	27425408	27426408
Hawkins	chr1	27468708	27469708
Hawkins	chr1	27471008	27472008
Hawkins	chr1	27479208	27480208
Hawkins	chr1	27628808	27629808
Hawkins	chr1	27633208	27634208
Hawkins	chr1	27667108	27668108
Hawkins	chr1	27744908	27745908
Hawkins	chr1	27756108	27757108
Hawkins	chr1	27775408	27776408
Hawkins	chr1	27830908	27831908
Hawkins	chr1	27843808	27844808
Hawkins	chr1	27851408	27852408
Hawkins	chr1	27861908	27862908
Hawkins	chr1	27866308	27867308
Hawkins	chr1	27883008	27884008
Hawkins	chr1	27887308	27888308
Hawkins	chr1	27899608	27900608
Hawkins	chr1	27920408	27921408
Hawkins	chr1	27934908	27935908
Hawkins	chr1	27982008	27983008
Hawkins	chr1	28045008	28046008
Hawkins	chr1	28575108	28576108
Hawkins	chr1	28593608	28594608
Hawkins	chr1	29082434	29083434
Hawkins	chr1	29253934	29254934
Hawkins	chr1	29438634	29439634
Hawkins	chr1	29491734	29492734
Hawkins	chr1	29512834	29513834
Hawkins	chr1	29575534	29576534
Hawkins	chr1	29598034	29599034
Hawkins	chr1	29829334	29830334
Hawkins	chr1	30338457	30339457
Hawkins	chr1	30374457	30375457
Hawkins	chr1	30397557	30398557
Hawkins	chr1	30404557	30405557
Hawkins	chr1	30417957	30418957
Hawkins	chr1	30445857	30446857
Hawkins	chr1	30836057	30837057
Hawkins	chr1	31124657	31125657
Hawkins	chr1	31159657	31160657
Hawkins	chr1	31163757	31164757
Hawkins	chr1	31232757	31233757
Hawkins	chr1	31294357	31295357
Hawkins	chr1	31316857	31317857
Hawkins	chr1	31318557	31319557
Hawkins	chr1	31325957	31326957
Hawkins	chr1	31328557	31329557
Hawkins	chr1	31343957	31344957
Hawkins	chr1	31360457	31361457
Hawkins	chr1	31366957	31367957
Hawkins	chr1	31368557	31369557
Hawkins	chr1	31373757	31374757
Hawkins	chr1	31382457	31383457
Hawkins	chr1	31671357	31672357
Hawkins	chr1	31687657	31688657
Hawkins	chr1	31839457	31840457
Hawkins	chr1	32171457	32172457
Hawkins	chr1	32211757	32212757
Hawkins	chr1	32247457	32248457
Hawkins	chr1	32593257	32594257
Hawkins	chr1	33056857	33057857
Hawkins	chr1	33097957	33098957
Hawkins	chr1	33225757	33226757
Hawkins	chr1	33238757	33239757
Hawkins	chr1	33448557	33449557
Hawkins	chr1	33606157	33607157
Hawkins	chr1	33608157	33609157
Hawkins	chr1	33617457	33618457
Hawkins	chr1	33628557	33629557
Hawkins	chr1	33634557	33635557
Hawkins	chr1	33648457	33649457
Hawkins	chr1	33712757	33713757
Hawkins	chr1	33803457	33804457
Hawkins	chr1	33806357	33807357
Hawkins	chr1	33827557	33828557
Hawkins	chr1	34100757	34101757
Hawkins	chr1	34332157	34333157
Hawkins	chr1	34333857	34334857
Hawkins	chr1	34484557	34485557
Hawkins	chr1	34503357	34504357
Hawkins	chr1	34523057	34524057
Hawkins	chr1	34539957	34540957
Hawkins	chr1	34577557	34578557
Hawkins	chr1	34606057	34607057
Hawkins	chr1	34613457	34614457
Hawkins	chr1	34645357	34646357
Hawkins	chr1	34653757	34654757
Hawkins	chr1	34655557	34656557
Hawkins	chr1	34700857	34701857
Hawkins	chr1	35119557	35120557
Hawkins	chr1	35121657	35122657
Hawkins	chr1	35308157	35309157
Hawkins	chr1	35386157	35387157
Hawkins	chr1	35827857	35828857
Hawkins	chr1	35999357	36000357
Hawkins	chr1	36087857	36088857
Hawkins	chr1	36641957	36642957
Hawkins	chr1	37045757	37046757
Hawkins	chr1	37051557	37052557
Hawkins	chr1	37056257	37057257
Hawkins	chr1	37090557	37091557
Hawkins	chr1	37202857	37203857
Hawkins	chr1	37204557	37205557
Hawkins	chr1	37230357	37231357
Hawkins	chr1	37235657	37236657
Hawkins	chr1	37290157	37291157
Hawkins	chr1	37313757	37314757
Hawkins	chr1	37320657	37321657
Hawkins	chr1	37374957	37375957
Hawkins	chr1	37506257	37507257
Hawkins	chr1	37508257	37509257
Hawkins	chr1	37700557	37701557
Hawkins	chr1	37708057	37709057
Hawkins	chr1	37723957	37724957
Hawkins	chr1	37731757	37732757
Hawkins	chr1	37739857	37740857
Hawkins	chr1	37779557	37780557
Hawkins	chr1	37828457	37829457
Hawkins	chr1	37857857	37858857
Hawkins	chr1	37859557	37860557
Hawkins	chr1	37914857	37915857
Hawkins	chr1	37969557	37970557
Hawkins	chr1	38494557	38495557
Hawkins	chr1	38529457	38530457
Hawkins	chr1	38539857	38540857
Hawkins	chr1	38549257	38550257
Hawkins	chr1	38554557	38555557
Hawkins	chr1	38556457	38557457
Hawkins	chr1	38581057	38582057
Hawkins	chr1	38605157	38606157
Hawkins	chr1	38618657	38619657
Hawkins	chr1	38648757	38649757
Hawkins	chr1	38709857	38710857
Hawkins	chr1	38735657	38736657
Hawkins	chr1	38751057	38752057
Hawkins	chr1	38757257	38758257
Hawkins	chr1	38859157	38860157
Hawkins	chr1	38889557	38890557
Hawkins	chr1	38898157	38899157
Hawkins	chr1	38940257	38941257
Hawkins	chr1	38950057	38951057
Hawkins	chr1	38964257	38965257
Hawkins	chr1	39024257	39025257
Hawkins	chr1	39193057	39194057
Hawkins	chr1	39206657	39207657
Hawkins	chr1	39245657	39246657
Hawkins	chr1	39279457	39280457
Hawkins	chr1	39450757	39451757
Hawkins	chr1	39466357	39467357
Hawkins	chr1	39482157	39483157
Hawkins	chr1	39596057	39597057
Hawkins	chr1	39617857	39618857
Hawkins	chr1	39625057	39626057
Hawkins	chr1	39679757	39680757
Hawkins	chr1	39686957	39687957
Hawkins	chr1	39695457	39696457
Hawkins	chr1	39734057	39735057
Hawkins	chr1	40166057	40167057
Hawkins	chr1	40259857	40260857
Hawkins	chr1	40358657	40359657
Hawkins	chr1	40757657	40758657
Hawkins	chr1	41119057	41120057
Hawkins	chr1	41128757	41129757
Hawkins	chr1	41269657	41270657
Hawkins	chr1	41290157	41291157
Hawkins	chr1	41397057	41398057
Hawkins	chr1	41751757	41752757
Hawkins	chr1	41833657	41834657
Hawkins	chr1	41837157	41838157
Hawkins	chr1	41857057	41858057
Hawkins	chr1	41858757	41859757
Hawkins	chr1	41951857	41952857
Hawkins	chr1	42146357	42147357
Hawkins	chr1	42309057	42310057
Hawkins	chr1	42327957	42328957
Hawkins	chr1	42339857	42340857
Hawkins	chr1	42883957	42884957
Hawkins	chr1	43412757	43413757
Hawkins	chr1	43414557	43415557
Hawkins	chr1	43429857	43430857
Hawkins	chr1	43443057	43444057
Hawkins	chr1	43459057	43460057
Hawkins	chr1	43471057	43472057
Hawkins	chr1	43472857	43473857
Hawkins	chr1	43499557	43500557
Hawkins	chr1	43526357	43527357
Hawkins	chr1	43645057	43646057
Hawkins	chr1	43672057	43673057
Hawkins	chr1	43750657	43751657
Hawkins	chr1	43759957	43760957
Hawkins	chr1	44013957	44014957
Hawkins	chr1	44016757	44017757
Hawkins	chr1	44125857	44126857
Hawkins	chr1	44230557	44231557
Hawkins	chr1	44301357	44302357
Hawkins	chr1	44323657	44324657
Hawkins	chr1	44352357	44353357
Hawkins	chr1	44378357	44379357
Hawkins	chr1	44553957	44554957
Hawkins	chr1	44705157	44706157
Hawkins	chr1	44719957	44720957
Hawkins	chr1	44742057	44743057
Hawkins	chr1	44793757	44794757
Hawkins	chr1	44805157	44806157
Hawkins	chr1	44812757	44813757
Hawkins	chr1	44887357	44888357
Hawkins	chr1	44902057	44903057
Hawkins	chr1	44907857	44908857
Hawkins	chr1	44925157	44926157
Hawkins	chr1	44941757	44942757
Hawkins	chr1	44949257	44950257
Hawkins	chr1	44951457	44952457
Hawkins	chr1	44964957	44965957
Hawkins	chr1	44968057	44969057
Hawkins	chr1	44971857	44972857
Hawkins	chr1	44991557	44992557
Hawkins	chr1	44999757	45000757
Hawkins	chr1	45001657	45002657
Hawkins	chr1	45006557	45007557
Hawkins	chr1	45008857	45009857
Hawkins	chr1	45041957	45042957
Hawkins	chr1	45058657	45059657
Hawkins	chr1	45060657	45061657
Hawkins	chr1	45147457	45148457
Hawkins	chr1	45273257	45274257
Hawkins	chr1	45304257	45305257
Hawkins	chr1	45690557	45691557
Hawkins	chr1	45825457	45826457
Hawkins	chr1	46003257	46004257
Hawkins	chr1	46378130	46379130
Hawkins	chr1	46389730	46390730
Hawkins	chr1	46420830	46421830
Hawkins	chr1	46638830	46639830
Hawkins	chr1	46845130	46846130
Hawkins	chr1	46867730	46868730
Hawkins	chr1	46965030	46966030
Hawkins	chr1	46983230	46984230
Hawkins	chr1	46991030	46992030
Hawkins	chr1	47079130	47080130
Hawkins	chr1	47131930	47132930
Hawkins	chr1	47222430	47223430
Hawkins	chr1	47573030	47574030
Hawkins	chr1	47657330	47658330
Hawkins	chr1	47674130	47675130
Hawkins	chr1	47917130	47918130
Hawkins	chr1	47924630	47925630
Hawkins	chr1	47960530	47961530
Hawkins	chr1	48013530	48014530
Hawkins	chr1	48021030	48022030
Hawkins	chr1	48030030	48031030
Hawkins	chr1	48040730	48041730
Hawkins	chr1	48152530	48153530
Hawkins	chr1	48241930	48242930
Hawkins	chr1	48307430	48308430
Hawkins	chr1	48361430	48362430
Hawkins	chr1	48363430	48364430
Hawkins	chr1	48398530	48399530
Hawkins	chr1	48428630	48429630
Hawkins	chr1	48468630	48469630
Hawkins	chr1	48508030	48509030
Hawkins	chr1	48964930	48965930
Hawkins	chr1	49139730	49140730
Hawkins	chr1	49175630	49176630
Hawkins	chr1	49355830	49356830
Hawkins	chr1	50743630	50744630
Hawkins	chr1	50936429	50937429
Hawkins	chr1	50938829	50939829
Hawkins	chr1	51395529	51396529
Hawkins	chr1	52126129	52127129
Hawkins	chr1	52309729	52310729
Hawkins	chr1	52424129	52425129
Hawkins	chr1	52428829	52429829
Hawkins	chr1	52585129	52586129
Hawkins	chr1	52816229	52817229
Hawkins	chr1	52926329	52927329
Hawkins	chr1	53125729	53126729
Hawkins	chr1	53341229	53342229
Hawkins	chr1	53371029	53372029
Hawkins	chr1	53514729	53515729
Hawkins	chr1	53577829	53578829
Hawkins	chr1	53768629	53769629
Hawkins	chr1	53840029	53841029
Hawkins	chr1	53861129	53862129
Hawkins	chr1	53882429	53883429
Hawkins	chr1	53914029	53915029
Hawkins	chr1	54018529	54019529
Hawkins	chr1	54049829	54050829
Hawkins	chr1	54136429	54137429
Hawkins	chr1	54172429	54173429
Hawkins	chr1	54190529	54191529
Hawkins	chr1	54378429	54379429
Hawkins	chr1	54600729	54601729
Hawkins	chr1	54739129	54740129
Hawkins	chr1	54751629	54752629
Hawkins	chr1	54760429	54761429
Hawkins	chr1	54763929	54764929
Hawkins	chr1	54773829	54774829
Hawkins	chr1	54779329	54780329
Hawkins	chr1	54788629	54789629
Hawkins	chr1	54792229	54793229
Hawkins	chr1	54800229	54801229
Hawkins	chr1	54807529	54808529
Hawkins	chr1	54818329	54819329
Hawkins	chr1	54820029	54821029
Hawkins	chr1	54827529	54828529
Hawkins	chr1	54842829	54843829
Hawkins	chr1	54852129	54853129
Hawkins	chr1	54925629	54926629
Hawkins	chr1	54927229	54928229
Hawkins	chr1	54929229	54930229
Hawkins	chr1	54943129	54944129
Hawkins	chr1	55035629	55036629
Hawkins	chr1	55041329	55042329
Hawkins	chr1	55048029	55049029
Hawkins	chr1	55075329	55076329
Hawkins	chr1	55260229	55261229
Hawkins	chr1	55278229	55279229
Hawkins	chr1	55460429	55461429
Hawkins	chr1	56559329	56560329
Hawkins	chr1	56840329	56841329
Hawkins	chr1	56896729	56897729
Hawkins	chr1	56902829	56903829
Hawkins	chr1	56917729	56918729
Hawkins	chr1	56923829	56924829
Hawkins	chr1	56926929	56927929
Hawkins	chr1	56942729	56943729
Hawkins	chr1	56957729	56958729
Hawkins	chr1	56981929	56982929
Hawkins	chr1	56995929	56996929
Hawkins	chr1	56997529	56998529
Hawkins	chr1	57002329	57003329
Hawkins	chr1	57007229	57008229
Hawkins	chr1	57013929	57014929
Hawkins	chr1	57017429	57018429
Hawkins	chr1	57029629	57030629
Hawkins	chr1	57035129	57036129
Hawkins	chr1	57284929	57285929
Hawkins	chr1	57314829	57315829
Hawkins	chr1	57389929	57390929
Hawkins	chr1	57567529	57568529
Hawkins	chr1	57569429	57570429
Hawkins	chr1	57624529	57625529
Hawkins	chr1	57671529	57672529
Hawkins	chr1	57680829	57681829
Hawkins	chr1	57727429	57728429
Hawkins	chr1	57821729	57822729
Hawkins	chr1	58017429	58018429
Hawkins	chr1	58063629	58064629
Hawkins	chr1	58070629	58071629
Hawkins	chr1	58190329	58191329
Hawkins	chr1	58297829	58298829
Hawkins	chr1	58324429	58325429
Hawkins	chr1	58359529	58360529
Hawkins	chr1	58452929	58453929
Hawkins	chr1	58469829	58470829
Hawkins	chr1	58472229	58473229
Hawkins	chr1	58496829	58497829
Hawkins	chr1	58623129	58624129
Hawkins	chr1	58703629	58704629
Hawkins	chr1	58810829	58811829
Hawkins	chr1	58919829	58920829
Hawkins	chr1	59085729	59086729
Hawkins	chr1	59532029	59533029
Hawkins	chr1	59535229	59536229
Hawkins	chr1	59541429	59542429
Hawkins	chr1	59581229	59582229
Hawkins	chr1	59619129	59620129
Hawkins	chr1	60136129	60137129
Hawkins	chr1	60143329	60144329
Hawkins	chr1	60163029	60164029
Hawkins	chr1	60196729	60197729
Hawkins	chr1	60544429	60545429
Hawkins	chr1	61326929	61327929
Hawkins	chr1	61369829	61370829
Hawkins	chr1	61371429	61372429
Hawkins	chr1	61408029	61409029
Hawkins	chr1	61435729	61436729
Hawkins	chr1	61440429	61441429
Hawkins	chr1	61442329	61443329
Hawkins	chr1	61455029	61456029
Hawkins	chr1	61470429	61471429
Hawkins	chr1	61605929	61606929
Hawkins	chr1	61713929	61714929
Hawkins	chr1	61750429	61751429
Hawkins	chr1	61757429	61758429
Hawkins	chr1	61759529	61760529
Hawkins	chr1	61802129	61803129
Hawkins	chr1	61918929	61919929
Hawkins	chr1	61924829	61925829
Hawkins	chr1	61926629	61927629
Hawkins	chr1	62051729	62052729
Hawkins	chr1	62053729	62054729
Hawkins	chr1	62417829	62418829
Hawkins	chr1	62500629	62501629
Hawkins	chr1	62524229	62525229
Hawkins	chr1	62607729	62608729
Hawkins	chr1	62641029	62642029
Hawkins	chr1	62672429	62673429
Hawkins	chr1	62674129	62675129
Hawkins	chr1	62696729	62697729
Hawkins	chr1	62745729	62746729
Hawkins	chr1	62761629	62762629
Hawkins	chr1	62802229	62803229
Hawkins	chr1	63582429	63583429
Hawkins	chr1	63654829	63655829
Hawkins	chr1	63760729	63761729
Hawkins	chr1	63771129	63772129
Hawkins	chr1	63827229	63828229
Hawkins	chr1	64089929	64090929
Hawkins	chr1	64197129	64198129
Hawkins	chr1	64246029	64247029
Hawkins	chr1	64253729	64254729
Hawkins	chr1	64260329	64261329
Hawkins	chr1	64282029	64283029
Hawkins	chr1	64300429	64301429
Hawkins	chr1	64313829	64314829
Hawkins	chr1	64323229	64324229
Hawkins	chr1	64355329	64356329
Hawkins	chr1	64371329	64372329
Hawkins	chr1	64373529	64374529
Hawkins	chr1	64380129	64381129
Hawkins	chr1	64386929	64387929
Hawkins	chr1	64394629	64395629
Hawkins	chr1	64408729	64409729
Hawkins	chr1	64446429	64447429
Hawkins	chr1	64504229	64505229
Hawkins	chr1	64511829	64512829
Hawkins	chr1	64526429	64527429
Hawkins	chr1	64567629	64568629
Hawkins	chr1	64823529	64824529
Hawkins	chr1	64856829	64857829
Hawkins	chr1	64944229	64945229
Hawkins	chr1	64952929	64953929
Hawkins	chr1	64954929	64955929
Hawkins	chr1	64958929	64959929
Hawkins	chr1	64962229	64963229
Hawkins	chr1	64964229	64965229
Hawkins	chr1	64972529	64973529
Hawkins	chr1	65038229	65039229
Hawkins	chr1	65352729	65353729
Hawkins	chr1	65362529	65363529
Hawkins	chr1	65423029	65424029
Hawkins	chr1	65744229	65745229
Hawkins	chr1	66960329	66961329
Hawkins	chr1	67484429	67485429
Hawkins	chr1	67505629	67506629
Hawkins	chr1	67562529	67563529
Hawkins	chr1	67612129	67613129
Hawkins	chr1	67799229	67800229
Hawkins	chr1	67806529	67807529
Hawkins	chr1	67842729	67843729
Hawkins	chr1	67925529	67926529
Hawkins	chr1	67928329	67929329
Hawkins	chr1	68214529	68215529
Hawkins	chr1	68606929	68607929
Hawkins	chr1	69425729	69426729
Hawkins	chr1	69443729	69444729
Hawkins	chr1	69449729	69450729
Hawkins	chr1	69551629	69552629
Hawkins	chr1	69594229	69595229
Hawkins	chr1	71021929	71022929
Hawkins	chr1	71052729	71053729
Hawkins	chr1	72203729	72204729
Hawkins	chr1	73146529	73147529
Hawkins	chr1	73311629	73312629
Hawkins	chr1	73451929	73452929
Hawkins	chr1	73499629	73500629
Hawkins	chr1	74946229	74947229
Hawkins	chr1	74969829	74970829
Hawkins	chr1	74988329	74989329
Hawkins	chr1	75539829	75540829
Hawkins	chr1	75547629	75548629
Hawkins	chr1	76053029	76054029
Hawkins	chr1	76095529	76096529
Hawkins	chr1	76549629	76550629
Hawkins	chr1	76694129	76695129
Hawkins	chr1	76700629	76701629
Hawkins	chr1	76756029	76757029
Hawkins	chr1	76760529	76761529
Hawkins	chr1	77048729	77049729
Hawkins	chr1	77223329	77224329
Hawkins	chr1	77319129	77320129
Hawkins	chr1	78693329	78694329
Hawkins	chr1	80390929	80391929
Hawkins	chr1	81703329	81704329
Hawkins	chr1	81709529	81710529
Hawkins	chr1	81815329	81816329
Hawkins	chr1	81879629	81880629
Hawkins	chr1	81897429	81898429
Hawkins	chr1	81919329	81920329
Hawkins	chr1	81972129	81973129
Hawkins	chr1	81974129	81975129
Hawkins	chr1	82013229	82014229
Hawkins	chr1	82014929	82015929
Hawkins	chr1	82146829	82147829
Hawkins	chr1	82432029	82433029
Hawkins	chr1	83303829	83304829
Hawkins	chr1	83444729	83445729
Hawkins	chr1	83599429	83600429
Hawkins	chr1	83668929	83669929
Hawkins	chr1	83673829	83674829
Hawkins	chr1	83683029	83684029
Hawkins	chr1	83725229	83726229
Hawkins	chr1	83755329	83756329
Hawkins	chr1	84081929	84082929
Hawkins	chr1	84096629	84097629
Hawkins	chr1	84156729	84157729
Hawkins	chr1	84158629	84159629
Hawkins	chr1	84253429	84254429
Hawkins	chr1	84264429	84265429
Hawkins	chr1	85206329	85207329
Hawkins	chr1	85372029	85373029
Hawkins	chr1	85747829	85748829
Hawkins	chr1	85912029	85913029
Hawkins	chr1	86010529	86011529
Hawkins	chr1	86063329	86064329
Hawkins	chr1	86072629	86073629
Hawkins	chr1	86661029	86662029
Hawkins	chr1	87277229	87278229
Hawkins	chr1	87415129	87416129
Hawkins	chr1	87582729	87583729
Hawkins	chr1	87614829	87615829
Hawkins	chr1	87667729	87668729
Hawkins	chr1	87760429	87761429
Hawkins	chr1	87773429	87774429
Hawkins	chr1	88151329	88152329
Hawkins	chr1	88208329	88209329
Hawkins	chr1	88434629	88435629
Hawkins	chr1	89387429	89388429
Hawkins	chr1	89487429	89488429
Hawkins	chr1	90003729	90004729
Hawkins	chr1	90030429	90031429
Hawkins	chr1	90064029	90065029
Hawkins	chr1	90273729	90274729
Hawkins	chr1	90298829	90299829
Hawkins	chr1	90364029	90365029
Hawkins	chr1	90371429	90372429
Hawkins	chr1	90376429	90377429
Hawkins	chr1	90393129	90394129
Hawkins	chr1	90421629	90422629
Hawkins	chr1	90740129	90741129
Hawkins	chr1	90913429	90914429
Hawkins	chr1	91068129	91069129
Hawkins	chr1	91088329	91089329
Hawkins	chr1	91190529	91191529
Hawkins	chr1	91192329	91193329
Hawkins	chr1	91249329	91250329
Hawkins	chr1	91274129	91275129
Hawkins	chr1	91416729	91417729
Hawkins	chr1	91474329	91475329
Hawkins	chr1	91556829	91557829
Hawkins	chr1	91570429	91571429
Hawkins	chr1	91588829	91589829
Hawkins	chr1	91630029	91631029
Hawkins	chr1	92055829	92056829
Hawkins	chr1	92148629	92149629
Hawkins	chr1	92179529	92180529
Hawkins	chr1	92256929	92257929
Hawkins	chr1	92394529	92395529
Hawkins	chr1	92851529	92852529
Hawkins	chr1	93175629	93176629
Hawkins	chr1	93795629	93796629
Hawkins	chr1	94018329	94019329
Hawkins	chr1	94081429	94082429
Hawkins	chr1	94103529	94104529
Hawkins	chr1	94129529	94130529
Hawkins	chr1	94188029	94189029
Hawkins	chr1	94206729	94207729
Hawkins	chr1	94216029	94217029
Hawkins	chr1	94286229	94287229
Hawkins	chr1	94478029	94479029
Hawkins	chr1	94514329	94515329
Hawkins	chr1	94559029	94560029
Hawkins	chr1	94570029	94571029
Hawkins	chr1	94586129	94587129
Hawkins	chr1	95017729	95018729
Hawkins	chr1	95089429	95090429
Hawkins	chr1	95100829	95101829
Hawkins	chr1	95122529	95123529
Hawkins	chr1	95136229	95137229
Hawkins	chr1	95155229	95156229
Hawkins	chr1	95329129	95330129
Hawkins	chr1	95351129	95352129
Hawkins	chr1	95352829	95353829
Hawkins	chr1	95375929	95376929
Hawkins	chr1	95379529	95380529
Hawkins	chr1	95384429	95385429
Hawkins	chr1	95601829	95602829
Hawkins	chr1	95872529	95873529
Hawkins	chr1	95902729	95903729
Hawkins	chr1	96048529	96049529
Hawkins	chr1	96930629	96931629
Hawkins	chr1	96939329	96940329
Hawkins	chr1	96953529	96954529
Hawkins	chr1	96986429	96987429
Hawkins	chr1	96988029	96989029
Hawkins	chr1	98550829	98551829
Hawkins	chr1	99296229	99297229
Hawkins	chr1	99598029	99599029
Hawkins	chr1	100514029	100515029
Hawkins	chr1	100763729	100764729
Hawkins	chr1	100928929	100929929
Hawkins	chr1	101416329	101417329
Hawkins	chr1	101727729	101728729
Hawkins	chr1	101756529	101757529
Hawkins	chr1	102308929	102309929
Hawkins	chr1	102837229	102838229
Hawkins	chr1	105193429	105194429
Hawkins	chr1	107058508	107059508
Hawkins	chr1	107724508	107725508
Hawkins	chr1	107767308	107768308
Hawkins	chr1	107797908	107798908
Hawkins	chr1	107817708	107818708
Hawkins	chr1	107962708	107963708
Hawkins	chr1	108081108	108082108
Hawkins	chr1	108370908	108371908
Hawkins	chr1	108408008	108409008
Hawkins	chr1	108409708	108410708
Hawkins	chr1	108478608	108479608
Hawkins	chr1	108593508	108594508
Hawkins	chr1	108975608	108976608
Hawkins	chr1	109263308	109264308
Hawkins	chr1	109357408	109358408
Hawkins	chr1	109384908	109385908
Hawkins	chr1	109723308	109724308
Hawkins	chr1	109772608	109773608
Hawkins	chr1	109780908	109781908
Hawkins	chr1	109797308	109798308
Hawkins	chr1	109913708	109914708
Hawkins	chr1	110151208	110152208
Hawkins	chr1	110416208	110417208
Hawkins	chr1	110418108	110419108
Hawkins	chr1	110419908	110420908
Hawkins	chr1	110503708	110504708
Hawkins	chr1	110546708	110547708
Hawkins	chr1	110679008	110680008
Hawkins	chr1	110784408	110785408
Hawkins	chr1	110808208	110809208
Hawkins	chr1	110854908	110855908
Hawkins	chr1	110959308	110960308
Hawkins	chr1	111036808	111037808
Hawkins	chr1	111060308	111061308
Hawkins	chr1	111295008	111296008
Hawkins	chr1	111321608	111322608
Hawkins	chr1	111547108	111548108
Hawkins	chr1	112262508	112263508
Hawkins	chr1	112266908	112267908
Hawkins	chr1	112394208	112395208
Hawkins	chr1	112548008	112549008
Hawkins	chr1	112636308	112637308
Hawkins	chr1	112781208	112782208
Hawkins	chr1	112803408	112804408
Hawkins	chr1	112945608	112946608
Hawkins	chr1	113003808	113004808
Hawkins	chr1	113066808	113067808
Hawkins	chr1	113068408	113069408
Hawkins	chr1	113424808	113425808
Hawkins	chr1	113447908	113448908
Hawkins	chr1	113578808	113579808
Hawkins	chr1	113585608	113586608
Hawkins	chr1	113796708	113797708
Hawkins	chr1	113798308	113799308
Hawkins	chr1	113818308	113819308
Hawkins	chr1	114310608	114311608
Hawkins	chr1	114312708	114313708
Hawkins	chr1	114522108	114523108
Hawkins	chr1	114524208	114525208
Hawkins	chr1	114549608	114550608
Hawkins	chr1	114581108	114582108
Hawkins	chr1	114618208	114619208
Hawkins	chr1	114623908	114624908
Hawkins	chr1	114631408	114632408
Hawkins	chr1	114688908	114689908
Hawkins	chr1	115019708	115020708
Hawkins	chr1	115182608	115183608
Hawkins	chr1	115598608	115599608
Hawkins	chr1	115762608	115763608
Hawkins	chr1	115871108	115872108
Hawkins	chr1	115935208	115936208
Hawkins	chr1	116076908	116077908
Hawkins	chr1	116151208	116152208
Hawkins	chr1	116166408	116167408
Hawkins	chr1	116174608	116175608
Hawkins	chr1	116190408	116191408
Hawkins	chr1	116256708	116257708
Hawkins	chr1	116511608	116512608
Hawkins	chr1	116876508	116877508
Hawkins	chr1	116888908	116889908
Hawkins	chr1	117021208	117022208
Hawkins	chr1	117129608	117130608
Hawkins	chr1	117162108	117163108
Hawkins	chr1	117171608	117172608
Hawkins	chr1	117186008	117187008
Hawkins	chr1	117188008	117189008
Hawkins	chr1	117254208	117255208
Hawkins	chr1	117376508	117377508
Hawkins	chr1	117397508	117398508
Hawkins	chr1	117420808	117421808
Hawkins	chr1	117635408	117636408
Hawkins	chr1	117679108	117680108
Hawkins	chr1	117811108	117812108
Hawkins	chr1	117882608	117883608
Hawkins	chr1	118250408	118251408
Hawkins	chr1	118575008	118576008
Hawkins	chr1	118793108	118794108
Hawkins	chr1	119502408	119503408
Hawkins	chr1	119739108	119740108
Hawkins	chr1	119868608	119869608
Hawkins	chr1	119874408	119875408
Hawkins	chr1	119883608	119884608
Hawkins	chr1	120229308	120230308
Hawkins	chr1	120558008	120559008
Hawkins	chr1	120764908	120765908
Hawkins	chr1	120785208	120786208
Hawkins	chr1	120787308	120788308
Hawkins	chr1	120806508	120807508
Hawkins	chr1	121103508	121104508
Hawkins	chr1	144008397	144009397
Hawkins	chr1	144027797	144028797
Hawkins	chr1	144036397	144037397
Hawkins	chr1	144061197	144062197
Hawkins	chr1	144090797	144091797
Hawkins	chr1	144388495	144389495
Hawkins	chr1	144507795	144508795
Hawkins	chr1	144511795	144512795
Hawkins	chr1	144513595	144514595
Hawkins	chr1	144537995	144538995
Hawkins	chr1	144966106	144967106
Hawkins	chr1	144974906	144975906
Hawkins	chr1	144983006	144984006
Hawkins	chr1	144994306	144995306
Hawkins	chr1	145000106	145001106
Hawkins	chr1	145022606	145023606
Hawkins	chr1	145262306	145263306
Hawkins	chr1	145448606	145449606
Hawkins	chr1	145456106	145457106
Hawkins	chr1	146030401	146031401
Hawkins	chr1	146147601	146148601
Hawkins	chr1	146468336	146469334
Hawkins	chr1	146806534	146807534
Hawkins	chr1	146958534	146959534
Hawkins	chr1	146975334	146976334
Hawkins	chr1	146982734	146983734
Hawkins	chr1	147036334	147037334
Hawkins	chr1	147040934	147041934
Hawkins	chr1	147194034	147195034
Hawkins	chr1	147309134	147310134
Hawkins	chr1	147689838	147690838
Hawkins	chr1	147818538	147819538
Hawkins	chr1	147924538	147925538
Hawkins	chr1	148532658	148533658
Hawkins	chr1	148619658	148620658
Hawkins	chr1	148781358	148782358
Hawkins	chr1	149527777	149528777
Hawkins	chr1	149594977	149595977
Hawkins	chr1	149742377	149743377
Hawkins	chr1	150134777	150135777
Hawkins	chr1	150273777	150274777
Hawkins	chr1	150535477	150536477
Hawkins	chr1	150539977	150540977
Hawkins	chr1	150541777	150542777
Hawkins	chr1	150576277	150577277
Hawkins	chr1	150770377	150771377
Hawkins	chr1	150779077	150780077
Hawkins	chr1	150953977	150954977
Hawkins	chr1	151009277	151010277
Hawkins	chr1	151266777	151267777
Hawkins	chr1	151282577	151283577
Hawkins	chr1	151343577	151344577
Hawkins	chr1	151485677	151486677
Hawkins	chr1	151487477	151488477
Hawkins	chr1	151497777	151498777
Hawkins	chr1	151519577	151520577
Hawkins	chr1	151801977	151802977
Hawkins	chr1	151818277	151819277
Hawkins	chr1	153162977	153163977
Hawkins	chr1	153374777	153375777
Hawkins	chr1	153376877	153377877
Hawkins	chr1	153438677	153439677
Hawkins	chr1	153516877	153517877
Hawkins	chr1	153521977	153522977
Hawkins	chr1	153539477	153540477
Hawkins	chr1	153595577	153596577
Hawkins	chr1	153656877	153657877
Hawkins	chr1	153670077	153671077
Hawkins	chr1	153717077	153718077
Hawkins	chr1	153765477	153766477
Hawkins	chr1	154344977	154345977
Hawkins	chr1	154403977	154404977
Hawkins	chr1	154511477	154512477
Hawkins	chr1	154586877	154587877
Hawkins	chr1	154716577	154717577
Hawkins	chr1	154719977	154720977
Hawkins	chr1	154835877	154836877
Hawkins	chr1	154926477	154927477
Hawkins	chr1	154983977	154984977
Hawkins	chr1	155915077	155916077
Hawkins	chr1	155938977	155939977
Hawkins	chr1	155941077	155942077
Hawkins	chr1	155953377	155954377
Hawkins	chr1	156044677	156045677
Hawkins	chr1	156091077	156092077
Hawkins	chr1	156116577	156117577
Hawkins	chr1	156119477	156120477
Hawkins	chr1	156147077	156148077
Hawkins	chr1	156216777	156217777
Hawkins	chr1	156361977	156362977
Hawkins	chr1	156370277	156371277
Hawkins	chr1	156399577	156400577
Hawkins	chr1	156459177	156460177
Hawkins	chr1	156466377	156467377
Hawkins	chr1	156474777	156475777
Hawkins	chr1	156633177	156634177
Hawkins	chr1	156653077	156654077
Hawkins	chr1	156660177	156661177
Hawkins	chr1	156680077	156681077
Hawkins	chr1	156687877	156688877
Hawkins	chr1	156973777	156974777
Hawkins	chr1	157084477	157085477
Hawkins	chr1	157109377	157110377
Hawkins	chr1	157133177	157134177
Hawkins	chr1	157141277	157142277
Hawkins	chr1	157337877	157338877
Hawkins	chr1	157508977	157509977
Hawkins	chr1	157557777	157558777
Hawkins	chr1	157609677	157610677
Hawkins	chr1	157839277	157840277
Hawkins	chr1	157954377	157955377
Hawkins	chr1	157972077	157973077
Hawkins	chr1	157980277	157981277
Hawkins	chr1	157987677	157988677
Hawkins	chr1	157993877	157994877
Hawkins	chr1	158007177	158008177
Hawkins	chr1	158016177	158017177
Hawkins	chr1	158023777	158024777
Hawkins	chr1	158038977	158039977
Hawkins	chr1	158042777	158043777
Hawkins	chr1	158045977	158046977
Hawkins	chr1	158067877	158068877
Hawkins	chr1	158074477	158075477
Hawkins	chr1	158087377	158088377
Hawkins	chr1	158088977	158089977
Hawkins	chr1	158156177	158157177
Hawkins	chr1	158163077	158164077
Hawkins	chr1	158975177	158976177
Hawkins	chr1	159188777	159189777
Hawkins	chr1	159869577	159870577
Hawkins	chr1	159878477	159879477
Hawkins	chr1	159880577	159881577
Hawkins	chr1	159884477	159885477
Hawkins	chr1	159906877	159907877
Hawkins	chr1	160066077	160067077
Hawkins	chr1	160073277	160074277
Hawkins	chr1	160079177	160080177
Hawkins	chr1	160085577	160086577
Hawkins	chr1	160138677	160139677
Hawkins	chr1	160140477	160141477
Hawkins	chr1	160162577	160163577
Hawkins	chr1	160276977	160277977
Hawkins	chr1	160332277	160333277
Hawkins	chr1	160345077	160346077
Hawkins	chr1	160381377	160382377
Hawkins	chr1	160429677	160430677
Hawkins	chr1	160490077	160491077
Hawkins	chr1	160644077	160645077
Hawkins	chr1	160921577	160922577
Hawkins	chr1	160942277	160943277
Hawkins	chr1	160957477	160958477
Hawkins	chr1	160983277	160984277
Hawkins	chr1	161055477	161056477
Hawkins	chr1	161166477	161167477
Hawkins	chr1	161187077	161188077
Hawkins	chr1	161707292	161708292
Hawkins	chr1	162061592	162062592
Hawkins	chr1	162105992	162106992
Hawkins	chr1	162114292	162115292
Hawkins	chr1	162117592	162118592
Hawkins	chr1	162140992	162141992
Hawkins	chr1	162149092	162150092
Hawkins	chr1	162167792	162168792
Hawkins	chr1	162190492	162191492
Hawkins	chr1	162219692	162220692
Hawkins	chr1	162318592	162319592
Hawkins	chr1	162368492	162369492
Hawkins	chr1	162666692	162667692
Hawkins	chr1	163396692	163397692
Hawkins	chr1	163584392	163585392
Hawkins	chr1	163862992	163863992
Hawkins	chr1	164386092	164387092
Hawkins	chr1	164542892	164543892
Hawkins	chr1	164546792	164547792
Hawkins	chr1	164553792	164554792
Hawkins	chr1	164558492	164559492
Hawkins	chr1	164560192	164561192
Hawkins	chr1	164567392	164568392
Hawkins	chr1	164570092	164571092
Hawkins	chr1	164573292	164574292
Hawkins	chr1	164575692	164576692
Hawkins	chr1	164580092	164581092
Hawkins	chr1	164581892	164582892
Hawkins	chr1	164586692	164587692
Hawkins	chr1	164590392	164591392
Hawkins	chr1	164602592	164603592
Hawkins	chr1	164605992	164606992
Hawkins	chr1	164614792	164615792
Hawkins	chr1	164616592	164617592
Hawkins	chr1	164628292	164629292
Hawkins	chr1	164639792	164640792
Hawkins	chr1	164666092	164667092
Hawkins	chr1	164681592	164682592
Hawkins	chr1	164705192	164706192
Hawkins	chr1	164740292	164741292
Hawkins	chr1	164748192	164749192
Hawkins	chr1	165022292	165023292
Hawkins	chr1	165247892	165248892
Hawkins	chr1	165434492	165435492
Hawkins	chr1	165579892	165580892
Hawkins	chr1	165585692	165586692
Hawkins	chr1	165810192	165811192
Hawkins	chr1	165812292	165813292
Hawkins	chr1	165823292	165824292
Hawkins	chr1	165825592	165826592
Hawkins	chr1	165840992	165841992
Hawkins	chr1	165902792	165903792
Hawkins	chr1	166272892	166273892
Hawkins	chr1	166304892	166305892
Hawkins	chr1	166353092	166354092
Hawkins	chr1	166778292	166779292
Hawkins	chr1	166830492	166831492
Hawkins	chr1	167010892	167011892
Hawkins	chr1	167073192	167074192
Hawkins	chr1	167106692	167107692
Hawkins	chr1	167198092	167199092
Hawkins	chr1	167254592	167255592
Hawkins	chr1	167393392	167394392
Hawkins	chr1	167399292	167400292
Hawkins	chr1	167586392	167587392
Hawkins	chr1	167665392	167666392
Hawkins	chr1	167672692	167673692
Hawkins	chr1	167674392	167675392
Hawkins	chr1	167729892	167730892
Hawkins	chr1	167788692	167789692
Hawkins	chr1	167824892	167825892
Hawkins	chr1	168082392	168083392
Hawkins	chr1	168229592	168230592
Hawkins	chr1	168302492	168303492
Hawkins	chr1	168436492	168437492
Hawkins	chr1	168451192	168452192
Hawkins	chr1	168772192	168773192
Hawkins	chr1	168939392	168940392
Hawkins	chr1	169257492	169258492
Hawkins	chr1	169448392	169449392
Hawkins	chr1	169498692	169499692
Hawkins	chr1	169525992	169526992
Hawkins	chr1	169660092	169661092
Hawkins	chr1	169748892	169749892
Hawkins	chr1	170472392	170473392
Hawkins	chr1	170531492	170532492
Hawkins	chr1	171225292	171226292
Hawkins	chr1	171227392	171228392
Hawkins	chr1	171340792	171341792
Hawkins	chr1	171362492	171363492
Hawkins	chr1	171390192	171391192
Hawkins	chr1	171578493	171579493
Hawkins	chr1	171770793	171771793
Hawkins	chr1	171902793	171903793
Hawkins	chr1	171915793	171916793
Hawkins	chr1	171936893	171937893
Hawkins	chr1	172326893	172327893
Hawkins	chr1	172352693	172353693
Hawkins	chr1	172509193	172510193
Hawkins	chr1	173399293	173400293
Hawkins	chr1	173413493	173414493
Hawkins	chr1	175042393	175043393
Hawkins	chr1	175098993	175099993
Hawkins	chr1	175189793	175190793
Hawkins	chr1	175322293	175323293
Hawkins	chr1	175533093	175534093
Hawkins	chr1	175822093	175823093
Hawkins	chr1	175832493	175833493
Hawkins	chr1	175834093	175835093
Hawkins	chr1	175889393	175890393
Hawkins	chr1	176771293	176772293
Hawkins	chr1	176865093	176866093
Hawkins	chr1	177037593	177038593
Hawkins	chr1	177321893	177322893
Hawkins	chr1	177764293	177765293
Hawkins	chr1	177766293	177767293
Hawkins	chr1	178029093	178030093
Hawkins	chr1	178340293	178341293
Hawkins	chr1	178342093	178343093
Hawkins	chr1	178550193	178551193
Hawkins	chr1	178610993	178611993
Hawkins	chr1	178898193	178899193
Hawkins	chr1	178914893	178915893
Hawkins	chr1	178942393	178943393
Hawkins	chr1	179027593	179028593
Hawkins	chr1	179057593	179058593
Hawkins	chr1	179499393	179500393
Hawkins	chr1	179801893	179802893
Hawkins	chr1	179891293	179892293
Hawkins	chr1	180133593	180134593
Hawkins	chr1	180211093	180212093
Hawkins	chr1	180216893	180217893
Hawkins	chr1	180222893	180223893
Hawkins	chr1	180239193	180240193
Hawkins	chr1	180394493	180395493
Hawkins	chr1	180804593	180805593
Hawkins	chr1	180867593	180868593
Hawkins	chr1	180876893	180877893
Hawkins	chr1	180891693	180892693
Hawkins	chr1	180893593	180894593
Hawkins	chr1	180895993	180896993
Hawkins	chr1	181032393	181033393
Hawkins	chr1	181065393	181066393
Hawkins	chr1	181068293	181069293
Hawkins	chr1	181097393	181098393
Hawkins	chr1	181147793	181148793
Hawkins	chr1	181185993	181186993
Hawkins	chr1	181226893	181227893
Hawkins	chr1	181500993	181501993
Hawkins	chr1	181513993	181514993
Hawkins	chr1	181525193	181526193
Hawkins	chr1	181577693	181578693
Hawkins	chr1	181752593	181753593
Hawkins	chr1	181955693	181956693
Hawkins	chr1	182053393	182054393
Hawkins	chr1	182112593	182113593
Hawkins	chr1	182176393	182177393
Hawkins	chr1	182268393	182269393
Hawkins	chr1	182327393	182328393
Hawkins	chr1	182571893	182572893
Hawkins	chr1	182580693	182581693
Hawkins	chr1	182630993	182631993
Hawkins	chr1	182635293	182636293
Hawkins	chr1	182641993	182642993
Hawkins	chr1	182643793	182644793
Hawkins	chr1	182667793	182668793
Hawkins	chr1	183068093	183069093
Hawkins	chr1	183070093	183071093
Hawkins	chr1	183077793	183078793
Hawkins	chr1	183163093	183164093
Hawkins	chr1	183247693	183248693
Hawkins	chr1	183260893	183261893
Hawkins	chr1	183272493	183273493
Hawkins	chr1	183300293	183301293
Hawkins	chr1	183301993	183302993
Hawkins	chr1	183337993	183338993
Hawkins	chr1	183373493	183374493
Hawkins	chr1	183401993	183402993
Hawkins	chr1	183430093	183431093
Hawkins	chr1	183558193	183559193
Hawkins	chr1	183702193	183703193
Hawkins	chr1	183913793	183914793
Hawkins	chr1	184241093	184242093
Hawkins	chr1	184347493	184348493
Hawkins	chr1	184422593	184423593
Hawkins	chr1	184429493	184430493
Hawkins	chr1	184449293	184450293
Hawkins	chr1	184466793	184467793
Hawkins	chr1	184578893	184579893
Hawkins	chr1	184639293	184640293
Hawkins	chr1	184868993	184869993
Hawkins	chr1	184929493	184930493
Hawkins	chr1	185040393	185041393
Hawkins	chr1	185170793	185171793
Hawkins	chr1	185371693	185372693
Hawkins	chr1	185817293	185818293
Hawkins	chr1	187016493	187017493
Hawkins	chr1	187390393	187391393
Hawkins	chr1	187595393	187596393
Hawkins	chr1	188355493	188356493
Hawkins	chr1	191739093	191740093
Hawkins	chr1	192304693	192305693
Hawkins	chr1	193599793	193600793
Hawkins	chr1	195709993	195710993
Hawkins	chr1	196421393	196422393
Hawkins	chr1	196756493	196757493
Hawkins	chr1	197406493	197407493
Hawkins	chr1	197408293	197409293
Hawkins	chr1	197430993	197431993
Hawkins	chr1	197438793	197439793
Hawkins	chr1	197778493	197779493
Hawkins	chr1	197881593	197882593
Hawkins	chr1	198284893	198285893
Hawkins	chr1	198670193	198671193
Hawkins	chr1	199657893	199658893
Hawkins	chr1	199835893	199836893
Hawkins	chr1	200194193	200195193
Hawkins	chr1	200299193	200300193
Hawkins	chr1	200335093	200336093
Hawkins	chr1	200336893	200337893
Hawkins	chr1	200343793	200344793
Hawkins	chr1	200360093	200361093
Hawkins	chr1	200844693	200845693
Hawkins	chr1	200989793	200990793
Hawkins	chr1	201028093	201029093
Hawkins	chr1	201343993	201344993
Hawkins	chr1	201347393	201348393
Hawkins	chr1	201448293	201449293
Hawkins	chr1	201475193	201476193
Hawkins	chr1	201524493	201525493
Hawkins	chr1	201560893	201561893
Hawkins	chr1	201604893	201605893
Hawkins	chr1	201645793	201646793
Hawkins	chr1	201647393	201648393
Hawkins	chr1	201655593	201656593
Hawkins	chr1	201662293	201663293
Hawkins	chr1	201673393	201674393
Hawkins	chr1	201703893	201704893
Hawkins	chr1	201705593	201706593
Hawkins	chr1	201717893	201718893
Hawkins	chr1	201721993	201722993
Hawkins	chr1	201863393	201864393
Hawkins	chr1	201976793	201977793
Hawkins	chr1	202054093	202055093
Hawkins	chr1	202060293	202061293
Hawkins	chr1	202074793	202075793
Hawkins	chr1	202135093	202136093
Hawkins	chr1	202153593	202154593
Hawkins	chr1	202325393	202326393
Hawkins	chr1	202348493	202349493
Hawkins	chr1	202380293	202381293
Hawkins	chr1	202507993	202508993
Hawkins	chr1	202536993	202537993
Hawkins	chr1	202545493	202546493
Hawkins	chr1	202606893	202607893
Hawkins	chr1	203023093	203024093
Hawkins	chr1	203050493	203051493
Hawkins	chr1	203095193	203096193
Hawkins	chr1	203116893	203117893
Hawkins	chr1	203123093	203124093
Hawkins	chr1	203155293	203156293
Hawkins	chr1	203175593	203176593
Hawkins	chr1	203294493	203295493
Hawkins	chr1	203573993	203574993
Hawkins	chr1	203711793	203712793
Hawkins	chr1	203954593	203955593
Hawkins	chr1	203963493	203964493
Hawkins	chr1	203965493	203966493
Hawkins	chr1	203973193	203974193
Hawkins	chr1	204006393	204007393
Hawkins	chr1	204036193	204037193
Hawkins	chr1	204050993	204051993
Hawkins	chr1	204057093	204058093
Hawkins	chr1	204062093	204063093
Hawkins	chr1	204070593	204071593
Hawkins	chr1	204116393	204117393
Hawkins	chr1	204225593	204226593
Hawkins	chr1	204274293	204275293
Hawkins	chr1	204279693	204280693
Hawkins	chr1	204281993	204282993
Hawkins	chr1	204291393	204292393
Hawkins	chr1	204305393	204306393
Hawkins	chr1	204307093	204308093
Hawkins	chr1	204327593	204328593
Hawkins	chr1	204422193	204423193
Hawkins	chr1	204528993	204529993
Hawkins	chr1	204542393	204543393
Hawkins	chr1	204544093	204545093
Hawkins	chr1	204547793	204548793
Hawkins	chr1	204584793	204585793
Hawkins	chr1	204593893	204594893
Hawkins	chr1	204621393	204622393
Hawkins	chr1	204677993	204678993
Hawkins	chr1	204891093	204892093
Hawkins	chr1	204892793	204893793
Hawkins	chr1	204898793	204899793
Hawkins	chr1	204960193	204961193
Hawkins	chr1	204982093	204983093
Hawkins	chr1	205013793	205014793
Hawkins	chr1	205156993	205157993
Hawkins	chr1	205161993	205162993
Hawkins	chr1	205220193	205221193
Hawkins	chr1	205230393	205231393
Hawkins	chr1	205242993	205243993
Hawkins	chr1	205254093	205255093
Hawkins	chr1	205263793	205264793
Hawkins	chr1	205270293	205271293
Hawkins	chr1	205282093	205283093
Hawkins	chr1	205284293	205285293
Hawkins	chr1	205287493	205288493
Hawkins	chr1	205318293	205319293
Hawkins	chr1	205320893	205321893
Hawkins	chr1	205328693	205329693
Hawkins	chr1	205342393	205343393
Hawkins	chr1	205400093	205401093
Hawkins	chr1	205408493	205409493
Hawkins	chr1	205412093	205413093
Hawkins	chr1	205413693	205414693
Hawkins	chr1	205415793	205416793
Hawkins	chr1	205418593	205419593
Hawkins	chr1	205445193	205446193
Hawkins	chr1	205449793	205450793
Hawkins	chr1	205458193	205459193
Hawkins	chr1	205460293	205461293
Hawkins	chr1	205487693	205488693
Hawkins	chr1	205512593	205513593
Hawkins	chr1	205633893	205634893
Hawkins	chr1	205639393	205640393
Hawkins	chr1	205795793	205796793
Hawkins	chr1	205909393	205910393
Hawkins	chr1	205911093	205912093
Hawkins	chr1	206553457	206554457
Hawkins	chr1	206627451	206628451
Hawkins	chr1	206642355	206643355
Hawkins	chr1	206644855	206645855
Hawkins	chr1	206844755	206845755
Hawkins	chr1	206877055	206878055
Hawkins	chr1	207063355	207064355
Hawkins	chr1	207154855	207155855
Hawkins	chr1	207203755	207204755
Hawkins	chr1	207806755	207807755
Hawkins	chr1	207909955	207910955
Hawkins	chr1	208171255	208172255
Hawkins	chr1	208272155	208273155
Hawkins	chr1	208274155	208275155
Hawkins	chr1	208323655	208324655
Hawkins	chr1	208332155	208333155
Hawkins	chr1	208334255	208335255
Hawkins	chr1	208338955	208339955
Hawkins	chr1	208351955	208352955
Hawkins	chr1	208406255	208407255
Hawkins	chr1	208408255	208409255
Hawkins	chr1	208430955	208431955
Hawkins	chr1	208452055	208453055
Hawkins	chr1	208465555	208466555
Hawkins	chr1	208528355	208529355
Hawkins	chr1	208772955	208773955
Hawkins	chr1	208960355	208961355
Hawkins	chr1	208975955	208976955
Hawkins	chr1	209278755	209279755
Hawkins	chr1	209284455	209285455
Hawkins	chr1	209304155	209305155
Hawkins	chr1	209329455	209330455
Hawkins	chr1	209372255	209373255
Hawkins	chr1	209558655	209559655
Hawkins	chr1	209571255	209572255
Hawkins	chr1	209578655	209579655
Hawkins	chr1	209594955	209595955
Hawkins	chr1	209601655	209602655
Hawkins	chr1	209606355	209607355
Hawkins	chr1	209664255	209665255
Hawkins	chr1	209725555	209726555
Hawkins	chr1	209759155	209760155
Hawkins	chr1	209803455	209804455
Hawkins	chr1	210035655	210036655
Hawkins	chr1	210395155	210396155
Hawkins	chr1	210444555	210445555
Hawkins	chr1	210531755	210532755
Hawkins	chr1	210540055	210541055
Hawkins	chr1	210545655	210546655
Hawkins	chr1	210588255	210589255
Hawkins	chr1	210606555	210607555
Hawkins	chr1	211509355	211510355
Hawkins	chr1	211550555	211551555
Hawkins	chr1	211927355	211928355
Hawkins	chr1	212102555	212103555
Hawkins	chr1	212201855	212202855
Hawkins	chr1	212278055	212279055
Hawkins	chr1	212723655	212724655
Hawkins	chr1	212784555	212785555
Hawkins	chr1	212786255	212787255
Hawkins	chr1	212844555	212845555
Hawkins	chr1	212885255	212886255
Hawkins	chr1	213080455	213081455
Hawkins	chr1	213088755	213089755
Hawkins	chr1	213101155	213102155
Hawkins	chr1	213137755	213138755
Hawkins	chr1	213140255	213141255
Hawkins	chr1	213150655	213151655
Hawkins	chr1	213284355	213285355
Hawkins	chr1	213576655	213577655
Hawkins	chr1	213680755	213681755
Hawkins	chr1	214201055	214202055
Hawkins	chr1	214203155	214204155
Hawkins	chr1	214315055	214316055
Hawkins	chr1	214381355	214382355
Hawkins	chr1	214491755	214492755
Hawkins	chr1	214551755	214552755
Hawkins	chr1	214569855	214570855
Hawkins	chr1	214579155	214580155
Hawkins	chr1	214594955	214595955
Hawkins	chr1	214613155	214614155
Hawkins	chr1	214619555	214620555
Hawkins	chr1	214625855	214626855
Hawkins	chr1	214647555	214648555
Hawkins	chr1	214649255	214650255
Hawkins	chr1	214658555	214659555
Hawkins	chr1	214687155	214688155
Hawkins	chr1	214917755	214918755
Hawkins	chr1	215149555	215150555
Hawkins	chr1	215373455	215374455
Hawkins	chr1	215590455	215591455
Hawkins	chr1	215825955	215826955
Hawkins	chr1	216187855	216188855
Hawkins	chr1	216859855	216860855
Hawkins	chr1	217010455	217011455
Hawkins	chr1	217029055	217030055
Hawkins	chr1	217117855	217118855
Hawkins	chr1	217125555	217126555
Hawkins	chr1	217517055	217518055
Hawkins	chr1	218203755	218204755
Hawkins	chr1	218468455	218469455
Hawkins	chr1	218470755	218471755
Hawkins	chr1	218574955	218575955
Hawkins	chr1	219606955	219607955
Hawkins	chr1	219985055	219986055
Hawkins	chr1	220511655	220512655
Hawkins	chr1	220582955	220583955
Hawkins	chr1	220723255	220724255
Hawkins	chr1	220738455	220739455
Hawkins	chr1	221341255	221342255
Hawkins	chr1	221554855	221555855
Hawkins	chr1	221889955	221890955
Hawkins	chr1	221959655	221960655
Hawkins	chr1	222001355	222002355
Hawkins	chr1	222145055	222146055
Hawkins	chr1	222414755	222415755
Hawkins	chr1	222421255	222422255
Hawkins	chr1	222909655	222910655
Hawkins	chr1	223189755	223190755
Hawkins	chr1	223195955	223196955
Hawkins	chr1	223204655	223205655
Hawkins	chr1	223213655	223214655
Hawkins	chr1	223492971	223493971
Hawkins	chr1	223660671	223661671
Hawkins	chr1	223834715	223835715
Hawkins	chr1	223906215	223907215
Hawkins	chr1	223914715	223915715
Hawkins	chr1	223921415	223922415
Hawkins	chr1	224251915	224252915
Hawkins	chr1	224423015	224424015
Hawkins	chr1	224688015	224689015
Hawkins	chr1	224690215	224691215
Hawkins	chr1	224701015	224702015
Hawkins	chr1	224818915	224819915
Hawkins	chr1	224924115	224925115
Hawkins	chr1	224925915	224926915
Hawkins	chr1	224966515	224967515
Hawkins	chr1	225034215	225035215
Hawkins	chr1	225061415	225062415
Hawkins	chr1	225648215	225649215
Hawkins	chr1	225652515	225653515
Hawkins	chr1	225696615	225697615
Hawkins	chr1	225764915	225765915
Hawkins	chr1	225777615	225778615
Hawkins	chr1	225801015	225802015
Hawkins	chr1	225813215	225814215
Hawkins	chr1	225819115	225820115
Hawkins	chr1	225934515	225935515
Hawkins	chr1	225957515	225958515
Hawkins	chr1	226004115	226005115
Hawkins	chr1	226067915	226068915
Hawkins	chr1	226076815	226077815
Hawkins	chr1	226087015	226088015
Hawkins	chr1	226133015	226134015
Hawkins	chr1	226323315	226324315
Hawkins	chr1	226398215	226399215
Hawkins	chr1	226661815	226662815
Hawkins	chr1	226683615	226684615
Hawkins	chr1	226707415	226708415
Hawkins	chr1	226712415	226713415
Hawkins	chr1	226793115	226794115
Hawkins	chr1	226822115	226823115
Hawkins	chr1	226839815	226840815
Hawkins	chr1	226841715	226842715
Hawkins	chr1	226849215	226850215
Hawkins	chr1	226868715	226869715
Hawkins	chr1	226910715	226911715
Hawkins	chr1	226951515	226952515
Hawkins	chr1	227181815	227182815
Hawkins	chr1	227349315	227350315
Hawkins	chr1	227497815	227498815
Hawkins	chr1	227515915	227516915
Hawkins	chr1	227542915	227543915
Hawkins	chr1	227981415	227982415
Hawkins	chr1	228100615	228101615
Hawkins	chr1	228658015	228659015
Hawkins	chr1	228667015	228668015
Hawkins	chr1	228858515	228859515
Hawkins	chr1	228945515	228946515
Hawkins	chr1	228985815	228986815
Hawkins	chr1	228988615	228989615
Hawkins	chr1	229074315	229075315
Hawkins	chr1	229111815	229112815
Hawkins	chr1	229123815	229124815
Hawkins	chr1	229161915	229162915
Hawkins	chr1	229165515	229166515
Hawkins	chr1	229183015	229184015
Hawkins	chr1	229198715	229199715
Hawkins	chr1	229212115	229213115
Hawkins	chr1	229223815	229224815
Hawkins	chr1	229227115	229228115
Hawkins	chr1	229284315	229285315
Hawkins	chr1	229294415	229295415
Hawkins	chr1	229339015	229340015
Hawkins	chr1	229363715	229364715
Hawkins	chr1	229365615	229366615
Hawkins	chr1	229515915	229516915
Hawkins	chr1	229545315	229546315
Hawkins	chr1	229830015	229831015
Hawkins	chr1	229950115	229951115
Hawkins	chr1	230238715	230239715
Hawkins	chr1	230247315	230248315
Hawkins	chr1	230260315	230261315
Hawkins	chr1	230274415	230275415
Hawkins	chr1	230312015	230313015
Hawkins	chr1	230386315	230387315
Hawkins	chr1	230413415	230414415
Hawkins	chr1	230535815	230536815
Hawkins	chr1	230558015	230559015
Hawkins	chr1	230653915	230654915
Hawkins	chr1	230887815	230888815
Hawkins	chr1	230992615	230993615
Hawkins	chr1	232133615	232134615
Hawkins	chr1	232180915	232181915
Hawkins	chr1	232191015	232192015
Hawkins	chr1	232242015	232243015
Hawkins	chr1	232244615	232245615
Hawkins	chr1	232266415	232267415
Hawkins	chr1	232272115	232273115
Hawkins	chr1	232314615	232315615
Hawkins	chr1	232416015	232417015
Hawkins	chr1	232443315	232444315
Hawkins	chr1	232673915	232674915
Hawkins	chr1	232685315	232686315
Hawkins	chr1	232692415	232693415
Hawkins	chr1	232708715	232709715
Hawkins	chr1	233248915	233249915
Hawkins	chr1	233424215	233425215
Hawkins	chr1	233475015	233476015
Hawkins	chr1	233609015	233610015
Hawkins	chr1	233776715	233777715
Hawkins	chr1	234019115	234020115
Hawkins	chr1	234621215	234622215
Hawkins	chr1	234651115	234652115
Hawkins	chr1	234792915	234793915
Hawkins	chr1	234860415	234861415
Hawkins	chr1	234879615	234880615
Hawkins	chr1	234895215	234896215
Hawkins	chr1	234907515	234908515
Hawkins	chr1	234920715	234921715
Hawkins	chr1	234977815	234978815
Hawkins	chr1	234979815	234980815
Hawkins	chr1	235106615	235107615
Hawkins	chr1	235121715	235122715
Hawkins	chr1	235253409	235254409
Hawkins	chr1	235257009	235258009
Hawkins	chr1	235449809	235450809
Hawkins	chr1	235761509	235762509
Hawkins	chr1	235790609	235791609
Hawkins	chr1	235792909	235793909
Hawkins	chr1	235795009	235796009
Hawkins	chr1	235802009	235803009
Hawkins	chr1	235805509	235806509
Hawkins	chr1	235826009	235827009
Hawkins	chr1	236082709	236083709
Hawkins	chr1	236657609	236658609
Hawkins	chr1	237214109	237215109
Hawkins	chr1	237270909	237271909
Hawkins	chr1	237272509	237273509
Hawkins	chr1	237346309	237347309
Hawkins	chr1	237705109	237706109
Hawkins	chr1	238126009	238127009
Hawkins	chr1	238417309	238418309
Hawkins	chr1	238540109	238541109
Hawkins	chr1	239450109	239451109
Hawkins	chr1	239973409	239974409
Hawkins	chr1	239978209	239979209
Hawkins	chr1	241133009	241134009
Hawkins	chr1	241175209	241176209
Hawkins	chr1	241208909	241209909
Hawkins	chr1	241365609	241366609
Hawkins	chr1	241382409	241383409
Hawkins	chr1	242341809	242342809
Hawkins	chr1	242408109	242409109
Hawkins	chr1	242610509	242611509
Hawkins	chr1	242992009	242993009
Hawkins	chr1	243578809	243579809
Hawkins	chr1	243638409	243639409
Hawkins	chr1	243645109	243646109
Hawkins	chr1	243653109	243654109
Hawkins	chr1	243669909	243670909
Hawkins	chr1	243900209	243901209
Hawkins	chr1	243901809	243902809
Hawkins	chr1	244055209	244056209
Hawkins	chr1	244095009	244096009
Hawkins	chr1	244325109	244326109
Hawkins	chr1	244327209	244328209
Hawkins	chr1	244503009	244504009
Hawkins	chr1	244516209	244517209
Hawkins	chr1	244537009	244538009
Hawkins	chr1	244804909	244805909
Hawkins	chr1	245223509	245224509
Hawkins	chr1	245388809	245389809
Hawkins	chr1	245419609	245420609
Hawkins	chr1	245474109	245475109
Hawkins	chr1	245612709	245613709
Hawkins	chr1	245646809	245647809
Hawkins	chr1	246229409	246230409
Hawkins	chr1	246431109	246432109
Hawkins	chr1	246479709	246480709
Hawkins	chr1	246771309	246772309
Hawkins	chr1	246780309	246781309
Hawkins	chr1	246958109	246959109
Hawkins	chr1	246976209	246977209
Hawkins	chr1	247457709	247458709
Hawkins	chr1	247501009	247502009
Hawkins	chr1	247534209	247535209
Hawkins	chr1	247541809	247542809
Hawkins	chr1	247635009	247636009
Hawkins	chr10	440450	441450
Hawkins	chr10	536350	537350
Hawkins	chr10	577550	578550
Hawkins	chr10	594050	595050
Hawkins	chr10	604050	605050
Hawkins	chr10	644450	645450
Hawkins	chr10	647950	648950
Hawkins	chr10	654350	655350
Hawkins	chr10	660550	661550
Hawkins	chr10	670550	671550
Hawkins	chr10	1244150	1245150
Hawkins	chr10	1335250	1336250
Hawkins	chr10	1352050	1353050
Hawkins	chr10	1377550	1378550
Hawkins	chr10	1400250	1401250
Hawkins	chr10	1420350	1421350
Hawkins	chr10	1475350	1476350
Hawkins	chr10	1525750	1526750
Hawkins	chr10	1563950	1564950
Hawkins	chr10	1659050	1660050
Hawkins	chr10	1671950	1672950
Hawkins	chr10	1816650	1817650
Hawkins	chr10	2242250	2243250
Hawkins	chr10	2322650	2323650
Hawkins	chr10	2960350	2961350
Hawkins	chr10	3005950	3006950
Hawkins	chr10	3021150	3022150
Hawkins	chr10	3116650	3117650
Hawkins	chr10	3118850	3119850
Hawkins	chr10	3120850	3121850
Hawkins	chr10	3312050	3313050
Hawkins	chr10	3354950	3355950
Hawkins	chr10	3494050	3495050
Hawkins	chr10	3808150	3809150
Hawkins	chr10	3817350	3818350
Hawkins	chr10	3871350	3872350
Hawkins	chr10	3928850	3929850
Hawkins	chr10	4002250	4003250
Hawkins	chr10	4170250	4171250
Hawkins	chr10	4258150	4259150
Hawkins	chr10	4283250	4284250
Hawkins	chr10	4614550	4615550
Hawkins	chr10	5113350	5114350
Hawkins	chr10	5326350	5327350
Hawkins	chr10	5509150	5510150
Hawkins	chr10	5519150	5520150
Hawkins	chr10	5625350	5626350
Hawkins	chr10	5627850	5628850
Hawkins	chr10	5986644	5987644
Hawkins	chr10	6138244	6139244
Hawkins	chr10	6193744	6194744
Hawkins	chr10	6407244	6408244
Hawkins	chr10	6409244	6410244
Hawkins	chr10	6441944	6442944
Hawkins	chr10	6508444	6509444
Hawkins	chr10	6584644	6585644
Hawkins	chr10	6604744	6605744
Hawkins	chr10	6644544	6645544
Hawkins	chr10	6665144	6666144
Hawkins	chr10	6690944	6691944
Hawkins	chr10	6779244	6780244
Hawkins	chr10	6795544	6796544
Hawkins	chr10	6805144	6806144
Hawkins	chr10	6832544	6833544
Hawkins	chr10	6837544	6838544
Hawkins	chr10	6856044	6857044
Hawkins	chr10	6933744	6934744
Hawkins	chr10	6941744	6942744
Hawkins	chr10	6985944	6986944
Hawkins	chr10	7021544	7022544
Hawkins	chr10	7253644	7254644
Hawkins	chr10	7375444	7376444
Hawkins	chr10	7466444	7467444
Hawkins	chr10	7468344	7469344
Hawkins	chr10	7470144	7471144
Hawkins	chr10	7524744	7525744
Hawkins	chr10	7675944	7676944
Hawkins	chr10	7677744	7678744
Hawkins	chr10	8100144	8101144
Hawkins	chr10	8102144	8103144
Hawkins	chr10	8104444	8105444
Hawkins	chr10	8106744	8107744
Hawkins	chr10	8331144	8332144
Hawkins	chr10	8451144	8452144
Hawkins	chr10	8545044	8546044
Hawkins	chr10	8762344	8763344
Hawkins	chr10	9354144	9355144
Hawkins	chr10	9552344	9553344
Hawkins	chr10	10335244	10336244
Hawkins	chr10	10345944	10346944
Hawkins	chr10	10402844	10403844
Hawkins	chr10	10459644	10460644
Hawkins	chr10	10583744	10584744
Hawkins	chr10	10593644	10594644
Hawkins	chr10	10629344	10630344
Hawkins	chr10	10738844	10739844
Hawkins	chr10	10838844	10839844
Hawkins	chr10	11076844	11077844
Hawkins	chr10	11136244	11137244
Hawkins	chr10	11147744	11148744
Hawkins	chr10	11166544	11167544
Hawkins	chr10	11187544	11188544
Hawkins	chr10	11189244	11190244
Hawkins	chr10	11198344	11199344
Hawkins	chr10	11239144	11240144
Hawkins	chr10	11246044	11247044
Hawkins	chr10	11291344	11292344
Hawkins	chr10	11370544	11371544
Hawkins	chr10	11377144	11378144
Hawkins	chr10	11379044	11380044
Hawkins	chr10	11473244	11474244
Hawkins	chr10	11511144	11512144
Hawkins	chr10	11839444	11840444
Hawkins	chr10	11871744	11872744
Hawkins	chr10	11916344	11917344
Hawkins	chr10	11978444	11979444
Hawkins	chr10	12220444	12221444
Hawkins	chr10	12307244	12308244
Hawkins	chr10	12395144	12396144
Hawkins	chr10	12401444	12402444
Hawkins	chr10	12525844	12526844
Hawkins	chr10	12551944	12552944
Hawkins	chr10	12666444	12667444
Hawkins	chr10	12680244	12681244
Hawkins	chr10	12811244	12812244
Hawkins	chr10	12816944	12817944
[truncated: 63,536 more rows]
