# Supplementary material for: Functional Dissection of the Enhancer Repertoire in Human Embryonic Stem Cells
Source: Cell Stem Cell. 2018 Aug 2;23(2):276–288.e8. doi: 10.1016/j.stem.2018.06.014 (PMC6084406; doi:10.1016/j.stem.2018.06.014)
Supplement: Table S3. LOLA, Enrichr, and GREAT Enrichments, Related to Figures 2, 4, and 5 [file mmc4.xlsx]

## Sheet: Overview
Tabs:
Table S3
Functional enrichment results
Tabs:
LOLA -- Primed CODEX	Figure 2
LOLA -- Primed ENCODE ChIP-seq	Figure 2
LOLA -- Primed ENCODE Segmentat	Figure 2
Enrichr -- Core and Extended module enhancers	Figure 4
GREAT -- Core and Extended module enhancers	Figure 4
GREAT -- Core and Extended module enhancers (by distance)	Figure 4
LOLA -- Naive CODEX	Figure 5
LOLA -- Naive ENCODE ChIP-seq	Figure 5
LOLA -- Naive ENCODE Segmentation	Figure 5
Enrichr -- Enhancer groups primed/naive	Figure 5
Tools used:
https://doi.org/10.1093/bioinformatics/btv612	LOLA
https://doi.org/10.1093/nar/gkw377	Enrichr
https://doi.org/10.1038/nbt.1630	GREAT

## Sheet: LOLA -- Primed CODEX
Enhancer activity	File name	Description	Region number	Cell type	Antibody	A (support)	B	C	D	Observed/expected ratio (log2)	Adjusted p-value
Active	GSM1124068_SOX2.bed	codex Embryonic Stem Cell SOX2	2311	Embryonic stem cell	SOX2	1163	1845	31190	328160	2.72928	0
Active	BG22_STAT5_HEL_DMSO.bed	No drug (DMSO)	127	Erythroid leukaemia	STAT5	40	64	32313	329941	2.67389	5.1179e-07
Active	GSM897117_SMAD3.bed	codex Embryonic Stem Cell SMAD3	947	Embryonic stem cell	SMAD3	420	899	31933	329106	2.2675	8.0563e-52
Active	GSM1124069_SOX2.bed	codex Embryonic Stem Cell SOX2	5206	Embryonic stem cell	SOX2	1932	4299	30421	325706	2.26652	0
Active	GSM1466007_EP300.bed	Kasumi-1 (AML FAB M2) with t(8;21) translocation and RUNX1/ETO siRNA derived fro	839	Acute myeloid leukemia	EP300	126	338	32227	329667	1.93098	6.29818e-13
Active	GSM1124070_NANOG.bed	codex Embryonic Stem Cell NANOG	13465	Embryonic stem cell	NANOG	3931	11558	28422	318447	1.93021	0
Active	GSM1124067_POU5F1.bed	codex Embryonic Stem Cell POU5F1	10380	Embryonic stem cell	POU5F1	2731	8342	29622	321663	1.82982	0
Active	GSM1466006_EP300.bed	Kasumi-1 (AML FAB M2) with t(8;21) translocation and mismatch siRNA derived from	581	Acute myeloid leukemia	EP300	86	260	32267	329745	1.75711	5.89743e-08
Active	GSM1124071_NANOG.bed	codex Embryonic Stem Cell NANOG	18537	Embryonic stem cell	NANOG	4403	15542	27950	314463	1.67235	0
Active	GSM831004_NCOR1.bed	K562 erythrocytic leukaemia cells (ATCC CCL-243) were grown according to standar	624	Erythrocytic leukaemia cell	NCOR1	120	389	32233	329616	1.65743	7.00937e-10
Active	GSM981237_TP53.bed	codex Embryonic Stem Cell TP53	3420	Embryonic stem cell	TP53	767	2598	31586	327407	1.61368	3.50751e-55
Active	GSM981236_TP53.bed	codex Embryonic Stem Cell TP53	4067	Embryonic stem cell	TP53	618	2155	31735	327850	1.56678	9.04187e-43
Active	GSM908069_PolII.bed	Proerythroblasts were derived from CD34+ adult bone marrow cells isolated from h	235	Erythroblast	POLR2A	60	223	32293	329782	1.45819	0.000173121
Active	GSM831001_CREBBP.bed	K562 erythrocytic leukaemia cells (ATCC CCL-243) were grown according to standar	2277	Erythrocytic leukaemia cell	CREBBP	66	250	32287	329755	1.43097	9.82733e-05
Active	GSM959048_ZNF143.bed	ChIP-seq_ZNF143_293T-rex. ChIP assays were performed essentially as previously d	2276	Embryonic kidney cell	ZNF143	471	1849	31882	328156	1.3906	3.46322e-27
Active	GSM908059_NFE2.bed	Proerythroblasts were derived from CD34+ adult bone marrow cells isolated from h	404	Erythroblast	NFE2	22	86	32331	329919	1.38428	0.055003
Active	GSM959049_ZNF143.bed	ChIP-seq_ZNF143_HPB-ALL. ChIP assays were performed essentially as previously de	1901	T-cell acute lymphoblastic leukemia cell	ZNF143	437	1822	31916	328183	1.30233	9.31344e-23
Active	GSM831036_EP300.bed	K562 erythrocytic leukaemia cells (ATCC CCL-243) were grown according to standar	2276	Embryonic stem cell	EP300	328	1400	32025	328605	1.26546	1.48436e-16
Active	GSM959045_ZNF143.bed	ChIP-seq_ZNF143_HeLa. ChIP assays were performed essentially as previously descr	4407	Cervical cancer cell	ZNF143	831	3633	31522	326372	1.24375	5.68849e-39
Active	GSM1097881_SCL.bed	Mobilised CD34+ cells isolated from the healthly peripheral blood.	528	Hematopoietic stem and progenitor cell	TAL1	80	346	32273	329659	1.23979	0.000150315
Active	GSM959047_ZNF143.bed	ChIP-seq_ZNF143_K562. ChIP assays were performed essentially as previously descr	3419	Chronic myelogenous leukemia cell	ZNF143	622	2729	31731	327276	1.23309	4.10311e-29
Active	GSM1313922_CDK7.bed	MM1-S cell line cell line treated with DMSO for 6 hours for Cdk7 inhibitor.	3839	Multiple myeloma cell	CDK7	702	3123	31651	326882	1.21502	6.93103e-32
Active	GSM1501162_CEBPA.bed	Kasumi-1 (AML FAB M2) with t(8;21) translocation and mismatch siRNA derived from	612	Acute myeloid leukemia	CEBPA	75	336	32278	329669	1.18889	0.000452257
Active	GSM1224785_POLR2A.bed	Jurkat T-ALL cell line treated with THZ-2-102 for 6 hours (Cdk7 covalent inhibit	4956	Leukemia cell	POLR2A	1217	5595	31136	324410	1.18034	1.9177e-51
Active	GSM970261_IRF2.bed	Proerythroblasts were derived from CD34+ adult bone marrow cells isolated from h	1789	Erythroblast	IRF2	179	813	32174	329192	1.17171	2.1277e-08
Active	GSM1278242_GFI1B.bed	Proerythroblasts derived from CD34+ bone marrow cells isolated from heathly dono	3000	Erythroblast	GFI1B	163	750	32190	329255	1.15249	1.56188e-07
Active	GSM959051_ZNF143.bed	ChIP-seq_ZNF143_FLP143HA_T4. cell line specificity: HEK293-T-Rex inducible cell	6459	Embryonic kidney cell	ZNF143	841	4021	31512	325984	1.11345	1.01694e-32
Active	GSM1313924_CDK9.bed	MM1-S cell line cell line treated with DMSO for 6 hours.	7705	Multiple myeloma cell	CDK9	1406	6790	30947	323215	1.1128	2.31718e-53
Active	GSM897115_POLR2A.bed	codex Embryonic Stem Cell POLR2A	12277	Embryonic stem cell	POLR2A	2629	13055	29724	316950	1.10253	1.85456e-95
Active	GSM1252934_RBPJ.bed	T cell Lymphoblastic Lymphoma cell line carrying t(7;9) translocation (TCRB-NOTC	4115	Lymphoma cell	RBPJ	809	3906	31544	326099	1.09839	8.08292e-31
Active	GSM1252933_NOTCH1.bed	T cell Lymphoblastic Lymphoma cell line carrying t(7;9) translocation (TCRB-NOTC	3633	Lymphoma cell	NOTCH1	699	3386	31654	326619	1.09093	1.56896e-26
Active	GSM959050_ZNF143.bed	ChIP-seq_ZNF143_FLP143HA_T0. cell line specificity: HEK293-T-Rex inducible cell	4353	Embryonic kidney cell	ZNF143	499	2444	31854	327561	1.07008	1.12238e-18
Active	GSM959052_ZNF143.bed	ChIP-seq_ZNF76_FLP76_T4. cell line specificity: HEK293-T-Rex inducible cell line	7031	Embryonic kidney cell	ZNF143	797	3993	31556	326012	1.04412	6.7194e-28
Active	GSM831025_CHD1.bed	K562 erythrocytic leukaemia cells (ATCC CCL-243) were grown according to standar	4814	Embryonic stem cell	CHD1	989	5025	31364	324980	1.02809	2.43588e-33
Active	GSM607952_FLI1.bed	CD34+ Umbilical Cord Blood (UCB) were differentiated into megakaryocytes for 10	3674	Megakaryocyte	FLI1	584	2955	31769	327050	1.02471	3.78571e-20
Active	GSM1124063_FOXA2.bed	Day 5 of in vitro differentiation with FGF2; BMP4 and B27	34457	Endoderm	FOXA2	2374	12639	29979	317366	0.991643	8.2285e-72
Active	GSM722710_POLR2A.bed	Kasumi-1 (AML FAB M2) with t(8;21) translocation and RUNX1/ETO siRNA derived fro	10018	Acute myeloid leukemia	POLR2A	1916	10187	30437	319818	0.982808	1.22495e-57
Active	GSM638312_13_IKAROS.bed	CD133+ Umbilical Cord Blood (UCB) cells were expanded in vitro for 10-11 days; f	1118	Umbilical cord blood stem and progenitor cell	IKAROS	224	1178	32129	328827	0.960649	1.59e-07
Active	GSM722709_POLR2A.bed	Kasumi-1 (AML FAB M2) with t(8;21) translocation and mismatch siRNA derived from	10124	Acute myeloid leukemia	POLR2A	1927	10554	30426	319451	0.938897	1.57929e-53
Active	GSM785503_4_EGR2.bed	Macrophages were derived from peripheral blood monocytes by incubation with huma	1020	Macrophage	EGR2	182	981	32171	329024	0.924117	6.55781e-06
Active	GSM722704_RUNX1.bed	Kasumi-1 (AML FAB M2) with t(8;21) translocation derived from the DSMZ.	10203	Acute myeloid leukemia	RUNX1	1228	6757	31125	323248	0.91649	1.43069e-33
Active	GSM937544_POLR2A.bed	codex Embryonic Stem Cell POLR2A	14514	Embryonic stem cell	POLR2A	2804	15824	29549	314181	0.91391	1.4801e-72
Active	GSM1252936_NOTCH1.bed	T cell Lymphoblastic Lymphoma cell line carrying t(7;9) translocation (TCRB-NOTC	10849	Lymphoma cell	NOTCH1	1708	9524	30645	320481	0.907326	4.656e-45
Active	GSM831038_RBBPS.bed	K562 erythrocytic leukaemia cells (ATCC CCL-243) were grown according to standar	12525	Embryonic stem cell	RBBP5	2433	13760	29920	316245	0.902255	5.04936e-62
Active	GSM937545_POLR2A.bed	codex Embryonic Stem Cell POLR2A	15798	Embryonic stem cell	POLR2A	2951	16852	29402	313153	0.8993	6.77805e-74
Active	GSM831029_HDAC2.bed	K562 erythrocytic leukaemia cells (ATCC CCL-243) were grown according to standar	8835	Embryonic stem cell	HDAC2	1695	9502	30658	320503	0.898971	5.09108e-44
Active	GSM1097885_LMO2.bed	Mobilised CD34+ cells isolated from the healthly peripheral blood.	1790	Hematopoietic stem and progenitor cell	LMO2	166	922	32187	329083	0.880286	4.42824e-05
Active	GSM1252937_RBPJ.bed	T cell Lymphoblastic Lymphoma cell line carrying t(7;9) translocation (TCRB-NOTC	9754	Lymphoma cell	RBPJ	1498	8512	30855	321493	0.874701	2.47212e-37
Active	GSM1122308_TBP.bed	Acute myelomonocytic leukaemia cell line carrying inv(16) translocation (CBFbeta	8207	Leukaemia cell	TBP	1605	9160	30748	320845	0.870493	1.67209e-39
Active	GSM1224787_POLR2A.bed	Jurkat T-ALL cell line treated with flavopiridol for 6 hours.	11078	Leukemia cell	POLR2A	2042	11730	30311	318275	0.870159	1.65724e-49
Active	GSM1122321_CBFB.bed	U937 (histiocytic lymphoma) cell line conditionally expressing CBFbeta-MYH11 tra	9623	Leukaemia cell	CBFB	1012	5737	31341	324268	0.867947	1.7316e-25
Active	GSM1224784_POLR2A.bed	Jurkat T-ALL cell line treated with DMSO/vehicle for 6 hours (equivalent DMSO co	12283	Leukemia cell	POLR2A	2140	12383	30213	317622	0.861349	8.71739e-51
Active	GSM1313923_POLR2A.bed	MM1-S cell line cell line treated with DMSO for 6 hours.	13717	Multiple myeloma cell	POLR2A	2293	13299	30060	316706	0.861173	4.6772e-54
Active	GSM1296385_CDK7.bed	Untreated Jurkat T-ALL cell line.	14641	Leukemia cell	CDK7	2044	11907	30309	318098	0.849288	1.77699e-47
Active	GSM831040_SAP30.bed	K562 erythrocytic leukaemia cells (ATCC CCL-243) were grown according to standar	16520	Embryonic stem cell	SAP30	2776	16477	29577	313528	0.836654	2.99285e-61
Active	GSM1252943_P300.bed	T cell Lymphoblastic Lymphoma cell line carrying t(7;9) translocation (TCRB-NOTC	19253	Lymphoma cell	P300	2296	13592	30057	316413	0.830468	8.30087e-51
Active	GSM607951_RUNX1.bed	CD34+ Umbilical Cord Blood (UCB) were differentiated into megakaryocytes for 10	7868	Megakaryocyte	RUNX1	1093	6370	31260	323635	0.828973	2.67924e-25
Active	GSM1122307_MED21.bed	Acute myelomonocytic leukaemia cell line carrying inv(16) translocation (CBFbeta	10213	Leukaemia cell	MED21	1936	11455	30417	318550	0.823739	1.0226e-42
Active	GSM835863_EP300.bed	Acute myeloid leukaemia (AML) M2-subtype cell line from the bone marrow of a 22-	5120	Leukaemia cell	EP300	357	2077	31996	327928	0.816905	8.6297e-09
Active	GSM1122319_MYH11.bed	CD34+ acute myeloid leukaemia (AML) blast cells carrying inv(16) translocation (	7941	Leukaemia cell	MYH11	1490	8838	30863	321167	0.810961	1.59848e-32
Active	GSM831037_PHF8.bed	K562 erythrocytic leukaemia cells (ATCC CCL-243) were grown according to standar	13630	Embryonic stem cell	PHF8	2567	15499	29786	314506	0.806357	2.21365e-53
Active	GSM831018_SAP30.bed	K562 erythrocytic leukaemia cells (ATCC CCL-243) were grown according to standar	10433	Erythrocytic leukaemia cell	SAP30	1982	11914	30371	318091	0.801039	1.55227e-41
Active	GSM830988_CHD1.bed	K562 erythrocytic leukaemia cells (ATCC CCL-243) were grown according to standar	6998	Erythrocytic leukaemia cell	CHD1	1355	8081	30998	321924	0.800226	4.50538e-29
Active	GSM831020_SIRT6.bed	K562 erythrocytic leukaemia cells (ATCC CCL-243) were grown according to standar	1838	Erythrocytic leukaemia cell	SIRT6	226	1328	32127	328677	0.799945	1.05769e-05
Active	GSM850823_RUNX1.bed	Kasumi-1 (AML FAB M2) with t(8;21) translocation and mismatch siRNA derived from	12817	Acute myeloid leukemia	RUNX1	1048	6229	31305	323776	0.799163	8.06312e-23
Active	GSM1252931_RUNX1.bed	T cell Lymphoblastic Lymphoma cell line carrying t(7;9) translocation (TCRB-NOTC	26549	Lymphoma cell	RUNX1	2682	16357	29671	313648	0.793489	5.52015e-54
Active	GSM1224786_POLR2A.bed	Jurkat T-ALL cell line treated with THZ-2-149 for 6 hours (competitive Cdk7 inhi	17457	Leukemia cell	POLR2A	2384	14534	29969	315471	0.787984	6.39814e-48
Active	GSM1122323_MYH11.bed	U937 (histiocytic lymphoma) cell line conditionally expressing CBFbeta-MYH11 tra	29434	Leukaemia cell	MYH11	2113	12966	30240	317039	0.772756	2.38129e-41
Active	GSM1122322_CBFB.bed	U937 (histiocytic lymphoma) cell line conditionally expressing CBFbeta-MYH11 tra	15852	Leukaemia cell	CBFB	2657	16447	29696	313558	0.770432	7.89794e-51
Active	GSM1097879_ERG.bed	Mobilised CD34+ cells isolated from the healthly peripheral blood.	2783	Hematopoietic stem and progenitor cell	ERG	253	1531	32100	328474	0.75786	8.98529e-06
Active	GSM1122305_MYH11.bed	Acute myelomonocytic leukaemia cell line carrying inv(16) translocation (CBFbeta	6452	Leukaemia cell	MYH11	746	4581	31607	325424	0.745581	9.23085e-15
Active	GSM638314_15_16_MEIS1.bed	CD133+ Umbilical Cord Blood (UCB) cells were expanded in vitro for 10-11 days; f	420	Umbilical cord blood stem and progenitor cell	MEIS1	22	134	32331	329871	0.744245	0.402462
Active	GSM1519639_MYB.bed	codex T-Cell MYB	20147	T-cell	MYB	1954	12197	30399	317808	0.744029	6.00671e-36
Active	GSM850824_RUNX1.bed	Kasumi-1 (AML FAB M2) with t(8;21) translocation and RUNX1/ETO siRNA derived fro	17787	Acute myeloid leukemia	RUNX1	1163	7190	31190	322815	0.743403	3.57087e-22
Active	GSM1122318_HDAC1.bed	Acute myelomonocytic leukaemia cell line carrying inv(16) translocation (CBFbeta	20782	Leukaemia cell	HDAC1	2373	14904	29980	315101	0.74282	6.76829e-43
Active	GSM651546_GATA1.bed	CD36+ erythroid progenitor cells were derived from mobilised CD34+ cells isolate	10328	Erythroid progenitor	GATA1	832	5128	31521	324877	0.741759	3.52869e-16
Active	GSM651552_BRG1.bed	Mobilised CD34+ cells isolated from the healthly peripheral blood.	6462	Hematopoietic stem and progenitor cell	SMARCA4	674	4147	31679	325858	0.741388	2.57067e-13
Active	GSM1501163_CEBPA.bed	Kasumi-1 (AML FAB M2) with t(8;21) translocation and RUNX1/ETO siRNA derived fro	7279	Acute myeloid leukemia	CEBPA	431	2647	31922	327358	0.739639	7.64412e-09
Active	GSM941543_MLLN.bed	Adult acute B cell precursor lymphoblastic leukaemia cell line carrying t(4;11)	3495	Leukaemia cell	KMT2A	485	2988	31868	327017	0.736052	9.43023e-10
Active	GSM970257_GATA1.bed	Proerythroblasts derived from CD34+ foetal liver cells (2-trimester stage).	10094	Erythroblast	GATA1	572	3535	31781	326470	0.733081	3.04326e-11
Active	GSM1519641_MYB.bed	codex T-Cell MYB	24032	T-cell	MYB	2302	14579	30051	315426	0.728877	2.53113e-40
Active	GSM1124064_FOXA2.bed	Day 5 of in vitro differentiation with FGF2; BMP4 and B27	31741	Endoderm	FOXA2	3975	25780	28378	304225	0.725063	1.96651e-65
Active	GSM831009_PHF8.bed	K562 erythrocytic leukaemia cells (ATCC CCL-243) were grown according to standar	17229	Erythrocytic leukaemia cell	PHF8	2913	18641	29440	311364	0.724844	1.53906e-49
Active	GSM830993_HDAC1.bed	K562 erythrocytic leukaemia cells (ATCC CCL-243) were grown according to standar	11727	Erythrocytic leukaemia cell	HDAC1	2067	13116	30286	316889	0.721529	7.56298e-36
Active	GSM831008_PHF8.bed	K562 erythrocytic leukaemia cells (ATCC CCL-243) were grown according to standar	16510	Erythrocytic leukaemia cell	PHF8	2855	18302	29498	311703	0.721037	3.41118e-48
Active	GSM1252942_MED1.bed	T cell Lymphoblastic Lymphoma cell line carrying t(7;9) translocation (TCRB-NOTC	27299	Lymphoma cell	MED1	3114	20048	29239	309957	0.719478	6.91924e-52
Active	GSM831012_RBBPS.bed	K562 erythrocytic leukaemia cells (ATCC CCL-243) were grown according to standar	15698	Erythrocytic leukaemia cell	RBBP5	2643	16983	29710	313022	0.713393	4.87776e-44
Active	GSM1252941_BRD4.bed	T cell Lymphoblastic Lymphoma cell line carrying t(7;9) translocation (TCRB-NOTC	23553	Lymphoma cell	BRD4	2876	18601	29477	311404	0.707874	6.34696e-47
Active	GSM1097884_RUNX1.bed	Mobilised CD34+ cells isolated from the healthly peripheral blood.	14287	Hematopoietic stem and progenitor cell	RUNX1	1480	9425	30873	320580	0.705362	2.71602e-25
Active	GSM1122320_CBFB.bed	CD34+ acute myeloid leukaemia (AML) blast cells carrying inv(16) translocation (	6608	Leukaemia cell	CBFB	1146	7281	31207	322724	0.702819	7.97943e-20
Active	GSM1252930_GABPA.bed	T cell Lymphoblastic Lymphoma cell line carrying t(7;9) translocation (TCRB-NOTC	14021	Lymphoma cell	GABPA	778	4928	31575	325077	0.700756	8.51053e-14
Active	GSM1122303_CBFB.bed	Acute myelomonocytic leukaemia cell line carrying inv(16) translocation (CBFbeta	12533	Leukaemia cell	CBFB	2089	13466	30264	316539	0.698263	3.86226e-34
Active	GSM1519643_MYB.bed	codex T-Cell MYB	21401	T-cell	MYB	2171	14028	30182	315977	0.696173	3.51211e-35
Active	GSM1519635_MYB.bed	codex T-Cell MYB	26035	T-cell	MYB	2387	15471	29966	314534	0.695513	2.57378e-38
Active	GSM898062_NCOR2.bed	Cell line: Germinal center B cells. Chip antibody: SMRT	5917	B-cell	NCOR2	426	2719	31927	327286	0.683539	1.07989e-07
Active	GSM1501165_LMO2.bed	Kasumi-1 (AML FAB M2) with t(8;21) translocation and RUNX1/ETO siRNA derived fro	13782	Acute myeloid leukemia	LMO2	1472	9513	30881	320492	0.683363	8.65822e-24
Active	GSM1122317_EP300.bed	Acute myelomonocytic leukaemia cell line carrying inv(16) translocation (CBFbeta	33890	Leukaemia cell	EP300	2913	19291	29440	310714	0.672378	3.22541e-43
Active	GSM898060_BCL6.bed	Cell line: Germinal center B cells. Chip antibody: BCL6	23912	B-cell	BCL6	2256	14843	30097	315162	0.670448	4.61871e-34
Active	GSM607949_GATA1.bed	CD34+ Umbilical Cord Blood (UCB) were differentiated into megakaryocytes for 10	1867	Megakaryocyte	GATA1	143	919	32210	329086	0.66882	0.00485968
Active	GSM749524_EP300.bed	Acute promyelocytic leukaemia (APL) M3-subtype cell line from the bone marrow of	8952	Leukaemia cell	EP300	705	4562	31648	325443	0.668234	1.26631e-11
Active	GSM831011_KDM5B.bed	K562 erythrocytic leukaemia cells (ATCC CCL-243) were grown according to standar	5601	Erythrocytic leukaemia cell	KDM5B	944	6158	31409	323847	0.660446	7.07134e-15
Active	GSM1442006_MYB.bed	codex T-Cell MYB	30659	T-cell	MYB	2108	13971	30245	316034	0.656812	7.59215e-31
Active	GSM831010_KDM5B.bed	K562 erythrocytic leukaemia cells (ATCC CCL-243) were grown according to standar	21221	Erythrocytic leukaemia cell	KDM5B	2910	19482	29443	310523	0.655643	3.07749e-41
Active	GSM1442005_MYB.bed	codex T-Cell MYB	17978	T-cell	MYB	957	6267	31396	323738	0.654976	7.52779e-15
Active	GSM1097880_FLI1.bed	Mobilised CD34+ cells isolated from the healthly peripheral blood.	10750	Hematopoietic stem and progenitor cell	FLI1	976	6393	31377	323612	0.654932	4.07316e-15
Active	GSM970260_PolII.bed	Proerythroblasts were derived from CD34+ adult bone marrow cells isolated from h	25986	Erythroblast	POLR2A	2927	19611	29426	310394	0.654759	2.36178e-41
Active	GSM722401_TCFL72.bed	Mobilised CD34+ cells isolated from the healthly peripheral blood were expanded	3739	Hematopoietic stem and progenitor cell	TCF7L2	214	1390	32139	328615	0.654583	0.000501558
Active	GSM607950_GATA2.bed	CD34+ Umbilical Cord Blood (UCB) were differentiated into megakaryocytes for 10	409	Megakaryocyte	GATA2	44	287	32309	329718	0.645732	0.222793
Active	GSM1082306_AML1_ETO_or_RUNX1T1.bed	Juvenile acute myeloid leukaemia cell line carrying t(8;21) translocation RUNX1-	16941	Leukaemia cell	RUNX1T1	2179	14579	30174	315426	0.643758	1.13049e-30
Inactive	GSM908054_TAL1.bed	Proerythroblasts derived from CD34+ foetal liver cells (2-trimester stage).	584	Erythroblast	TAL1	186	12	329198	32962	0.634077	0.696344
Active	GSM1122313_ELF1.bed	Acute myelomonocytic leukaemia cell line carrying inv(16) translocation (CBFbeta	9602	Leukaemia cell	ELF1	1611	10800	30742	319205	0.631184	1.82447e-22
Active	GSM1084801_BCL6.bed	Adult B cell Non-Hodgkin Lymphoma (large diffuse cell lymphoma) carrying t(8;14)	8053	Lymphoma cell	BCL6	1054	7030	31299	322975	0.629569	3.82406e-15
Active	GSM831016_POLR2A.bed	K562 erythrocytic leukaemia cells (ATCC CCL-243) were grown according to standar	35672	Erythrocytic leukaemia cell	POLR2A	2922	19911	29431	310094	0.628749	2.29974e-38
Active	GSM1082308_HEB_TCF12.bed	Juvenile acute myeloid leukaemia cell line carrying t(8;21) translocation RUNX1-	18869	Leukaemia cell	TCF12	2094	14172	30259	315833	0.625003	4.64553e-28
Active	GSM1252929_ETS1.bed	T cell Lymphoblastic Lymphoma cell line carrying t(7;9) translocation (TCRB-NOTC	41378	Lymphoma cell	ETS1	3766	26017	28587	303988	0.622224	3.16378e-47
Active	GSM959056_ZNF143.bed	ChIP-seq_ICN1_HPB-ALL. ChIP assays were performed essentially as previously desc	43398	T-cell acute lymphoblastic leukemia cell	NOTCH1	3645	25207	28708	304798	0.618485	2.27729e-45
Active	GSM831000_JARID1C.bed	K562 erythrocytic leukaemia cells (ATCC CCL-243) were grown according to standar	3472	Erythrocytic leukaemia cell	KDM5C	595	3982	31758	326023	0.617237	9.78489e-09
Active	GSM722708_RUNX1.bed	Peripheral blood (bone marrow mononuclear CD34+) cells from non-t(8;21) AML pati	44582	Acute myeloid leukemia	RUNX1	3064	21197	29289	308808	0.6079	1.18958e-37
Active	GSM898061_BCOR.bed	Cell line: Germinal center B cells. Chip antibody: BCOR	31772	B-cell	BCOR	3223	22394	29130	307611	0.603886	6.39994e-39
Active	GSM1122309_HEB.bed	Acute myelomonocytic leukaemia cell line carrying inv(16) translocation (CBFbeta	17269	Leukaemia cell	TCF12	2142	14756	30211	315249	0.599065	1.49659e-26
Active	GSM722706_RUNX1T1.bed	Kasumi-1 (AML FAB M2) with t(8;21) translocation and mismatch siRNA derived from	3283	Acute myeloid leukemia	RUNX1T1	343	2321	32010	327684	0.597232	3.77234e-05
Active	GSM831006_EP300.bed	K562 erythrocytic leukaemia cells (ATCC CCL-243) were grown according to standar	2174	Erythrocytic leukaemia cell	EP300	163	1104	32190	328901	0.593159	0.00762738
Active	GSM830995_HDAC2.bed	K562 erythrocytic leukaemia cells (ATCC CCL-243) were grown according to standar	5605	Erythrocytic leukaemia cell	HDAC2	830	5708	31523	324297	0.581025	1.28441e-10
Active	GSM1122310_GATA2.bed	Acute myelomonocytic leukaemia cell line carrying inv(16) translocation (CBFbeta	6162	Leukaemia cell	GATA2	950	6562	31403	323443	0.57639	7.92795e-12
Active	GSM1122306_RUNX1.bed	Acute myelomonocytic leukaemia cell line carrying inv(16) translocation (CBFbeta	17308	Leukaemia cell	RUNX1	2146	15011	30207	314994	0.576062	8.61341e-25
Active	GSM970259_PolII.bed	Proerythroblasts derived from CD34+ foetal liver cells (2-trimester stage).	35015	Erythroblast	POLR2A	3100	21924	29253	308081	0.574475	2.5601e-34
Active	GSM1122314_ERG.bed	Acute myelomonocytic leukaemia cell line carrying inv(16) translocation (CBFbeta	25083	Leukaemia cell	ERG	3201	22817	29152	307188	0.563933	3.85698e-34
Active	GSM1122312_FLI1.bed	Acute myelomonocytic leukaemia cell line carrying inv(16) translocation (CBFbeta	4027	Leukaemia cell	FLI1	685	4761	31668	325244	0.563324	1.69171e-08
Active	GSM831015_REST.bed	K562 erythrocytic leukaemia cells (ATCC CCL-243) were grown according to standar	5610	Erythrocytic leukaemia cell	REST	313	2188	32040	327817	0.549554	0.000331636
Active	GSM831035_KDM4A.bed	K562 erythrocytic leukaemia cells (ATCC CCL-243) were grown according to standar	20642	Embryonic stem cell	KDM4A	3188	22942	29165	307063	0.54895	2.2065e-32
Active	GSM1159670_MAFK.bed	Adult B cell Non-Hodgkin Lymphoma (large diffuse cell lymphoma) carrying t(8;14)	6721	Lymphoma cell	MAFK	431	3021	31922	326984	0.547319	1.948e-05
Active	GSM1501167_SPI1.bed	Kasumi-1 (AML FAB M2) with t(8;21) translocation and RUNX1/ETO siRNA derived fro	21287	Acute myeloid leukemia	SPI1	1123	7939	31230	322066	0.544742	1.78868e-12
Active	GSM1122311_TAL1.bed	Acute myelomonocytic leukaemia cell line carrying inv(16) translocation (CBFbeta	9472	Leukaemia cell	TAL1	1309	9278	31044	320727	0.543601	2.81057e-14
Active	GSM785495_PU1.bed	Peripheral blood monocytes separated by leukapheresis of healthy donors.	33822	Monocyte	SPI1	2187	15743	30166	314262	0.533279	5.89457e-22
Active	GSM722705_RUNX1T1.bed	Kasumi-1 (AML FAB M2) without t(8;21) translocation derived from the DSMZ.	5124	Acute myeloid leukemia	RUNX1T1	520	3738	31833	326267	0.511765	1.00802e-05
Active	GSM1122315_SPI1.bed	Acute myelomonocytic leukaemia cell line carrying inv(16) translocation (CBFbeta	5553	Leukaemia cell	SPI1	792	5712	31561	324293	0.51065	3.43184e-08
Active	GSM610332_RUNX1.bed	Adult chronic myeloid leukaemia (at blast crisis) cell line carrying t(9;22) tra	5430	Leukaemia cell	RUNX1	373	2682	31980	327323	0.509401	0.000255961
Active	GSM1501164_LMO2.bed	Kasumi-1 (AML FAB M2) with t(8;21) translocation and mismatch siRNA derived from	11106	Acute myeloid leukemia	LMO2	937	6774	31416	323231	0.509098	1.9092e-09
Active	GSM1097883_GATA2.bed	Mobilised CD34+ cells isolated from the healthly peripheral blood.	7046	Hematopoietic stem and progenitor cell	GATA2	329	2391	32024	327614	0.493307	0.0010022
Active	GSM610330_RUNX1.bed	Infantile acute megakaryoblastic leukaemia (AML M7) cell line with Trisomy 21.	6857	Leukaemia cell	RUNX1	363	2639	31990	327366	0.493252	0.000501827
Active	GSM850826_RUNX1T1.bed	Blast cells from human patient B with t(8;21) AML.	1125	Acute myeloid leukemia	RUNX1T1	66	482	32287	329523	0.482849	0.269267
Active	GSM1010893_RUNX3.bed	GM12878 cell from ENCODE project.	104018	B-cell	RUNX3	4848	37060	27505	292945	0.478459	4.55726e-36
Active	GSM970258_GATA1.bed	Proerythroblasts were derived from CD34+ adult bone marrow cells isolated from h	71670	Erythroblast	GATA1	2967	22384	29386	307621	0.472556	3.80718e-23
Active	GSM722402_TCFL72.bed	Mobilised CD34+ cells isolated from the healthly peripheral blood were expanded	6212	Hematopoietic stem and progenitor cell	TCF7L2	258	1907	32095	328098	0.467835	0.00708643
Active	GSM1122304_MYH11.bed	Acute myelomonocytic leukaemia cell line carrying inv(16) translocation (CBFbeta	9071	Leukaemia cell	MYH11	1312	9799	31041	320206	0.465879	6.32226e-11
Active	GSM1278240_GATA1.bed	Proerythroblasts derived from CD34+ bone marrow cells isolated from heathly dono	53723	Erythroblast	GATA1	2341	17718	30012	312287	0.459236	8.0276e-18
Active	GSM610334_RUNX1.bed	Adult chronic myeloid leukaemia (at blast crisis) cell line carrying t(9;22) tra	15982	Leukaemia cell	RUNX1	1133	8522	31220	321483	0.453149	3.73384e-09
Active	GSM610336_FOS.bed	Adult chronic myeloid leukaemia (at blast crisis) cell line carrying t(9;22) tra	11110	Leukaemia cell	FOS	601	4523	31752	325482	0.445808	3.50802e-05
Active	GSM467647_GATA1.bed	Human K562 erythroleukemia cells (ATCC # CCL-243) were cultured in RPMI medium 1	4065	Myeloid leukemia	GATA1	287	2157	32066	327848	0.443999	0.00684477
Active	GSM785502_CEBPbeta.bed	Macrophages were derived from peripheral blood monocytes by incubation with huma	35161	Macrophage	CEBPB	1174	8936	31179	321069	0.436034	7.65212e-09
Active	GSM1122302_CBFB.bed	Acute myelomonocytic leukaemia cell line carrying inv(16) translocation (CBFbeta	18365	Leukaemia cell	CBFB	2428	18693	29925	311312	0.434275	1.2034e-16
Active	GSM1082309_E2A_TCF3.bed	Juvenile acute myeloid leukaemia cell line carrying t(8;21) translocation RUNX1-	43270	Leukaemia cell	TCF3	3335	25881	29018	304124	0.433501	6.57813e-22
Active	GSM1501166_SPI1.bed	Kasumi-1 (AML FAB M2) with t(8;21) translocation and mismatch siRNA derived from	25538	Acute myeloid leukemia	SPI1	1063	8133	31290	321872	0.427061	7.85578e-08
Active	GSM1257396_NR2F2.bed	codex Endometrial Stromal Cell NR2F2	19929	Endometrial stromal cell	NR2F2	682	5259	31671	324746	0.411126	4.66789e-05
Active	GSM1082311_LMO2.bed	Juvenile acute myeloid leukaemia cell line carrying t(8;21) translocation RUNX1-	7923	Leukaemia cell	LMO2	494	3804	31859	326201	0.411048	0.000666518
Active	GSM831002_KDM1A.bed	K562 erythrocytic leukaemia cells (ATCC CCL-243) were grown according to standar	13355	Erythrocytic leukaemia cell	KDM1A	757	5875	31596	324130	0.402529	2.49896e-05
Active	GSM1278241_TAL1.bed	Proerythroblasts derived from CD34+ bone marrow cells isolated from heathly dono	18003	Erythroblast	TAL1	680	5291	31673	324714	0.397905	8.63345e-05
Active	GSM651544_TAL1.bed	CD36+ erythroid progenitor cells were derived from mobilised CD34+ cells isolate	9130	Erythroid progenitor	TAL1	429	3332	31924	326673	0.397789	0.00245804
Active	GSM1084800_BACH2.bed	Adult B cell Non-Hodgkin Lymphoma (large diffuse cell lymphoma) carrying t(8;14)	10250	Lymphoma cell	BACH2	677	5270	31676	324735	0.39722	9.25348e-05
Active	GSM941544_AF4.bed	Adult acute B cell precursor lymphoblastic leukaemia cell line carrying t(4;11)	5219	Leukaemia cell	AFF1	196	1525	32157	328480	0.392715	0.0659299
Active	GSM722398_SMAD1.bed	Proerythroblasts were derived from mobilised CD34+ cells isolated from the healt	1293	Erythroblast	SMAD1	55	431	32298	329574	0.380899	0.530585
Active	GSM1097882_LYL1.bed	Mobilised CD34+ cells isolated from the healthly peripheral blood.	1972	Hematopoietic stem and progenitor cell	LYL1	107	845	32246	329160	0.370254	0.273959
Active	GSM831017_RNF2.bed	K562 erythrocytic leukaemia cells (ATCC CCL-243) were grown according to standar	4105	Erythrocytic leukaemia cell	RNF2	160	1289	32193	328716	0.341912	0.184985
Active	GSM607953_TAL1.bed	CD34+ Umbilical Cord Blood (UCB) were differentiated into megakaryocytes for 10	1498	Megakaryocyte	TAL1	94	757	32259	329248	0.341838	0.387038
Inactive	GSM908055_TAL1.bed	Proerythroblasts were derived from CD34+ adult bone marrow cells isolated from h	1137	Erythroblast	TAL1	488	39	328896	32935	0.325435	0.753828
Active	GSM610337_FOSB.bed	Adult chronic myeloid leukaemia (at blast crisis) cell line carrying t(9;22) tra	23883	Leukaemia cell	FOSB	1261	10394	31092	319611	0.318589	1.47839e-05
Active	GSM467648_GATA2.bed	Human K562 erythroleukemia cells (ATCC # CCL-243) were cultured in RPMI medium 1	8820	Myeloid leukemia	GATA2	473	3886	31880	326119	0.316299	0.0135509
Active	GSM897120_SMC1.bed	codex Embryonic Stem Cell SMC1A	4560	Embryonic stem cell	SMC1A	339	2814	32014	327191	0.300091	0.0602865
Active	GSM638310_11_PU1.bed	CD133+ Umbilical Cord Blood (UCB) cells were expanded in vitro for 10-11 days; f	11445	Umbilical cord blood stem and progenitor cell	SPI1	427	3551	31926	326454	0.298156	0.0306937
Active	GSM831021_SUZ12.bed	K562 erythrocytic leukaemia cells (ATCC CCL-243) were grown according to standar	2804	Erythrocytic leukaemia cell	SUZ12	281	2354	32072	327651	0.286299	0.119649
Active	GSM831005_WHSC1.bed	K562 erythrocytic leukaemia cells (ATCC CCL-243) were grown according to standar	2085	Erythrocytic leukaemia cell	WHSC1	191	1600	32162	328405	0.285618	0.24225
Active	GSM651541_CTCF.bed	Mobilised CD34+ cells isolated from the healthly peripheral blood.	18624	Hematopoietic stem and progenitor cell	CTCF	961	8160	31392	321845	0.271935	0.00168224
Active	GSM722400_TCF7L2.bed	Mobilised CD34+ cells isolated from the healthly peripheral blood were expanded	9717	Hematopoietic stem and progenitor cell	TCF7L2	198	1683	32155	328322	0.264532	0.283233
Active	GSM651547_GATA1.bed	CD36+ erythroid progenitor cells were derived from mobilised CD34+ cells isolate	16428	Erythroid progenitor	GATA1	651	5558	31702	324447	0.261499	0.0167307
Active	GSM785501_PU1.bed	Macrophages were derived from peripheral blood monocytes by incubation with huma	26490	Macrophage	SPI1	835	7193	31518	322812	0.249699	0.0085642
Active	GSM651543_CTCF.bed	CD36+ erythroid progenitor cells were derived from mobilised CD34+ cells isolate	21602	Erythroid progenitor	CTCF	1357	11898	30996	318107	0.227127	0.0018399
Active	GSM897119_SMC3.bed	codex Embryonic Stem Cell SMC3	4240	Embryonic stem cell	SMC3	258	2263	32095	327742	0.219345	0.320643
Active	GSM651542_CTCF.bed	CD36+ erythroid progenitor cells were derived from mobilised CD34+ cells isolate	25290	Erythroid progenitor	CTCF	1405	12393	30948	317612	0.218456	0.00237079
Active	GSM651545_TAL1.bed	CD36+ erythroid progenitor cells were derived from mobilised CD34+ cells isolate	17834	Erythroid progenitor	TAL1	603	5303	31750	324702	0.217707	0.0690265
Active	GSM651553_BRG1.bed	CD36+ erythroid progenitor cells were derived from mobilised CD34+ cells isolate	7687	Erythroid progenitor	SMARCA4	187	1643	32166	328362	0.216455	0.465055
Active	GSM1519646_TAL1.bed	codex T-Cell TAL1	18234	T-cell	TAL1	751	6630	31602	323375	0.212994	0.0418574
Active	GSM830987_CBX8.bed	K562 erythrocytic leukaemia cells (ATCC CCL-243) were grown according to standar	7114	Erythrocytic leukaemia cell	CBX8	163	1464	32190	328541	0.184409	0.649241
Active	GSM831042_SUZ12.bed	K562 erythrocytic leukaemia cells (ATCC CCL-243) were grown according to standar	2682	Embryonic stem cell	SUZ12	329	3058	32024	326947	0.135365	0.608022
Inactive	GSM610335_GATA1.bed	Adult chronic myeloid leukaemia (at blast crisis) cell line carrying t(9;22) tra	7135	Leukaemia cell	GATA1	1524	139	327860	32835	0.134941	0.914292
Inactive	GSM722397_SMAD1.bed	Proerythroblasts were derived from mobilised CD34+ cells isolated from the healt	1035	Erythroblast	SMAD1	325	30	329059	32944	0.117153	1
Active	GSM614003_TAL1.bed	T-cell acute lymphoblastic leukaemia (T-ALL) cell line.	1077	Leukaemia cell	TAL1	34	324	32319	329681	0.0982666	1
Active	GSM614004_TAL1.bed	Proerythroblasts were derived from mobilised CD34+ cells isolated from the healt	4799	Erythroblast	TAL1	177	1697	32176	328308	0.0898595	1
Active	GSM831028_EZH2.bed	K562 erythrocytic leukaemia cells (ATCC CCL-243) were grown according to standar	3205	Embryonic stem cell	EZH2	360	3545	31993	326460	0.0513729	1
Inactive	GSM830986_CBX2.bed	K562 erythrocytic leukaemia cells (ATCC CCL-243) were grown according to standar	8296	Erythrocytic leukaemia cell	CBX2	1669	166	327715	32808	0.00940668	1
Active	GSM830986_CBX2.bed	K562 erythrocytic leukaemia cells (ATCC CCL-243) were grown according to standar	8296	Erythrocytic leukaemia cell	CBX2	163	1672	32190	328333	-0.00815571	1
Inactive	GSM831028_EZH2.bed	K562 erythrocytic leukaemia cells (ATCC CCL-243) were grown according to standar	3205	Embryonic stem cell	EZH2	3545	360	325839	32614	-0.0208813	1
Inactive	GSM614004_TAL1.bed	Proerythroblasts were derived from mobilised CD34+ cells isolated from the healt	4799	Erythroblast	TAL1	1697	177	327687	32797	-0.0595328	1
Inactive	GSM614003_TAL1.bed	T-cell acute lymphoblastic leukaemia (T-ALL) cell line.	1077	Leukaemia cell	TAL1	324	34	329060	32940	-0.0680709	1
Active	GSM722397_SMAD1.bed	Proerythroblasts were derived from mobilised CD34+ cells isolated from the healt	1035	Erythroblast	SMAD1	30	325	32323	329680	-0.0869751	1
Inactive	GSM831042_SUZ12.bed	K562 erythrocytic leukaemia cells (ATCC CCL-243) were grown according to standar	2682	Embryonic stem cell	SUZ12	3058	329	326326	32645	-0.104991	1
Active	GSM610335_GATA1.bed	Adult chronic myeloid leukaemia (at blast crisis) cell line carrying t(9;22) tra	7135	Leukaemia cell	GATA1	138	1525	32215	328480	-0.116074	1
Inactive	GSM830987_CBX8.bed	K562 erythrocytic leukaemia cells (ATCC CCL-243) were grown according to standar	7114	Erythrocytic leukaemia cell	CBX8	1461	166	327923	32808	-0.183526	1
Inactive	GSM1519646_TAL1.bed	codex T-Cell TAL1	18234	T-cell	TAL1	6626	755	322758	32219	-0.190867	1
Inactive	GSM651545_TAL1.bed	CD36+ erythroid progenitor cells were derived from mobilised CD34+ cells isolate	17834	Erythroid progenitor	TAL1	5301	605	324083	32369	-0.192411	1
Inactive	GSM651542_CTCF.bed	CD36+ erythroid progenitor cells were derived from mobilised CD34+ cells isolate	25290	Erythroid progenitor	CTCF	12387	1411	316997	31563	-0.194108	1
Inactive	GSM897119_SMC3.bed	codex Embryonic Stem Cell SMC3	4240	Embryonic stem cell	SMC3	2262	259	327122	32715	-0.195224	1
Inactive	GSM651543_CTCF.bed	CD36+ erythroid progenitor cells were derived from mobilised CD34+ cells isolate	21602	Erythroid progenitor	CTCF	11895	1360	317489	31614	-0.199379	1
Inactive	GSM651553_BRG1.bed	CD36+ erythroid progenitor cells were derived from mobilised CD34+ cells isolate	7687	Erythroid progenitor	SMARCA4	1639	191	327745	32783	-0.220381	1
Inactive	GSM785501_PU1.bed	Macrophages were derived from peripheral blood monocytes by incubation with huma	26490	Macrophage	SPI1	7189	839	322195	32135	-0.226667	1
Inactive	GSM651547_GATA1.bed	CD36+ erythroid progenitor cells were derived from mobilised CD34+ cells isolate	16428	Erythroid progenitor	GATA1	5557	652	323827	32322	-0.233271	1
Inactive	GSM722400_TCF7L2.bed	Mobilised CD34+ cells isolated from the healthly peripheral blood were expanded	9717	Hematopoietic stem and progenitor cell	TCF7L2	1683	198	327701	32776	-0.234204	1
Inactive	GSM651541_CTCF.bed	Mobilised CD34+ cells isolated from the healthly peripheral blood.	18624	Hematopoietic stem and progenitor cell	CTCF	8153	968	321231	32006	-0.252943	1
Inactive	GSM831005_WHSC1.bed	K562 erythrocytic leukaemia cells (ATCC CCL-243) were grown according to standar	2085	Erythrocytic leukaemia cell	WHSC1	1600	191	327784	32783	-0.255296	1
Inactive	GSM831021_SUZ12.bed	K562 erythrocytic leukaemia cells (ATCC CCL-243) were grown according to standar	2804	Erythrocytic leukaemia cell	SUZ12	2354	281	327030	32693	-0.255895	1
Inactive	GSM638310_11_PU1.bed	CD133+ Umbilical Cord Blood (UCB) cells were expanded in vitro for 10-11 days; f	11445	Umbilical cord blood stem and progenitor cell	SPI1	3551	427	325833	32547	-0.267617	1
Inactive	GSM897120_SMC1.bed	codex Embryonic Stem Cell SMC1A	4560	Embryonic stem cell	SMC1A	2814	339	326570	32635	-0.269633	1
Inactive	GSM467648_GATA2.bed	Human K562 erythroleukemia cells (ATCC # CCL-243) were cultured in RPMI medium 1	8820	Myeloid leukemia	GATA2	3886	473	325498	32501	-0.285717	1
Inactive	GSM610337_FOSB.bed	Adult chronic myeloid leukaemia (at blast crisis) cell line carrying t(9;22) tra	23883	Leukaemia cell	FOSB	10394	1261	318990	31713	-0.287252	1
Active	GSM908055_TAL1.bed	Proerythroblasts were derived from CD34+ adult bone marrow cells isolated from h	1137	Erythroblast	TAL1	39	488	32314	329517	-0.295244	1
Inactive	GSM607953_TAL1.bed	CD34+ Umbilical Cord Blood (UCB) were differentiated into megakaryocytes for 10	1498	Megakaryocyte	TAL1	757	94	328627	32880	-0.311606	1
Inactive	GSM831017_RNF2.bed	K562 erythrocytic leukaemia cells (ATCC CCL-243) were grown according to standar	4105	Erythrocytic leukaemia cell	RNF2	1288	161	328096	32813	-0.321776	1
Inactive	GSM1097882_LYL1.bed	Mobilised CD34+ cells isolated from the healthly peripheral blood.	1972	Hematopoietic stem and progenitor cell	LYL1	845	107	328539	32867	-0.34001	1
Inactive	GSM722398_SMAD1.bed	Proerythroblasts were derived from mobilised CD34+ cells isolated from the healt	1293	Erythroblast	SMAD1	431	55	328953	32919	-0.350702	1
Inactive	GSM651544_TAL1.bed	CD36+ erythroid progenitor cells were derived from mobilised CD34+ cells isolate	9130	Erythroid progenitor	TAL1	3332	429	326052	32545	-0.367253	1
Inactive	GSM941544_AF4.bed	Adult acute B cell precursor lymphoblastic leukaemia cell line carrying t(4;11)	5219	Leukaemia cell	AFF1	1524	197	327860	32777	-0.370726	1
Inactive	GSM1084800_BACH2.bed	Adult B cell Non-Hodgkin Lymphoma (large diffuse cell lymphoma) carrying t(8;14)	10250	Lymphoma cell	BACH2	5268	679	324116	32295	-0.371353	1
Inactive	GSM1278241_TAL1.bed	Proerythroblasts derived from CD34+ bone marrow cells isolated from heathly dono	18003	Erythroblast	TAL1	5289	682	324095	32292	-0.372014	1
Inactive	GSM831002_KDM1A.bed	K562 erythrocytic leukaemia cells (ATCC CCL-243) were grown according to standar	13355	Erythrocytic leukaemia cell	KDM1A	5874	758	323510	32216	-0.373885	1
Inactive	GSM1082311_LMO2.bed	Juvenile acute myeloid leukaemia cell line carrying t(8;21) translocation RUNX1-	7923	Leukaemia cell	LMO2	3804	494	325580	32480	-0.380452	1
Inactive	GSM1257396_NR2F2.bed	codex Endometrial Stromal Cell NR2F2	19929	Endometrial stromal cell	NR2F2	5256	685	324128	32289	-0.387654	1
Inactive	GSM1501166_SPI1.bed	Kasumi-1 (AML FAB M2) with t(8;21) translocation and mismatch siRNA derived from	25538	Acute myeloid leukemia	SPI1	8132	1064	321252	31910	-0.397508	1
Inactive	GSM1082309_E2A_TCF3.bed	Juvenile acute myeloid leukaemia cell line carrying t(8;21) translocation RUNX1-	43270	Leukaemia cell	TCF3	25880	3336	303504	29638	-0.400546	1
Inactive	GSM1122302_CBFB.bed	Acute myelomonocytic leukaemia cell line carrying inv(16) translocation (CBFbeta	18365	Leukaemia cell	CBFB	18692	2429	310692	30545	-0.402486	1
Inactive	GSM785502_CEBPbeta.bed	Macrophages were derived from peripheral blood monocytes by incubation with huma	35161	Macrophage	CEBPB	8934	1176	320450	31798	-0.407668	1
Inactive	GSM467647_GATA1.bed	Human K562 erythroleukemia cells (ATCC # CCL-243) were cultured in RPMI medium 1	4065	Myeloid leukemia	GATA1	2157	287	327227	32687	-0.413593	1
Inactive	GSM610336_FOS.bed	Adult chronic myeloid leukaemia (at blast crisis) cell line carrying t(9;22) tra	11110	Leukaemia cell	FOS	4522	602	324862	32372	-0.417877	1
Inactive	GSM610334_RUNX1.bed	Adult chronic myeloid leukaemia (at blast crisis) cell line carrying t(9;22) tra	15982	Leukaemia cell	RUNX1	8521	1134	320863	31840	-0.423437	1
Inactive	GSM1278240_GATA1.bed	Proerythroblasts derived from CD34+ bone marrow cells isolated from heathly dono	53723	Erythroblast	GATA1	17713	2346	311671	30628	-0.430562	1
Inactive	GSM1122304_MYH11.bed	Acute myelomonocytic leukaemia cell line carrying inv(16) translocation (CBFbeta	9071	Leukaemia cell	MYH11	9797	1314	319587	31660	-0.437095	1
Inactive	GSM722402_TCFL72.bed	Mobilised CD34+ cells isolated from the healthly peripheral blood were expanded	6212	Hematopoietic stem and progenitor cell	TCF7L2	1907	258	327477	32716	-0.437456	1
Inactive	GSM970258_GATA1.bed	Proerythroblasts were derived from CD34+ adult bone marrow cells isolated from h	71670	Erythroblast	GATA1	22377	2974	307007	30000	-0.443692	1
Inactive	GSM1010893_RUNX3.bed	GM12878 cell from ENCODE project.	104018	B-cell	RUNX3	37039	4869	292345	28105	-0.451422	1
Inactive	GSM850826_RUNX1T1.bed	Blast cells from human patient B with t(8;21) AML.	1125	Acute myeloid leukemia	RUNX1T1	482	66	328902	32908	-0.452644	1
Inactive	GSM610330_RUNX1.bed	Infantile acute megakaryoblastic leukaemia (AML M7) cell line with Trisomy 21.	6857	Leukaemia cell	RUNX1	2639	363	326745	32611	-0.462776	1
Inactive	GSM1097883_GATA2.bed	Mobilised CD34+ cells isolated from the healthly peripheral blood.	7046	Hematopoietic stem and progenitor cell	GATA2	2391	329	326993	32645	-0.462863	1
Inactive	GSM1501164_LMO2.bed	Kasumi-1 (AML FAB M2) with t(8;21) translocation and mismatch siRNA derived from	11106	Acute myeloid leukemia	LMO2	6774	937	322610	32037	-0.478085	1
Inactive	GSM610332_RUNX1.bed	Adult chronic myeloid leukaemia (at blast crisis) cell line carrying t(9;22) tra	5430	Leukaemia cell	RUNX1	2682	373	326702	32601	-0.478916	1
Inactive	GSM1122315_SPI1.bed	Acute myelomonocytic leukaemia cell line carrying inv(16) translocation (CBFbeta	5553	Leukaemia cell	SPI1	5712	792	323672	32182	-0.479775	1
Inactive	GSM722705_RUNX1T1.bed	Kasumi-1 (AML FAB M2) without t(8;21) translocation derived from the DSMZ.	5124	Acute myeloid leukemia	RUNX1T1	3737	521	325647	32453	-0.484351	1
Inactive	GSM785495_PU1.bed	Peripheral blood monocytes separated by leukapheresis of healthy donors.	33822	Monocyte	SPI1	15738	2192	313646	30782	-0.505039	1
Inactive	GSM1501167_SPI1.bed	Kasumi-1 (AML FAB M2) with t(8;21) translocation and RUNX1/ETO siRNA derived fro	21287	Acute myeloid leukemia	SPI1	7939	1123	321445	31851	-0.513553	1
Inactive	GSM1122311_TAL1.bed	Acute myelomonocytic leukaemia cell line carrying inv(16) translocation (CBFbeta	9472	Leukaemia cell	TAL1	9275	1312	320109	31662	-0.516151	1
Inactive	GSM831035_KDM4A.bed	K562 erythrocytic leukaemia cells (ATCC CCL-243) were grown according to standar	20642	Embryonic stem cell	KDM4A	22941	3189	306443	29785	-0.516202	1
Inactive	GSM1159670_MAFK.bed	Adult B cell Non-Hodgkin Lymphoma (large diffuse cell lymphoma) carrying t(8;14)	6721	Lymphoma cell	MAFK	3021	431	326363	32543	-0.516781	1
Inactive	GSM831015_REST.bed	K562 erythrocytic leukaemia cells (ATCC CCL-243) were grown according to standar	5610	Erythrocytic leukaemia cell	REST	2187	314	327197	32660	-0.524435	1
Inactive	GSM1122314_ERG.bed	Acute myelomonocytic leukaemia cell line carrying inv(16) translocation (CBFbeta	25083	Leukaemia cell	ERG	22815	3203	306569	29771	-0.531739	1
Inactive	GSM1122312_FLI1.bed	Acute myelomonocytic leukaemia cell line carrying inv(16) translocation (CBFbeta	4027	Leukaemia cell	FLI1	4760	686	324624	32288	-0.535008	1
Inactive	GSM970259_PolII.bed	Proerythroblasts derived from CD34+ foetal liver cells (2-trimester stage).	35015	Erythroblast	POLR2A	21920	3104	307464	29870	-0.543594	1
Inactive	GSM1122306_RUNX1.bed	Acute myelomonocytic leukaemia cell line carrying inv(16) translocation (CBFbeta	17308	Leukaemia cell	RUNX1	15007	2150	314377	30824	-0.547134	1
Inactive	GSM1122310_GATA2.bed	Acute myelomonocytic leukaemia cell line carrying inv(16) translocation (CBFbeta	6162	Leukaemia cell	GATA2	6560	952	322824	32022	-0.54894	1
Inactive	GSM830995_HDAC2.bed	K562 erythrocytic leukaemia cells (ATCC CCL-243) were grown according to standar	5605	Erythrocytic leukaemia cell	HDAC2	5707	831	323677	32143	-0.552155	1
Inactive	GSM831006_EP300.bed	K562 erythrocytic leukaemia cells (ATCC CCL-243) were grown according to standar	2174	Erythrocytic leukaemia cell	EP300	1104	163	328280	32811	-0.562867	1
Inactive	GSM1122309_HEB.bed	Acute myelomonocytic leukaemia cell line carrying inv(16) translocation (CBFbeta	17269	Leukaemia cell	TCF12	14753	2145	314631	30829	-0.569333	1
Inactive	GSM722706_RUNX1T1.bed	Kasumi-1 (AML FAB M2) with t(8;21) translocation and mismatch siRNA derived from	3283	Acute myeloid leukemia	RUNX1T1	2320	344	327064	32630	-0.571645	1
Inactive	GSM898061_BCOR.bed	Cell line: Germinal center B cells. Chip antibody: BCOR	31772	B-cell	BCOR	22390	3227	306994	29747	-0.572798	1
Inactive	GSM722708_RUNX1.bed	Peripheral blood (bone marrow mononuclear CD34+) cells from non-t(8;21) AML pati	44582	Acute myeloid leukemia	RUNX1	21197	3064	308187	29910	-0.574727	1
Inactive	GSM831000_JARID1C.bed	K562 erythrocytic leukaemia cells (ATCC CCL-243) were grown according to standar	3472	Erythrocytic leukaemia cell	KDM5C	3982	595	325402	32379	-0.586549	1
Inactive	GSM959056_ZNF143.bed	ChIP-seq_ICN1_HPB-ALL. ChIP assays were performed essentially as previously desc	43398	T-cell acute lymphoblastic leukemia cell	NOTCH1	25198	3654	304186	29320	-0.589229	1
Inactive	GSM1252929_ETS1.bed	T cell Lymphoblastic Lymphoma cell line carrying t(7;9) translocation (TCRB-NOTC	41378	Lymphoma cell	ETS1	26011	3772	303373	29202	-0.591227	1
Inactive	GSM1082308_HEB_TCF12.bed	Juvenile acute myeloid leukaemia cell line carrying t(8;21) translocation RUNX1-	18869	Leukaemia cell	TCF12	14171	2095	315213	30879	-0.5937	1
Inactive	GSM831016_POLR2A.bed	K562 erythrocytic leukaemia cells (ATCC CCL-243) were grown according to standar	35672	Erythrocytic leukaemia cell	POLR2A	19908	2925	309476	30049	-0.597591	1
Inactive	GSM1122313_ELF1.bed	Acute myelomonocytic leukaemia cell line carrying inv(16) translocation (CBFbeta	9602	Leukaemia cell	ELF1	10797	1614	318587	31360	-0.602762	1
Inactive	GSM1084801_BCL6.bed	Adult B cell Non-Hodgkin Lymphoma (large diffuse cell lymphoma) carrying t(8;14)	8053	Lymphoma cell	BCL6	7027	1057	322357	31917	-0.603318	1
Active	GSM908054_TAL1.bed	Proerythroblasts derived from CD34+ foetal liver cells (2-trimester stage).	584	Erythroblast	TAL1	12	186	32341	329819	-0.603911	1
Inactive	GSM1082306_AML1_ETO_or_RUNX1T1.bed	Juvenile acute myeloid leukaemia cell line carrying t(8;21) translocation RUNX1-	16941	Leukaemia cell	RUNX1T1	14577	2181	314807	30793	-0.613152	1
Inactive	GSM607950_GATA2.bed	CD34+ Umbilical Cord Blood (UCB) were differentiated into megakaryocytes for 10	409	Megakaryocyte	GATA2	287	44	329097	32930	-0.615549	1
Inactive	GSM831010_KDM5B.bed	K562 erythrocytic leukaemia cells (ATCC CCL-243) were grown according to standar	21221	Erythrocytic leukaemia cell	KDM5B	19480	2912	309904	30062	-0.623886	1
Inactive	GSM970260_PolII.bed	Proerythroblasts were derived from CD34+ adult bone marrow cells isolated from h	25986	Erythroblast	POLR2A	19607	2931	309777	30043	-0.624214	1
Inactive	GSM722401_TCFL72.bed	Mobilised CD34+ cells isolated from the healthly peripheral blood were expanded	3739	Hematopoietic stem and progenitor cell	TCF7L2	1390	214	327994	32760	-0.624247	1
Inactive	GSM1097880_FLI1.bed	Mobilised CD34+ cells isolated from the healthly peripheral blood.	10750	Hematopoietic stem and progenitor cell	FLI1	6391	978	322993	31996	-0.627392	1
Inactive	GSM1442006_MYB.bed	codex T-Cell MYB	30659	T-cell	MYB	13967	2112	315417	30862	-0.628004	1
Inactive	GSM1442005_MYB.bed	codex T-Cell MYB	17978	T-cell	MYB	6263	961	323121	32013	-0.631084	1
Inactive	GSM831011_KDM5B.bed	K562 erythrocytic leukaemia cells (ATCC CCL-243) were grown according to standar	5601	Erythrocytic leukaemia cell	KDM5B	6156	946	323228	32028	-0.63305	1
Inactive	GSM749524_EP300.bed	Acute promyelocytic leukaemia (APL) M3-subtype cell line from the bone marrow of	8952	Leukaemia cell	EP300	4562	705	324822	32269	-0.637442	1
Inactive	GSM607949_GATA1.bed	CD34+ Umbilical Cord Blood (UCB) were differentiated into megakaryocytes for 10	1867	Megakaryocyte	GATA1	919	143	328465	32831	-0.638542	1
Inactive	GSM898060_BCL6.bed	Cell line: Germinal center B cells. Chip antibody: BCL6	23912	B-cell	BCL6	14841	2258	314543	30716	-0.639712	1
Inactive	GSM1122317_EP300.bed	Acute myelomonocytic leukaemia cell line carrying inv(16) translocation (CBFbeta	33890	Leukaemia cell	EP300	19289	2915	310095	30059	-0.64062	1
Inactive	GSM1501165_LMO2.bed	Kasumi-1 (AML FAB M2) with t(8;21) translocation and RUNX1/ETO siRNA derived fro	13782	Acute myeloid leukemia	LMO2	9513	1472	319871	31502	-0.651839	1
Inactive	GSM898062_NCOR2.bed	Cell line: Germinal center B cells. Chip antibody: SMRT	5917	B-cell	NCOR2	2718	427	326666	32547	-0.656968	1
Inactive	GSM1519635_MYB.bed	codex T-Cell MYB	26035	T-cell	MYB	15468	2390	313916	30584	-0.665315	1
Inactive	GSM1519643_MYB.bed	codex T-Cell MYB	21401	T-cell	MYB	14025	2174	315359	30800	-0.666405	1
Inactive	GSM1122303_CBFB.bed	Acute myelomonocytic leukaemia cell line carrying inv(16) translocation (CBFbeta	12533	Leukaemia cell	CBFB	13465	2090	315919	30884	-0.666973	1
Inactive	GSM1252930_GABPA.bed	T cell Lymphoblastic Lymphoma cell line carrying t(7;9) translocation (TCRB-NOTC	14021	Lymphoma cell	GABPA	4927	779	324457	32195	-0.672092	1
Inactive	GSM1122320_CBFB.bed	CD34+ acute myeloid leukaemia (AML) blast cells carrying inv(16) translocation (	6608	Leukaemia cell	CBFB	7280	1147	322104	31827	-0.673118	1
Inactive	GSM1097884_RUNX1.bed	Mobilised CD34+ cells isolated from the healthly peripheral blood.	14287	Hematopoietic stem and progenitor cell	RUNX1	9424	1481	319960	31493	-0.675009	1
Inactive	GSM1252941_BRD4.bed	T cell Lymphoblastic Lymphoma cell line carrying t(7;9) translocation (TCRB-NOTC	23553	Lymphoma cell	BRD4	18598	2879	310786	30095	-0.676809	1
Inactive	GSM831012_RBBPS.bed	K562 erythrocytic leukaemia cells (ATCC CCL-243) were grown according to standar	15698	Erythrocytic leukaemia cell	RBBP5	16980	2646	312404	30328	-0.68273	1
Inactive	GSM1252942_MED1.bed	T cell Lymphoblastic Lymphoma cell line carrying t(7;9) translocation (TCRB-NOTC	27299	Lymphoma cell	MED1	20044	3118	309340	29856	-0.688615	1
Inactive	GSM831008_PHF8.bed	K562 erythrocytic leukaemia cells (ATCC CCL-243) were grown according to standar	16510	Erythrocytic leukaemia cell	PHF8	18300	2857	311084	30117	-0.689375	1
Inactive	GSM830993_HDAC1.bed	K562 erythrocytic leukaemia cells (ATCC CCL-243) were grown according to standar	11727	Erythrocytic leukaemia cell	HDAC1	13115	2068	316269	30906	-0.690274	1
Inactive	GSM831009_PHF8.bed	K562 erythrocytic leukaemia cells (ATCC CCL-243) were grown according to standar	17229	Erythrocytic leukaemia cell	PHF8	18638	2916	310746	30058	-0.693722	1
Inactive	GSM1124064_FOXA2.bed	Day 5 of in vitro differentiation with FGF2; BMP4 and B27	31741	Endoderm	FOXA2	25765	3990	303619	28984	-0.697975	1
Inactive	GSM1519641_MYB.bed	codex T-Cell MYB	24032	T-cell	MYB	14577	2304	314807	30670	-0.698078	1
Inactive	GSM970257_GATA1.bed	Proerythroblasts derived from CD34+ foetal liver cells (2-trimester stage).	10094	Erythroblast	GATA1	3534	573	325850	32401	-0.705392	1
Inactive	GSM941543_MLLN.bed	Adult acute B cell precursor lymphoblastic leukaemia cell line carrying t(4;11)	3495	Leukaemia cell	KMT2A	2988	485	326396	32489	-0.705465	1
Inactive	GSM1501163_CEBPA.bed	Kasumi-1 (AML FAB M2) with t(8;21) translocation and RUNX1/ETO siRNA derived fro	7279	Acute myeloid leukemia	CEBPA	2647	431	326737	32543	-0.709101	1
Inactive	GSM1122318_HDAC1.bed	Acute myelomonocytic leukaemia cell line carrying inv(16) translocation (CBFbeta	20782	Leukaemia cell	HDAC1	14904	2373	314480	30601	-0.710394	1
Inactive	GSM651552_BRG1.bed	Mobilised CD34+ cells isolated from the healthly peripheral blood.	6462	Hematopoietic stem and progenitor cell	SMARCA4	4147	674	325237	32300	-0.710627	1
Inactive	GSM651546_GATA1.bed	CD36+ erythroid progenitor cells were derived from mobilised CD34+ cells isolate	10328	Erythroid progenitor	GATA1	5128	832	324256	32142	-0.71085	1
Inactive	GSM1519639_MYB.bed	codex T-Cell MYB	20147	T-cell	MYB	12196	1955	317188	31019	-0.712938	1
Inactive	GSM850824_RUNX1.bed	Kasumi-1 (AML FAB M2) with t(8;21) translocation and RUNX1/ETO siRNA derived fro	17787	Acute myeloid leukemia	RUNX1	7189	1164	322195	31810	-0.713672	1
Inactive	GSM638314_15_16_MEIS1.bed	CD133+ Umbilical Cord Blood (UCB) cells were expanded in vitro for 10-11 days; f	420	Umbilical cord blood stem and progenitor cell	MEIS1	134	22	329250	32952	-0.714076	1
Inactive	GSM1122305_MYH11.bed	Acute myelomonocytic leukaemia cell line carrying inv(16) translocation (CBFbeta	6452	Leukaemia cell	MYH11	4581	746	324803	32228	-0.714753	1
Inactive	GSM1097879_ERG.bed	Mobilised CD34+ cells isolated from the healthly peripheral blood.	2783	Hematopoietic stem and progenitor cell	ERG	1531	253	327853	32721	-0.727485	1
Inactive	GSM1122322_CBFB.bed	U937 (histiocytic lymphoma) cell line conditionally expressing CBFbeta-MYH11 tra	15852	Leukaemia cell	CBFB	16446	2658	312938	30316	-0.738395	1
Inactive	GSM1122323_MYH11.bed	U937 (histiocytic lymphoma) cell line conditionally expressing CBFbeta-MYH11 tra	29434	Leukaemia cell	MYH11	12965	2114	316419	30860	-0.741444	1
Inactive	GSM1224786_POLR2A.bed	Jurkat T-ALL cell line treated with THZ-2-149 for 6 hours (competitive Cdk7 inhi	17457	Leukemia cell	POLR2A	14533	2385	314851	30589	-0.756307	1
Inactive	GSM1252931_RUNX1.bed	T cell Lymphoblastic Lymphoma cell line carrying t(7;9) translocation (TCRB-NOTC	26549	Lymphoma cell	RUNX1	16355	2684	313029	30290	-0.762102	1
Inactive	GSM850823_RUNX1.bed	Kasumi-1 (AML FAB M2) with t(8;21) translocation and mismatch siRNA derived from	12817	Acute myeloid leukemia	RUNX1	6229	1048	323155	31926	-0.768054	1
Inactive	GSM831020_SIRT6.bed	K562 erythrocytic leukaemia cells (ATCC CCL-243) were grown according to standar	1838	Erythrocytic leukaemia cell	SIRT6	1328	226	328056	32748	-0.769595	1
Inactive	GSM831018_SAP30.bed	K562 erythrocytic leukaemia cells (ATCC CCL-243) were grown according to standar	10433	Erythrocytic leukaemia cell	SAP30	11913	1983	317471	30991	-0.769917	1
Inactive	GSM830988_CHD1.bed	K562 erythrocytic leukaemia cells (ATCC CCL-243) were grown according to standar	6998	Erythrocytic leukaemia cell	CHD1	8080	1356	321304	31618	-0.770116	1
Inactive	GSM831037_PHF8.bed	K562 erythrocytic leukaemia cells (ATCC CCL-243) were grown according to standar	13630	Embryonic stem cell	PHF8	15496	2570	313888	30404	-0.775856	1
Inactive	GSM1122319_MYH11.bed	CD34+ acute myeloid leukaemia (AML) blast cells carrying inv(16) translocation (	7941	Leukaemia cell	MYH11	8837	1491	320547	31483	-0.780608	1
Inactive	GSM835863_EP300.bed	Acute myeloid leukaemia (AML) M2-subtype cell line from the bone marrow of a 22-	5120	Leukaemia cell	EP300	2077	357	327307	32617	-0.786436	1
Inactive	GSM1122307_MED21.bed	Acute myelomonocytic leukaemia cell line carrying inv(16) translocation (CBFbeta	10213	Leukaemia cell	MED21	11453	1938	317931	31036	-0.793609	1
Inactive	GSM607951_RUNX1.bed	CD34+ Umbilical Cord Blood (UCB) were differentiated into megakaryocytes for 10	7868	Megakaryocyte	RUNX1	6370	1093	323014	31881	-0.797822	1
Inactive	GSM1252943_P300.bed	T cell Lymphoblastic Lymphoma cell line carrying t(7;9) translocation (TCRB-NOTC	19253	Lymphoma cell	P300	13589	2299	315795	30675	-0.800487	1
Inactive	GSM831040_SAP30.bed	K562 erythrocytic leukaemia cells (ATCC CCL-243) were grown according to standar	16520	Embryonic stem cell	SAP30	16476	2777	312908	30197	-0.80449	1
Inactive	GSM1296385_CDK7.bed	Untreated Jurkat T-ALL cell line.	14641	Leukemia cell	CDK7	11904	2047	317480	30927	-0.819859	1
Inactive	GSM1224784_POLR2A.bed	Jurkat T-ALL cell line treated with DMSO/vehicle for 6 hours (equivalent DMSO co	12283	Leukemia cell	POLR2A	12382	2141	317002	30833	-0.830053	1
Inactive	GSM1313923_POLR2A.bed	MM1-S cell line cell line treated with DMSO for 6 hours.	13717	Multiple myeloma cell	POLR2A	13297	2295	316087	30679	-0.830459	1
Inactive	GSM1122321_CBFB.bed	U937 (histiocytic lymphoma) cell line conditionally expressing CBFbeta-MYH11 tra	9623	Leukaemia cell	CBFB	5737	1012	323647	31962	-0.836899	1
Inactive	GSM1224787_POLR2A.bed	Jurkat T-ALL cell line treated with flavopiridol for 6 hours.	11078	Leukemia cell	POLR2A	11730	2042	317654	30932	-0.838132	1
Inactive	GSM1122308_TBP.bed	Acute myelomonocytic leukaemia cell line carrying inv(16) translocation (CBFbeta	8207	Leukaemia cell	TBP	9159	1606	320225	31368	-0.839998	1
Inactive	GSM1252937_RBPJ.bed	T cell Lymphoblastic Lymphoma cell line carrying t(7;9) translocation (TCRB-NOTC	9754	Lymphoma cell	RBPJ	8511	1499	320873	31475	-0.844391	1
Inactive	GSM1097885_LMO2.bed	Mobilised CD34+ cells isolated from the healthly peripheral blood.	1790	Hematopoietic stem and progenitor cell	LMO2	922	166	328462	32808	-0.850018	1
Inactive	GSM937545_POLR2A.bed	codex Embryonic Stem Cell POLR2A	15798	Embryonic stem cell	POLR2A	16852	2951	312532	30023	-0.866158	1
Inactive	GSM831029_HDAC2.bed	K562 erythrocytic leukaemia cells (ATCC CCL-243) were grown according to standar	8835	Embryonic stem cell	HDAC2	9501	1696	319883	31278	-0.868339	1
Inactive	GSM831038_RBBPS.bed	K562 erythrocytic leukaemia cells (ATCC CCL-243) were grown according to standar	12525	Embryonic stem cell	RBBP5	13759	2434	315625	30540	-0.870406	1
Inactive	GSM1252936_NOTCH1.bed	T cell Lymphoblastic Lymphoma cell line carrying t(7;9) translocation (TCRB-NOTC	10849	Lymphoma cell	NOTCH1	9524	1708	319860	31266	-0.875462	1
Inactive	GSM937544_POLR2A.bed	codex Embryonic Stem Cell POLR2A	14514	Embryonic stem cell	POLR2A	15823	2805	313561	30169	-0.881578	1
Inactive	GSM722704_RUNX1.bed	Kasumi-1 (AML FAB M2) with t(8;21) translocation derived from the DSMZ.	10203	Acute myeloid leukemia	RUNX1	6757	1228	322627	31746	-0.88509	1
Inactive	GSM785503_4_EGR2.bed	Macrophages were derived from peripheral blood monocytes by incubation with huma	1020	Macrophage	EGR2	981	182	328403	32792	-0.893684	1
Inactive	GSM722709_POLR2A.bed	Kasumi-1 (AML FAB M2) with t(8;21) translocation and mismatch siRNA derived from	10124	Acute myeloid leukemia	POLR2A	10554	1927	318830	31047	-0.906969	1
Inactive	GSM638312_13_IKAROS.bed	CD133+ Umbilical Cord Blood (UCB) cells were expanded in vitro for 10-11 days; f	1118	Umbilical cord blood stem and progenitor cell	IKAROS	1178	224	328206	32750	-0.930332	1
Inactive	GSM722710_POLR2A.bed	Kasumi-1 (AML FAB M2) with t(8;21) translocation and RUNX1/ETO siRNA derived fro	10018	Acute myeloid leukemia	POLR2A	10187	1916	319197	31058	-0.950884	1
Inactive	GSM607952_FLI1.bed	CD34+ Umbilical Cord Blood (UCB) were differentiated into megakaryocytes for 10	3674	Megakaryocyte	FLI1	2955	584	326429	32390	-0.994047	1
Inactive	GSM1124063_FOXA2.bed	Day 5 of in vitro differentiation with FGF2; BMP4 and B27	34457	Endoderm	FOXA2	12593	2420	316791	30554	-0.994565	1
Inactive	GSM831025_CHD1.bed	K562 erythrocytic leukaemia cells (ATCC CCL-243) were grown according to standar	4814	Embryonic stem cell	CHD1	5025	989	324359	31985	-0.997056	1
Inactive	GSM959052_ZNF143.bed	ChIP-seq_ZNF76_FLP76_T4. cell line specificity: HEK293-T-Rex inducible cell line	7031	Embryonic kidney cell	ZNF143	3993	797	325391	32177	-1.01326	1
Inactive	GSM959050_ZNF143.bed	ChIP-seq_ZNF143_FLP143HA_T0. cell line specificity: HEK293-T-Rex inducible cell	4353	Embryonic kidney cell	ZNF143	2444	499	326940	32475	-1.03949	1
Inactive	GSM1252933_NOTCH1.bed	T cell Lymphoblastic Lymphoma cell line carrying t(7;9) translocation (TCRB-NOTC	3633	Lymphoma cell	NOTCH1	3386	699	325998	32275	-1.06016	1
Inactive	GSM897115_POLR2A.bed	codex Embryonic Stem Cell POLR2A	12277	Embryonic stem cell	POLR2A	13055	2629	316329	30345	-1.06988	1
Inactive	GSM1252934_RBPJ.bed	T cell Lymphoblastic Lymphoma cell line carrying t(7;9) translocation (TCRB-NOTC	4115	Lymphoma cell	RBPJ	3904	811	325480	32163	-1.07191	1
Inactive	GSM1313924_CDK9.bed	MM1-S cell line cell line treated with DMSO for 6 hours.	7705	Multiple myeloma cell	CDK9	6790	1406	322594	31568	-1.08137	1
Inactive	GSM959051_ZNF143.bed	ChIP-seq_ZNF143_FLP143HA_T4. cell line specificity: HEK293-T-Rex inducible cell	6459	Embryonic kidney cell	ZNF143	4021	841	325363	32133	-1.08254	1
Inactive	GSM970261_IRF2.bed	Proerythroblasts were derived from CD34+ adult bone marrow cells isolated from h	1789	Erythroblast	IRF2	813	179	328571	32795	-1.14133	1
Inactive	GSM1224785_POLR2A.bed	Jurkat T-ALL cell line treated with THZ-2-102 for 6 hours (Cdk7 covalent inhibit	4956	Leukemia cell	POLR2A	5595	1217	323789	31757	-1.14909	1
Inactive	GSM1501162_CEBPA.bed	Kasumi-1 (AML FAB M2) with t(8;21) translocation and mismatch siRNA derived from	612	Acute myeloid leukemia	CEBPA	336	75	329048	32899	-1.15867	1
Inactive	GSM1278242_GFI1B.bed	Proerythroblasts derived from CD34+ bone marrow cells isolated from heathly dono	3000	Erythroblast	GFI1B	746	167	328638	32807	-1.16504	1
Inactive	GSM1313922_CDK7.bed	MM1-S cell line cell line treated with DMSO for 6 hours for Cdk7 inhibitor.	3839	Multiple myeloma cell	CDK7	3123	702	326261	32272	-1.18427	1
Inactive	GSM959047_ZNF143.bed	ChIP-seq_ZNF143_K562. ChIP assays were performed essentially as previously descr	3419	Chronic myelogenous leukemia cell	ZNF143	2729	622	326655	32352	-1.20244	1
Inactive	GSM1097881_SCL.bed	Mobilised CD34+ cells isolated from the healthly peripheral blood.	528	Hematopoietic stem and progenitor cell	TAL1	346	80	329038	32894	-1.20964	1
Inactive	GSM959045_ZNF143.bed	ChIP-seq_ZNF143_HeLa. ChIP assays were performed essentially as previously descr	4407	Cervical cancer cell	ZNF143	3633	831	325751	32143	-1.21292	1
Inactive	GSM831036_EP300.bed	K562 erythrocytic leukaemia cells (ATCC CCL-243) were grown according to standar	2276	Embryonic stem cell	EP300	1400	328	327984	32646	-1.23493	1
Inactive	GSM959049_ZNF143.bed	ChIP-seq_ZNF143_HPB-ALL. ChIP assays were performed essentially as previously de	1901	T-cell acute lymphoblastic leukemia cell	ZNF143	1822	437	327562	32537	-1.27182	1
Inactive	GSM908059_NFE2.bed	Proerythroblasts were derived from CD34+ adult bone marrow cells isolated from h	404	Erythroblast	NFE2	86	22	329298	32952	-1.35412	1
Inactive	GSM959048_ZNF143.bed	ChIP-seq_ZNF143_293T-rex. ChIP assays were performed essentially as previously d	2276	Embryonic kidney cell	ZNF143	1849	471	327535	32503	-1.36005	1
Inactive	GSM908069_PolII.bed	Proerythroblasts were derived from CD34+ adult bone marrow cells isolated from h	235	Erythroblast	POLR2A	223	60	329161	32914	-1.428	1
Inactive	GSM831001_CREBBP.bed	K562 erythrocytic leukaemia cells (ATCC CCL-243) were grown according to standar	2277	Erythrocytic leukaemia cell	CREBBP	248	68	329136	32906	-1.45551	1
Inactive	GSM981236_TP53.bed	codex Embryonic Stem Cell TP53	4067	Embryonic stem cell	TP53	2155	618	327229	32356	-1.53613	1
Inactive	GSM981237_TP53.bed	codex Embryonic Stem Cell TP53	3420	Embryonic stem cell	TP53	2598	767	326786	32207	-1.58268	1
Inactive	GSM831004_NCOR1.bed	K562 erythrocytic leukaemia cells (ATCC CCL-243) were grown according to standar	624	Erythrocytic leukaemia cell	NCOR1	389	120	328995	32854	-1.62724	1
Inactive	GSM1124071_NANOG.bed	codex Embryonic Stem Cell NANOG	18537	Embryonic stem cell	NANOG	15419	4526	313965	28448	-1.6958	1
Inactive	GSM1466006_EP300.bed	Kasumi-1 (AML FAB M2) with t(8;21) translocation and mismatch siRNA derived from	581	Acute myeloid leukemia	EP300	260	86	329124	32888	-1.72689	1
Inactive	GSM1124067_POU5F1.bed	codex Embryonic Stem Cell POU5F1	10380	Embryonic stem cell	POU5F1	8332	2741	321052	30233	-1.80464	1
Inactive	GSM1466007_EP300.bed	Kasumi-1 (AML FAB M2) with t(8;21) translocation and RUNX1/ETO siRNA derived fro	839	Acute myeloid leukemia	EP300	338	126	329046	32848	-1.90077	1
Inactive	GSM1124070_NANOG.bed	codex Embryonic Stem Cell NANOG	13465	Embryonic stem cell	NANOG	11500	3989	317884	28985	-1.92741	1
Inactive	GSM897117_SMAD3.bed	codex Embryonic Stem Cell SMAD3	947	Embryonic stem cell	SMAD3	899	420	328485	32554	-2.237	1
Inactive	GSM1124069_SOX2.bed	codex Embryonic Stem Cell SOX2	5206	Embryonic stem cell	SOX2	4289	1942	325095	31032	-2.24594	1
Inactive	BG22_STAT5_HEL_DMSO.bed	No drug (DMSO)	127	Erythroid leukaemia	STAT5	64	40	329320	32934	-2.64374	1
Inactive	GSM1124068_SOX2.bed	codex Embryonic Stem Cell SOX2	2311	Embryonic stem cell	SOX2	1844	1164	327540	31810	-2.70027	1

## Sheet: LOLA -- Primed ENCODE ChIP-seq
Enhancer activity	File name	Description	Region number	Cell type	Antibody	A (support)	B	C	D	Observed/expected ratio (log2)	Adjusted p-value
Active	wgEncodeAwgTfbsSydhHelas3Znf274UcdUniPk.narrowPeak	ChIP HeLa-S3 ZNF274	101	Hela-s3	ZNF274	2	2	32351	330003	3.35058	0.531861
Active	wgEncodeAwgTfbsHaibH1hescBcl11aPcr1xUniPk.narrowPeak	ChIP H1-hESC BCL11A	2518	H1-hesc	BCL11A	1020	1692	31333	328313	2.65908	0
Active	wgEncodeAwgTfbsHaibH1hescNanogsc33759V0416102UniPk.narrowPeak	ChIP H1-hESC NANOG_(SC-33759)	5473	H1-hesc	NANOG_(SC-33759)	2180	3912	30173	326093	2.59033	0
Active	wgEncodeAwgTfbsHaibH1hescPou5f1sc9081V0416102UniPk.narrowPeak	ChIP H1-hESC POU5F1_(SC-9081)	3997	H1-hesc	POU5F1_(SC-9081)	1275	2779	31078	327226	2.27225	0
Inactive	wgEncodeAwgTfbsSydhGm08714Znf274UcdUniPk.narrowPeak	ChIP GM08714 ZNF274	667	Gm08714	ZNF274	37	1	329347	32973	1.8892	0.845607
Active	wgEncodeAwgTfbsHaibH1hescP300V0416102UniPk.narrowPeak	ChIP H1-hESC p300	8934	H1-hesc	p300	2419	7632	29934	322373	1.77121	0
Active	wgEncodeAwgTfbsHaibH1hescRxraV0416102UniPk.narrowPeak	ChIP H1-hESC RXRA	1306	H1-hesc	RXRA	296	962	32057	329043	1.65912	4.53026e-23
Active	wgEncodeAwgTfbsHaibH1hescHdac2sc6296V0416102UniPk.narrowPeak	ChIP H1-hESC HDAC2_(SC-6296)	5644	H1-hesc	HDAC2_(SC-6296)	1354	4520	30999	325485	1.65319	2.83037e-100
Active	wgEncodeAwgTfbsHaibH1hescTcf12Pcr1xUniPk.narrowPeak	ChIP H1-hESC TCF12	7833	H1-hesc	TCF12	1718	5931	30635	324074	1.61557	7.31619e-122
Active	wgEncodeAwgTfbsHaibH1hescSp1Pcr1xUniPk.narrowPeak	ChIP H1-hESC SP1	15110	H1-hesc	SP1	3295	12515	29058	317490	1.52434	0
Active	wgEncodeAwgTfbsHaibH1hescAtf2sc81188V0422111UniPk.narrowPeak	ChIP H1-hESC ATF2_(SC-81188)	5998	H1-hesc	ATF2_(SC-81188)	1614	5965	30739	324040	1.5121	9.44516e-103
Active	wgEncodeAwgTfbsSydhGm12878Brca1a300IggmusUniPk.narrowPeak	ChIP GM12878 BRCA1_(A300-000A)	551	Gm12878	BRCA1_(A300-000A)	147	532	32206	329473	1.49911	3.04761e-10
Active	wgEncodeAwgTfbsSydhHepg2Grp20ForsklnUniPk.narrowPeak	ChIP HepG2 GRp20	597	Hepg2	GRp20	168	615	32185	329390	1.48318	2.17387e-11
Active	wgEncodeAwgTfbsSydhH1hescCjunIggrabUniPk.narrowPeak	ChIP H1-hESC c-Jun	2148	H1-hesc	c-Jun	484	1813	31869	328192	1.459	3.91778e-30
Active	wgEncodeAwgTfbsSydhK562NelfeUniPk.narrowPeak	ChIP K562 NELFe	458	K562	NELFe	121	452	32232	329553	1.45261	3.42299e-08
Active	wgEncodeAwgTfbsHaibH1hescSix5Pcr1xUniPk.narrowPeak	ChIP H1-hESC SIX5	3425	H1-hesc	SIX5	581	2213	31772	327792	1.43755	4.55922e-35
Active	wgEncodeAwgTfbsSydhHepg2Brca1a300IggrabUniPk.narrowPeak	ChIP HepG2 BRCA1_(A300-000A)	1497	Hepg2	BRCA1_(A300-000A)	373	1427	31980	328578	1.42524	1.21693e-22
Active	wgEncodeAwgTfbsSydhH1hescChd1a301218aIggrabUniPk.narrowPeak	ChIP H1-hESC CHD1_(A301-218A)	2191	H1-hesc	CHD1_(A301-218A)	550	2275	31803	327730	1.3169	7.6717e-29
Active	wgEncodeAwgTfbsHaibGm12878Atf3Pcr1xUniPk.narrowPeak	ChIP GM12878 ATF3	1677	Gm12878	ATF3	317	1329	32036	328676	1.29111	1.47233e-16
Active	wgEncodeAwgTfbsSydhH1hescChd2IggrabUniPk.narrowPeak	ChIP H1-hESC CHD2_(AB68301)	6849	H1-hesc	CHD2_(AB68301)	1414	6095	30939	323910	1.28025	3.5749e-68
Active	wgEncodeAwgTfbsBroadH1hescJarid1aab26049UniPk.narrowPeak	ChIP H1-hESC JARID1A_(ab26049)	1625	H1-hesc	JARID1A_(ab26049)	398	1688	31955	328317	1.2765	3.69396e-20
Active	wgEncodeAwgTfbsHaibH1hescJundV0416102UniPk.narrowPeak	ChIP H1-hESC JunD	8447	H1-hesc	JunD	1618	7034	30735	322971	1.27331	5.65342e-77
Active	wgEncodeAwgTfbsSydhK562Gtf2bUniPk.narrowPeak	ChIP K562 GTF2B	2928	K562	GTF2B	624	2675	31729	327330	1.26697	1.54459e-30
Active	wgEncodeAwgTfbsSydhNt2d1Yy1UcdUniPk.narrowPeak	ChIP NT2-D1 YY1	4862	Nt2-d1	YY1	1062	4615	31291	325390	1.25886	2.38895e-50
Active	wgEncodeAwgTfbsSydhH1hescBrca1IggrabUniPk.narrowPeak	ChIP H1-hESC BRCA1_(A300-000A)	2025	H1-hesc	BRCA1_(A300-000A)	410	1763	31943	328242	1.25692	3.22166e-20
Active	wgEncodeAwgTfbsSydhH1hescGtf2f1IggrabUniPk.narrowPeak	ChIP H1-hESC GTF2F1_(AB28179)	3548	H1-hesc	GTF2F1_(AB28179)	827	3597	31526	326408	1.25131	3.57458e-39
Active	wgEncodeAwgTfbsHaibGm12878Six5Pcr1xUniPk.narrowPeak	ChIP GM12878 SIX5	4839	Gm12878	SIX5	863	3839	31490	326166	1.2193	4.3707e-39
Active	wgEncodeAwgTfbsHaibGm12878Zbtb33Pcr1xUniPk.narrowPeak	ChIP GM12878 ZBTB33	2144	Gm12878	ZBTB33	379	1683	31974	328322	1.20935	1.26394e-17
Active	wgEncodeAwgTfbsHaibH1hescYy1sc281V0416102UniPk.narrowPeak	ChIP H1-hESC YY1_(SC-281)	18328	H1-hesc	YY1_(SC-281)	2865	13395	29488	316610	1.19939	4.14962e-120
Active	wgEncodeAwgTfbsHaibK562Six5Pcr1xUniPk.narrowPeak	ChIP K562 SIX5	4194	K562	SIX5	701	3167	31652	326838	1.19256	7.30962e-31
Active	wgEncodeAwgTfbsHaibGm12878RxraPcr1xUniPk.narrowPeak	ChIP GM12878 RXRA	1704	Gm12878	RXRA	223	1013	32130	328992	1.17257	2.96741e-10
Active	wgEncodeAwgTfbsSydhHepg2Nrf1IggrabUniPk.narrowPeak	ChIP HepG2 Nrf1	1902	Hepg2	Nrf1	380	1742	31973	328263	1.16318	1.39089e-16
Active	wgEncodeAwgTfbsSydhK562Atf3UniPk.narrowPeak	ChIP K562 ATF3	1233	K562	ATF3	229	1060	32124	328945	1.14547	3.9917e-10
Active	wgEncodeAwgTfbsSydhH1hescCmycIggrabUniPk.narrowPeak	ChIP H1-hESC c-Myc	4551	H1-hesc	c-Myc	878	4131	31475	325874	1.13782	2.26969e-35
Active	wgEncodeAwgTfbsHaibGm12878Ets1Pcr1xUniPk.narrowPeak	ChIP GM12878 ETS1	4120	Gm12878	ETS1	727	3426	31626	326579	1.13169	2.80811e-29
Active	wgEncodeAwgTfbsSydhHepg2Tr4UcdUniPk.narrowPeak	ChIP HepG2 TR4	2953	Hepg2	TR4	561	2639	31792	327366	1.13017	7.56194e-23
Active	wgEncodeAwgTfbsSydhH1hescJundIggrabUniPk.narrowPeak	ChIP H1-hESC JunD	9550	H1-hesc	JunD	1538	7373	30815	322632	1.12693	2.45101e-59
Active	wgEncodeAwgTfbsHaibA549Six5V0422111Etoh02UniPk.narrowPeak	ChIP A549 SIX5	4909	A549	SIX5	870	4134	31483	325871	1.12326	2.66345e-34
Active	wgEncodeAwgTfbsHaibH1hescPol24h8V0416102UniPk.narrowPeak	ChIP H1-hESC Pol2-4H8	21342	H1-hesc	Pol2-4H8	3207	15911	29146	314094	1.11905	3.30594e-118
Active	wgEncodeAwgTfbsSydhK562Yy1UcdUniPk.narrowPeak	ChIP K562 YY1	4948	K562	YY1	918	4383	31435	325622	1.1174	8.59573e-36
Active	wgEncodeAwgTfbsSydhGm12878Corestsc30189IggmusUniPk.narrowPeak	ChIP GM12878 COREST_(sc-30189)	1397	Gm12878	COREST_(sc-30189)	211	1000	32142	329005	1.11089	5.86075e-09
Active	wgEncodeAwgTfbsBroadHelas3Pol2bUniPk.narrowPeak	ChIP HeLa-S3 Pol2(b)	3149	Hela-s3	Pol2(b)	655	3129	31698	326876	1.11014	1.09358e-25
Active	wgEncodeAwgTfbsHaibHepg2Atf3V0416101UniPk.narrowPeak	ChIP HepG2 ATF3	3291	Hepg2	ATF3	507	2416	31846	327589	1.11014	3.74451e-20
Active	wgEncodeAwgTfbsHaibH1hescTead4sc101184V0422111UniPk.narrowPeak	ChIP H1-hESC TEAD4_(SC-101184)	19857	H1-hesc	TEAD4_(SC-101184)	2596	12835	29757	317170	1.10823	3.40242e-95
Active	wgEncodeAwgTfbsSydhK562Gtf2f1ab28179IggrabUniPk.narrowPeak	ChIP K562 GTF2F1_(AB28179)	3621	K562	GTF2F1_(AB28179)	746	3580	31607	326425	1.10572	7.43887e-29
Active	wgEncodeAwgTfbsHaibK562Taf7sc101167V0416101UniPk.narrowPeak	ChIP K562 TAF7_(SC-101167)	3422	K562	TAF7_(SC-101167)	568	2719	31785	327286	1.10502	2.85865e-22
Active	wgEncodeAwgTfbsSydhHek293Elk4UcdUniPk.narrowPeak	ChIP HEK293 ELK4	1375	Hek293	ELK4	280	1334	32073	328671	1.10495	1.72336e-11
Active	wgEncodeAwgTfbsHaibH1hescTaf7sc101167V0416102UniPk.narrowPeak	ChIP H1-hESC TAF7_(SC-101167)	10475	H1-hesc	TAF7_(SC-101167)	1984	9749	30369	320256	1.10171	6.99158e-73
Active	wgEncodeAwgTfbsSydhHepg2Chd2ab68301IggrabUniPk.narrowPeak	ChIP HepG2 CHD2_(AB68301)	5169	Hepg2	CHD2_(AB68301)	971	4736	31382	325269	1.08749	4.67741e-36
Active	wgEncodeAwgTfbsSydhGm12878Elk112771IggmusUniPk.narrowPeak	ChIP GM12878 ELK1_(1277-1)	5584	Gm12878	ELK1_(1277-1)	1055	5175	31298	324830	1.08122	1.19032e-38
Active	wgEncodeAwgTfbsSydhK562Elk112771IggrabUniPk.narrowPeak	ChIP K562 ELK1_(1277-1)	2961	K562	ELK1_(1277-1)	597	2909	31756	327096	1.07989	1.82766e-22
Active	wgEncodeAwgTfbsHaibHct116Zbtb33V0416101UniPk.narrowPeak	ChIP HCT-116 ZBTB33	4325	Hct-116	ZBTB33	746	3647	31607	326358	1.07867	1.09348e-27
Active	wgEncodeAwgTfbsHaibHepg2Zbtb33Pcr1xUniPk.narrowPeak	ChIP HepG2 ZBTB33	2879	Hepg2	ZBTB33	379	1850	31974	328155	1.07215	1.75415e-14
Active	wgEncodeAwgTfbsHaibH1hescAtf3V0416102UniPk.narrowPeak	ChIP H1-hESC ATF3	4808	H1-hesc	ATF3	720	3550	31633	326455	1.06563	3.14634e-26
Active	wgEncodeAwgTfbsSydhH1hescTbpIggrabUniPk.narrowPeak	ChIP H1-hESC TBP	17194	H1-hesc	TBP	3119	16010	29234	313995	1.0652	1.79894e-105
Active	wgEncodeAwgTfbsHaibH1hescPol2V0416102UniPk.narrowPeak	ChIP H1-hESC Pol2	20317	H1-hesc	Pol2	3632	18850	28721	311155	1.06172	8.1117e-121
Active	wgEncodeAwgTfbsSydhHelas3Brf2UniPk.narrowPeak	ChIP HeLa-S3 BRF2	303	Hela-s3	BRF2	9	44	32344	329961	1.06122	0.538924
Active	wgEncodeAwgTfbsHaibK562Sp2sc643V0416102UniPk.narrowPeak	ChIP K562 SP2_(SC-643)	3124	K562	SP2_(SC-643)	520	2566	31833	327439	1.05969	4.19756e-19
Active	wgEncodeAwgTfbsUtaH1hescPol2UniPk.narrowPeak	ChIP H1-hESC Pol2	12915	H1-hesc	Pol2	2550	13017	29803	316988	1.05907	2.26254e-86
Active	wgEncodeAwgTfbsHaibA549Ets1V0422111Etoh02UniPk.narrowPeak	ChIP A549 ETS1	5525	A549	ETS1	1011	5034	31342	324971	1.05822	8.98003e-36
Active	wgEncodeAwgTfbsSydhHelas3Elk112771IggrabUniPk.narrowPeak	ChIP HeLa-S3 ELK1_(1277-1)	4809	Hela-s3	ELK1_(1277-1)	963	4801	31390	325204	1.05524	5.43017e-34
Active	wgEncodeAwgTfbsSydhHepg2Pgc1aForsklnUniPk.narrowPeak	ChIP HepG2 PGC1A	1308	Hepg2	PGC1A	168	829	32185	329176	1.05149	1.01188e-06
Active	wgEncodeAwgTfbsHaibH1hescSin3ak20Pcr1xUniPk.narrowPeak	ChIP H1-hESC Sin3Ak-20	8977	H1-hesc	Sin3Ak-20	1542	7786	30811	322219	1.05044	8.67132e-53
Active	wgEncodeAwgTfbsSydhGm12878E2f4IggmusUniPk.narrowPeak	ChIP GM12878 E2F4	3440	Gm12878	E2F4	652	3246	31701	326759	1.04991	2.75844e-23
Active	wgEncodeAwgTfbsSydhHelas3Tr4UniPk.narrowPeak	ChIP HeLa-S3 TR4	2115	Hela-s3	TR4	307	1520	32046	328485	1.04985	1.62708e-11
Active	wgEncodeAwgTfbsHaibH1hescSp2V0422111UniPk.narrowPeak	ChIP H1-hESC SP2_(SC-643)	2469	H1-hesc	SP2_(SC-643)	426	2117	31927	327888	1.04726	1.55586e-15
Active	wgEncodeAwgTfbsSydhGm12878Nfe2sc22827UniPk.narrowPeak	ChIP GM12878 NF-E2_(SC-22827)	772	Gm12878	NF-E2_(SC-22827)	110	544	32243	329461	1.04695	0.000118666
Active	wgEncodeAwgTfbsBroadHuvecPol2bUniPk.narrowPeak	ChIP HUVEC Pol2(b)	5298	Huvec	Pol2(b)	1026	5159	31327	324846	1.04422	1.84676e-35
Active	wgEncodeAwgTfbsHaibK562Thap1sc98174V0416101UniPk.narrowPeak	ChIP K562 THAP1_(SC-98174)	3506	K562	THAP1_(SC-98174)	643	3217	31710	326788	1.04252	1.03323e-22
Active	wgEncodeAwgTfbsSydhHelas3Nrf1IggmusUniPk.narrowPeak	ChIP HeLa-S3 Nrf1	2915	Hela-s3	Nrf1	527	2645	31826	327360	1.03521	1.321e-18
Active	wgEncodeAwgTfbsHaibH1hescSp4v20V0422111UniPk.narrowPeak	ChIP H1-hESC SP4_(V-20)	5752	H1-hesc	SP4_(V-20)	1296	6605	31057	323400	1.03084	2.5335e-43
Active	wgEncodeAwgTfbsHaibH1hescSrfPcr1xUniPk.narrowPeak	ChIP H1-hESC SRF	5105	H1-hesc	SRF	610	3075	31743	326930	1.03077	3.35931e-21
Active	wgEncodeAwgTfbsHaibH1hescTaf1V0416102UniPk.narrowPeak	ChIP H1-hESC TAF1	20547	H1-hesc	TAF1	3659	19396	28694	310609	1.03004	3.07294e-115
Active	wgEncodeAwgTfbsHaibPfsk1Taf1V0416101UniPk.narrowPeak	ChIP PFSK-1 TAF1	5844	Pfsk-1	TAF1	1123	5721	31230	324284	1.02735	1.40325e-37
Active	wgEncodeAwgTfbsSydhHelas3Brca1a300IggrabUniPk.narrowPeak	ChIP HeLa-S3 BRCA1_(A300-000A)	8114	Hela-s3	BRCA1_(A300-000A)	1073	5476	31280	324529	1.02357	9.23049e-36
Active	wgEncodeAwgTfbsSydhH1hescMaxUcdUniPk.narrowPeak	ChIP H1-hESC Max	11129	H1-hesc	Max	1625	8394	30728	321611	1.01878	1.29153e-52
Active	wgEncodeAwgTfbsSydhHelas3Elk4UcdUniPk.narrowPeak	ChIP HeLa-S3 ELK4	5916	Hela-s3	ELK4	1131	5798	31222	324207	1.01833	2.92306e-37
Active	wgEncodeAwgTfbsSydhH1hescCebpbIggrabUniPk.narrowPeak	ChIP H1-hESC CEBPB	15557	H1-hesc	CEBPB	1158	5942	31195	324063	1.01758	4.66923e-38
Active	wgEncodeAwgTfbsSydhK562Tr4UcdUniPk.narrowPeak	ChIP K562 TR4	587	K562	TR4	109	552	32244	329453	1.01264	0.000210895
Active	wgEncodeAwgTfbsUtaHuvecCmycUniPk.narrowPeak	ChIP HUVEC c-Myc	5145	Huvec	c-Myc	722	3698	31631	326307	1.01015	5.01123e-24
Active	wgEncodeAwgTfbsHaibGm12892Taf1V0416102UniPk.narrowPeak	ChIP GM12892 TAF1	9442	Gm12892	TAF1	1674	8713	30679	321292	1.0087	3.71435e-53
Active	wgEncodeAwgTfbsHaibH1hescEgr1V0416102UniPk.narrowPeak	ChIP H1-hESC Egr-1	8743	H1-hesc	Egr-1	1436	7462	30917	322543	1.00552	9.05311e-46
Active	wgEncodeAwgTfbsSydhH1hescRfx5200401194IggrabUniPk.narrowPeak	ChIP H1-hESC RFX5_(200-401-194)	1695	H1-hesc	RFX5_(200-401-194)	202	1030	32151	328975	1.00484	2.27878e-07
Active	wgEncodeAwgTfbsSydhGm12878Rfx5200401194IggmusUniPk.narrowPeak	ChIP GM12878 RFX5_(200-401-194)	4341	Gm12878	RFX5_(200-401-194)	632	3259	31721	326746	0.99824	9.01001e-21
Active	wgEncodeAwgTfbsSydhHepg2Rfx5200401194IggrabUniPk.narrowPeak	ChIP HepG2 RFX5_(200-401-194)	6017	Hepg2	RFX5_(200-401-194)	851	4417	31502	325588	0.993711	2.67136e-27
Active	wgEncodeAwgTfbsSydhHepg2Irf3IggrabUniPk.narrowPeak	ChIP HepG2 IRF3	684	Hepg2	IRF3	115	591	32238	329414	0.991562	0.000183539
Active	wgEncodeAwgTfbsSydhHelas3Irf3IggrabUniPk.narrowPeak	ChIP HeLa-S3 IRF3	1587	Hela-s3	IRF3	285	1469	32068	328536	0.991063	8.30284e-10
Active	wgEncodeAwgTfbsHaibK562Bclaf101388Pcr1xUniPk.narrowPeak	ChIP K562 BCLAF1_(SC-101388)	4444	K562	BCLAF1_(SC-101388)	672	3492	31681	326513	0.987948	1.25879e-21
Active	wgEncodeAwgTfbsHaibK562SrfV0416101UniPk.narrowPeak	ChIP K562 SRF	4717	K562	SRF	587	3051	31766	326954	0.985702	5.77687e-19
Active	wgEncodeAwgTfbsUtaGm12878CmycUniPk.narrowPeak	ChIP GM12878 c-Myc	3690	Gm12878	c-Myc	893	4670	31460	325335	0.983664	4.49931e-28
Active	wgEncodeAwgTfbsHaibGm12878GabpPcr2xUniPk.narrowPeak	ChIP GM12878 GABP	6566	Gm12878	GABP	1184	6222	31169	323783	0.983152	1.25959e-36
Active	wgEncodeAwgTfbsSydhHepg2Hsf1ForsklnUniPk.narrowPeak	ChIP HepG2 HSF1	1435	Hepg2	HSF1	165	858	32188	329147	0.975653	6.68905e-06
Active	wgEncodeAwgTfbsSydhH1hescNrf1IggrabUniPk.narrowPeak	ChIP H1-hESC Nrf1	4513	H1-hesc	Nrf1	750	3936	31603	326069	0.9753	1.83159e-23
Active	wgEncodeAwgTfbsHaibGm12891Taf1Pcr1xUniPk.narrowPeak	ChIP GM12891 TAF1	11883	Gm12891	TAF1	1915	10235	30438	319770	0.975013	7.99951e-57
Active	wgEncodeAwgTfbsHaibHelas3GabpPcr1xUniPk.narrowPeak	ChIP HeLa-S3 GABP	6761	Hela-s3	GABP	1103	5842	31250	324163	0.969787	1.90804e-33
Active	wgEncodeAwgTfbsHaibHepg2NrsfV0416101UniPk.narrowPeak	ChIP HepG2 NRSF	12828	Hepg2	NRSF	1752	9376	30601	320629	0.969306	8.55726e-52
Active	wgEncodeAwgTfbsHaibK562Zbtb33Pcr1xUniPk.narrowPeak	ChIP K562 ZBTB33	3285	K562	ZBTB33	415	2184	31938	327821	0.963806	3.19196e-13
Active	wgEncodeAwgTfbsSydhK562Irf1Ifna6hUniPk.narrowPeak	ChIP K562 IRF1	8352	K562	IRF1	928	4922	31425	325083	0.963806	4.10358e-28
Active	wgEncodeAwgTfbsSydhK562Pol2s2IggrabUniPk.narrowPeak	ChIP K562 Pol2(phosphoS2)	5397	K562	Pol2(phosphoS2)	785	4155	31568	325850	0.96362	5.32488e-24
Active	wgEncodeAwgTfbsBroadH1hescChd1a301218aUniPk.narrowPeak	ChIP H1-hESC CHD1_(A301-218A)	7247	H1-hesc	CHD1_(A301-218A)	1402	7511	30951	322494	0.959725	3.11999e-41
Active	wgEncodeAwgTfbsSydhGm12878NfyaIggmusUniPk.narrowPeak	ChIP GM12878 NF-YA	1841	Gm12878	NF-YA	304	1602	32049	328403	0.959423	7.22948e-10
Active	wgEncodeAwgTfbsSydhHepg2TbpIggrabUniPk.narrowPeak	ChIP HepG2 TBP	13806	Hepg2	TBP	2072	11221	30281	318784	0.959015	2.01947e-59
Active	wgEncodeAwgTfbsSydhK562Rfx5IggrabUniPk.narrowPeak	ChIP K562 RFX5_(200-401-194)	2201	K562	RFX5_(200-401-194)	280	1477	32073	328528	0.957453	3.93844e-09
Active	wgEncodeAwgTfbsSydhGm12878Pol2s2IggmusUniPk.narrowPeak	ChIP GM12878 Pol2(phosphoS2)	9370	Gm12878	Pol2(phosphoS2)	1680	9057	30673	320948	0.956756	1.05883e-48
Active	wgEncodeAwgTfbsSydhK562Irf1Ifng30UniPk.narrowPeak	ChIP K562 IRF1	10323	K562	IRF1	1322	7098	31031	322907	0.95468	1.19032e-38
Active	wgEncodeAwgTfbsBroadNhekPol2bUniPk.narrowPeak	ChIP NHEK Pol2(b)	5784	Nhek	Pol2(b)	869	4642	31484	325363	0.95208	7.00671e-26
Active	wgEncodeAwgTfbsSydhK562Chd2ab68301IggrabUniPk.narrowPeak	ChIP K562 CHD2_(AB68301)	7797	K562	CHD2_(AB68301)	1166	6257	31187	323748	0.951988	3.78589e-34
Active	wgEncodeAwgTfbsHaibGm12878Bclaf101388V0416101UniPk.narrowPeak	ChIP GM12878 BCLAF1_(SC-101388)	6114	Gm12878	BCLAF1_(SC-101388)	830	4434	31523	325571	0.95111	9.67694e-25
Active	wgEncodeAwgTfbsSydhK562Nrf1IggrabUniPk.narrowPeak	ChIP K562 Nrf1	4211	K562	Nrf1	690	3680	31663	326325	0.950444	9.15737e-21
Active	wgEncodeAwgTfbsSydhHuvecPol2UniPk.narrowPeak	ChIP HUVEC Pol2	12305	Huvec	Pol2	1910	10378	30443	319627	0.950355	3.2704e-54
Active	wgEncodeAwgTfbsHaibA549Taf1V0422111Etoh02UniPk.narrowPeak	ChIP A549 TAF1	9984	A549	TAF1	1718	9308	30635	320697	0.950251	3.81782e-49
Active	wgEncodeAwgTfbsSydhH1hescMxi1IggrabUniPk.narrowPeak	ChIP H1-hESC Mxi1_(AF4185)	6351	H1-hesc	Mxi1_(AF4185)	1091	5861	31262	324144	0.948697	7.0927e-32
Active	wgEncodeAwgTfbsSydhGm12878Pol2UniPk.narrowPeak	ChIP GM12878 Pol2	11086	Gm12878	Pol2	1827	9970	30526	320035	0.942041	2.86594e-51
Active	wgEncodeAwgTfbsHaibSknshTaf1V0416101UniPk.narrowPeak	ChIP SK-N-SH TAF1	13993	Sk-n-sh	TAF1	2149	11804	30204	318201	0.939626	2.51265e-59
Active	wgEncodeAwgTfbsHaibHct116Yy1sc281V0416101UniPk.narrowPeak	ChIP HCT-116 YY1_(SC-281)	12749	Hct-116	YY1_(SC-281)	1729	9457	30624	320548	0.936405	3.41118e-48
Active	wgEncodeAwgTfbsBroadK562Hdac6a301341aUniPk.narrowPeak	ChIP K562 HDAC6_(A301-341A)	1114	K562	HDAC6_(A301-341A)	141	754	32212	329251	0.934709	7.61806e-05
Active	wgEncodeAwgTfbsHaibGm12878SrfPcr2xUniPk.narrowPeak	ChIP GM12878 SRF	8544	Gm12878	SRF	992	5373	31361	324632	0.934498	2.17862e-28
Active	wgEncodeAwgTfbsSydhHepg2Pol2s2IggrabUniPk.narrowPeak	ChIP HepG2 Pol2(phosphoS2)	4091	Hepg2	Pol2(phosphoS2)	535	2879	31818	327126	0.934032	7.01816e-16
Active	wgEncodeAwgTfbsHaibH1hescFosl1sc183V0416102UniPk.narrowPeak	ChIP H1-hESC FOSL1_(SC-183)	1113	H1-hesc	FOSL1_(SC-183)	153	820	32200	329185	0.931737	3.65221e-05
Active	wgEncodeAwgTfbsSydhHelas3Pol2s2IggrabUniPk.narrowPeak	ChIP HeLa-S3 Pol2(phosphoS2)	12797	Hela-s3	Pol2(phosphoS2)	2103	11613	30250	318392	0.930622	3.68681e-57
Active	wgEncodeAwgTfbsUtaHepg2CmycUniPk.narrowPeak	ChIP HepG2 c-Myc	4413	Hepg2	c-Myc	684	3698	31669	326307	0.930469	7.30586e-20
Active	wgEncodeAwgTfbsSydhHepg2Corestsc30189IggrabUniPk.narrowPeak	ChIP HepG2 COREST_(sc-30189)	5336	Hepg2	COREST_(sc-30189)	794	4301	31559	325704	0.930035	7.80756e-23
Active	wgEncodeAwgTfbsSydhHelas3Znf143IggrabUniPk.narrowPeak	ChIP HeLa-S3 Znf143_(16618-1-AP)	7048	Hela-s3	Znf143_(16618-1-AP)	963	5232	31390	324773	0.929357	2.33987e-27
Active	wgEncodeAwgTfbsSydhH1hescMafkIggrabUniPk.narrowPeak	ChIP H1-hESC MafK_(ab50322)	11425	H1-hesc	MafK_(ab50322)	730	3954	31623	326051	0.928767	4.73011e-21
Active	wgEncodeAwgTfbsHaibA549Elf1V0422111Etoh02UniPk.narrowPeak	ChIP A549 ELF1_(SC-631)	8611	A549	ELF1_(SC-631)	1326	7258	31027	322747	0.926372	8.88876e-37
Active	wgEncodeAwgTfbsUchicagoK562Ehdac8UniPk.narrowPeak	ChIP K562 eGFP-HDAC8	1718	K562	eGFP-HDAC8	270	1458	32083	328547	0.923331	2.42381e-08
Active	wgEncodeAwgTfbsHaibA549Zbtb33V0422111Etoh02UniPk.narrowPeak	ChIP A549 ZBTB33	7152	A549	ZBTB33	932	5083	31421	324922	0.923078	3.22957e-26
Active	wgEncodeAwgTfbsSydhK562CmycUniPk.narrowPeak	ChIP K562 c-Myc	5023	K562	c-Myc	818	4457	31535	325548	0.92201	3.88188e-23
Active	wgEncodeAwgTfbsSydhK562Mxi1af4185IggrabUniPk.narrowPeak	ChIP K562 Mxi1_(AF4185)	6711	K562	Mxi1_(AF4185)	1036	5665	31317	324340	0.921501	7.22269e-29
Active	wgEncodeAwgTfbsSydhGm12878Chd1a301218aIggmusUniPk.narrowPeak	ChIP GM12878 CHD1_(A301-218A)	6668	Gm12878	CHD1_(A301-218A)	945	5168	31408	324837	0.919359	2.23204e-26
Active	wgEncodeAwgTfbsHaibGm12878Taf1Pcr1xUniPk.narrowPeak	ChIP GM12878 TAF1	14278	Gm12878	TAF1	2089	11629	30264	318376	0.91827	1.73219e-55
Active	wgEncodeAwgTfbsSydhH1hescSin3anb6001263IggrabUniPk.narrowPeak	ChIP H1-hESC SIN3A_(NB600-1263)	21309	H1-hesc	SIN3A_(NB600-1263)	3582	20401	28771	309604	0.917976	8.88476e-92
Active	wgEncodeAwgTfbsSydhGm10847Pol2IggmusUniPk.narrowPeak	ChIP GM10847 Pol2	9683	Gm10847	Pol2	1827	10146	30526	319859	0.916023	7.88304e-49
Active	wgEncodeAwgTfbsHaibA549Yy1cV0422111Etoh02UniPk.narrowPeak	ChIP A549 YY1_(SC-281)	10259	A549	YY1_(SC-281)	1692	9381	30661	320624	0.915456	2.27729e-45
Active	wgEncodeAwgTfbsHaibSknmcFoxp2Pcr2xUniPk.narrowPeak	ChIP SK-N-MC FOXP2	14695	Sk-n-mc	FOXP2	1519	8404	30834	321601	0.914789	6.53928e-41
Active	wgEncodeAwgTfbsSydhGm12878CfosUniPk.narrowPeak	ChIP GM12878 c-Fos	2239	Gm12878	c-Fos	352	1923	32001	328082	0.908079	2.59855e-10
Active	wgEncodeAwgTfbsBroadK562Pol2bUniPk.narrowPeak	ChIP K562 Pol2(b)	11424	K562	Pol2(b)	1816	10139	30537	319866	0.907826	8.44152e-48
Active	wgEncodeAwgTfbsHaibHepg2GabpPcr2xUniPk.narrowPeak	ChIP HepG2 GABP	10109	Hepg2	GABP	1710	9543	30643	320462	0.906149	5.25122e-45
Active	wgEncodeAwgTfbsSydhH1hescCtbp2UcdUniPk.narrowPeak	ChIP H1-hESC CtBP2	7089	H1-hesc	CtBP2	1480	8245	30873	321760	0.903722	4.45813e-39
Active	wgEncodeAwgTfbsUtaHuvecPol2UniPk.narrowPeak	ChIP HUVEC Pol2	17190	Huvec	Pol2	2307	13033	30046	316972	0.9011	7.32736e-59
Active	wgEncodeAwgTfbsSydhK562NfyaUniPk.narrowPeak	ChIP K562 NF-YA	4286	K562	NF-YA	531	2923	31822	327082	0.90082	7.53491e-15
Active	wgEncodeAwgTfbsSydhGm12878TbpIggmusUniPk.narrowPeak	ChIP GM12878 TBP	14893	Gm12878	TBP	1700	9522	30653	320483	0.900495	2.93775e-44
Active	wgEncodeAwgTfbsSydhK562Stat2Ifna30UniPk.narrowPeak	ChIP K562 STAT2	3040	K562	STAT2	340	1870	32013	328135	0.898065	8.18176e-10
Active	wgEncodeAwgTfbsHaibGm12891Pol2Pcr1xUniPk.narrowPeak	ChIP GM12891 Pol2	16585	Gm12891	Pol2	2195	12407	30158	317598	0.897801	7.81439e-56
Active	wgEncodeAwgTfbsHaibK562Yy1V0416101UniPk.narrowPeak	ChIP K562 YY1_(SC-281)	12677	K562	YY1_(SC-281)	1926	10848	30427	319157	0.897171	1.84876e-49
Active	wgEncodeAwgTfbsHaibK562Sp1Pcr1xUniPk.narrowPeak	ChIP K562 SP1	7206	K562	SP1	1038	5772	31315	324233	0.896768	1.29798e-27
Active	wgEncodeAwgTfbsHaibK562Taf1V0416101UniPk.narrowPeak	ChIP K562 TAF1	15246	K562	TAF1	2317	13163	30036	316842	0.892918	3.77028e-58
Active	wgEncodeAwgTfbsHaibHepg2SrfV0416101UniPk.narrowPeak	ChIP HepG2 SRF	5314	Hepg2	SRF	491	2718	31862	327287	0.891841	1.39542e-13
Active	wgEncodeAwgTfbsSydhK562E2f4UcdUniPk.narrowPeak	ChIP K562 E2F4	8181	K562	E2F4	1402	7872	30951	322133	0.890285	3.56736e-36
Active	wgEncodeAwgTfbsSydhGm12878Yy1UniPk.narrowPeak	ChIP GM12878 YY1	2077	Gm12878	YY1	181	1000	32172	329005	0.888248	1.53409e-05
Active	wgEncodeAwgTfbsSydhGm12878Tr4UniPk.narrowPeak	ChIP GM12878 TR4	1263	Gm12878	TR4	158	873	32195	329132	0.887657	6.18967e-05
Active	wgEncodeAwgTfbsHaibGm12891Yy1sc281V0416101UniPk.narrowPeak	ChIP GM12891 YY1_(SC-281)	13593	Gm12891	YY1_(SC-281)	1837	10399	30516	319606	0.887563	1.94554e-46
Active	wgEncodeAwgTfbsHaibGm12891Pol24h8Pcr1xUniPk.narrowPeak	ChIP GM12891 Pol2-4H8	16236	Gm12891	Pol2-4H8	2119	12052	30234	317953	0.886677	6.07954e-53
Active	wgEncodeAwgTfbsSydhMcf10aesE2f4TamHvdUniPk.narrowPeak	ChIP MCF10A-Er-Src E2F4	15516	Mcf10a-er-src	E2F4	1959	11135	30394	318870	0.884127	5.51169e-49
Active	wgEncodeAwgTfbsSydhK562Pol2Ifna30UniPk.narrowPeak	ChIP K562 Pol2	13845	K562	Pol2	2185	12498	30168	317507	0.879637	1.12881e-53
Active	wgEncodeAwgTfbsHaibSknshraYy1sc281V0416102UniPk.narrowPeak	ChIP SK-N-SH_RA YY1_(SC-281)	15684	Sk-n-sh_ra	YY1_(SC-281)	1935	11042	30418	318963	0.877734	8.18155e-48
Active	wgEncodeAwgTfbsHaibHelas3Taf1Pcr1xUniPk.narrowPeak	ChIP HeLa-S3 TAF1	16100	Hela-s3	TAF1	2346	13477	30007	316528	0.876671	5.7604e-57
Active	wgEncodeAwgTfbsSydhGm18526NfkbTnfaIggrabUniPk.narrowPeak	ChIP GM18526 NFKB	3070	Gm18526	NFKB	295	1646	32058	328359	0.876312	2.6387e-08
Active	wgEncodeAwgTfbsSydhGm12878Nrf1IggmusUniPk.narrowPeak	ChIP GM12878 Nrf1	5683	Gm12878	Nrf1	923	5199	31430	324806	0.875493	1.01541e-23
Active	wgEncodeAwgTfbsHaibK562Pmlsc71910V0422111UniPk.narrowPeak	ChIP K562 PML_(SC-71910)	15895	K562	PML_(SC-71910)	1934	11056	30419	318949	0.875054	1.55136e-47
Active	wgEncodeAwgTfbsUtaMcf7CmycEstroUniPk.narrowPeak	ChIP MCF-7 c-Myc	10072	Mcf-7	c-Myc	1222	6917	31131	323088	0.874557	8.18035e-31
Active	wgEncodeAwgTfbsSydhK562CmycIfna30UniPk.narrowPeak	ChIP K562 c-Myc	7746	K562	c-Myc	1185	6706	31168	323299	0.874124	6.54473e-30
Active	wgEncodeAwgTfbsSydhK562Setdb1UcdUniPk.narrowPeak	ChIP K562 SETDB1	3882	K562	SETDB1	420	2355	31933	327650	0.871747	2.52858e-11
Active	wgEncodeAwgTfbsHaibGm12892Yy1V0416101UniPk.narrowPeak	ChIP GM12892 YY1	15951	Gm12892	YY1	1903	10906	30450	319099	0.870664	2.12919e-46
Active	wgEncodeAwgTfbsSydhHepg2P300sc582IggrabUniPk.narrowPeak	ChIP HepG2 p300_(SC-584)	6613	Hepg2	p300_(SC-584)	700	3952	31653	326053	0.867514	5.16157e-18
Active	wgEncodeAwgTfbsSydhGm12878Stat1UniPk.narrowPeak	ChIP GM12878 STAT1	1769	Gm12878	STAT1	263	1477	32090	328528	0.866276	2.29282e-07
Active	wgEncodeAwgTfbsHaibGm12892Pol24h8V0416102UniPk.narrowPeak	ChIP GM12892 Pol2-4H8	17407	Gm12892	Pol2-4H8	2235	12926	30118	317079	0.864167	3.8101e-53
Active	wgEncodeAwgTfbsHaibK562Ets1V0416101UniPk.narrowPeak	ChIP K562 ETS1	10726	K562	ETS1	1684	9667	30669	320338	0.86353	9.42391e-41
Active	wgEncodeAwgTfbsUtaProgfibPol2UniPk.narrowPeak	ChIP ProgFib Pol2	16338	Progfib	Pol2	2449	14216	29904	315789	0.863249	1.14201e-57
Active	wgEncodeAwgTfbsSydhPbdePol2UcdUniPk.narrowPeak	ChIP PBDE Pol2	18332	Pbde	Pol2	2554	14851	29799	315154	0.862939	6.40993e-60
Active	wgEncodeAwgTfbsSydhHek293Pol2UniPk.narrowPeak	ChIP HEK293 Pol2	11490	Hek293	Pol2	1928	11111	30425	318894	0.862896	3.13571e-46
Active	wgEncodeAwgTfbsSydhK562Pol2Ifna6hUniPk.narrowPeak	ChIP K562 Pol2	13582	K562	Pol2	2120	12256	30233	317749	0.862296	1.91072e-50
Active	wgEncodeAwgTfbsHaibGm12891Pou2f2Pcr1xUniPk.narrowPeak	ChIP GM12891 POU2F2	14630	Gm12891	POU2F2	1445	8279	30908	321726	0.861365	3.90085e-35
Active	wgEncodeAwgTfbsUtaMcf7Pol2UniPk.narrowPeak	ChIP MCF-7 Pol2	16136	Mcf-7	Pol2	2350	13640	30003	316365	0.861254	2.7262e-55
Active	wgEncodeAwgTfbsSydhHelas3Brg1IggmusUniPk.narrowPeak	ChIP HeLa-S3 Brg1	1357	Hela-s3	Brg1	224	1262	32129	328743	0.860866	2.44819e-06
Active	wgEncodeAwgTfbsHaibHepg2Pol24h8V0416102UniPk.narrowPeak	ChIP HepG2 Pol2-4H8	19586	Hepg2	Pol2-4H8	2520	14676	29833	315329	0.859866	8.28356e-59
Active	wgEncodeAwgTfbsSydhK562Irf1Ifng6hUniPk.narrowPeak	ChIP K562 IRF1	12576	K562	IRF1	1902	10989	30451	319016	0.858563	3.11844e-45
Active	wgEncodeAwgTfbsSydhGm15510NfkbTnfaIggrabUniPk.narrowPeak	ChIP GM15510 NFKB	12803	Gm15510	NFKB	1599	9245	30754	320760	0.85113	7.77218e-38
Active	wgEncodeAwgTfbsSydhHelas3Zkscan1hpa006672IggrabUniPk.narrowPeak	ChIP HeLa-S3 ZKSCAN1_(HPA006672)	4131	Hela-s3	ZKSCAN1_(HPA006672)	549	3130	31804	326875	0.85017	6.79567e-14
Active	wgEncodeAwgTfbsHaibGm12878NrsfPcr1xUniPk.narrowPeak	ChIP GM12878 NRSF	6906	Gm12878	NRSF	658	3758	31695	326247	0.849827	2.02678e-16
Active	wgEncodeAwgTfbsSydhGm12892NfkbTnfaIggrabUniPk.narrowPeak	ChIP GM12892 NFKB	8152	Gm12892	NFKB	862	4943	31491	325062	0.848072	4.61229e-21
Active	wgEncodeAwgTfbsHaibGm12878Pmlsc71910V0422111UniPk.narrowPeak	ChIP GM12878 PML_(SC-71910)	16678	Gm12878	PML_(SC-71910)	2097	12239	30256	317766	0.847564	1.93759e-48
Active	wgEncodeAwgTfbsUtaA549Pol2UniPk.narrowPeak	ChIP A549 Pol2	17011	A549	Pol2	2504	14703	29849	315302	0.847147	6.1703e-57
Active	wgEncodeAwgTfbsSydhHelas3NfybIggrabUniPk.narrowPeak	ChIP HeLa-S3 NF-YB	7156	Hela-s3	NF-YB	764	4380	31589	325625	0.846426	9.49018e-19
Active	wgEncodeAwgTfbsSydhK562Atf106325UniPk.narrowPeak	ChIP K562 ATF1_(06-325)	14864	K562	ATF1_(06-325)	1103	6354	31250	323651	0.846274	1.92049e-26
Active	wgEncodeAwgTfbsHaibK562Bcl3Pcr1xUniPk.narrowPeak	ChIP K562 BCL3	1603	K562	BCL3	153	871	32200	329134	0.844396	0.000183457
Active	wgEncodeAwgTfbsSydhHelas3NfyaIggrabUniPk.narrowPeak	ChIP HeLa-S3 NF-YA	5978	Hela-s3	NF-YA	824	4735	31529	325270	0.844234	4.92741e-20
Active	wgEncodeAwgTfbsHaibSknshNrsfV0416101UniPk.narrowPeak	ChIP SK-N-SH NRSF	11029	Sk-n-sh	NRSF	902	5190	31451	324815	0.843901	8.57474e-22
Active	wgEncodeAwgTfbsBroadH1hescRbbp5a300109aUniPk.narrowPeak	ChIP H1-hESC RBBP5_(A300-109A)	16151	H1-hesc	RBBP5_(A300-109A)	3158	18784	29195	311221	0.84169	8.25736e-70
Active	wgEncodeAwgTfbsHaibA549Sin3ak20V0422111Etoh02UniPk.narrowPeak	ChIP A549 Sin3Ak-20	6024	A549	Sin3Ak-20	944	5457	31409	324548	0.837928	1.82447e-22
Active	wgEncodeAwgTfbsSydhNb4Pol2UniPk.narrowPeak	ChIP NB4 Pol2	16703	Nb4	Pol2	2423	14348	29930	315657	0.832706	1.35985e-53
Active	wgEncodeAwgTfbsSydhHepg2Pol2IggrabUniPk.narrowPeak	ChIP HepG2 Pol2	19572	Hepg2	Pol2	2662	15831	29691	314174	0.831288	3.17169e-58
Active	wgEncodeAwgTfbsSydhHelas3E2f4UniPk.narrowPeak	ChIP HeLa-S3 E2F4	2831	Hela-s3	E2F4	527	3044	31826	326961	0.830742	7.17679e-13
Active	wgEncodeAwgTfbsUtaK562CmycUniPk.narrowPeak	ChIP K562 c-Myc	11738	K562	c-Myc	1382	8098	30971	321907	0.826841	2.35544e-31
Active	wgEncodeAwgTfbsUtaGlioblaPol2UniPk.narrowPeak	ChIP Gliobla Pol2	17417	Gliobla	Pol2	2488	14804	29865	315201	0.826811	3.2704e-54
Active	wgEncodeAwgTfbsSydhHelas3TbpIggrabUniPk.narrowPeak	ChIP HeLa-S3 TBP	18489	Hela-s3	TBP	2168	12844	30185	317161	0.826649	8.43657e-48
Active	wgEncodeAwgTfbsSydhHct116Pol2UcdUniPk.narrowPeak	ChIP HCT-116 Pol2	12864	Hct-116	Pol2	2235	13277	30118	316728	0.82396	7.07638e-49
Active	wgEncodeAwgTfbsSydhGm12878Sin3anb6001263IggmusUniPk.narrowPeak	ChIP GM12878 SIN3A_(NB600-1263)	10392	Gm12878	SIN3A_(NB600-1263)	1771	10457	30582	319548	0.82344	2.83815e-39
Active	wgEncodeAwgTfbsHaibHepg2Elf1sc631V0416101UniPk.narrowPeak	ChIP HepG2 ELF1_(SC-631)	18001	Hepg2	ELF1_(SC-631)	2106	12499	30247	317506	0.82268	4.00729e-46
Active	wgEncodeAwgTfbsHaibA549GabpV0422111Etoh02UniPk.narrowPeak	ChIP A549 GABP	12348	A549	GABP	1636	9653	30717	320352	0.821739	2.51711e-36
Active	wgEncodeAwgTfbsHaibA549NrsfV0422111Etoh02UniPk.narrowPeak	ChIP A549 NRSF	11970	A549	NRSF	1311	7702	31042	322303	0.821554	1.62606e-29
Active	wgEncodeAwgTfbsHaibEcc1Foxa1sc6553V0416102Dm002p1hUniPk.narrowPeak	ChIP ECC-1 FOXA1_(SC-6553)	5892	Ecc-1	FOXA1_(SC-6553)	413	2397	31940	327608	0.821513	4.10073e-10
Active	wgEncodeAwgTfbsSydhK562Pol2Ifng30UniPk.narrowPeak	ChIP K562 Pol2	16558	K562	Pol2	2301	13710	30052	316295	0.820838	7.15313e-50
Active	wgEncodeAwgTfbsUtaGm12878Pol2UniPk.narrowPeak	ChIP GM12878 Pol2	14237	Gm12878	Pol2	2213	13170	30140	316835	0.820796	4.14563e-48
Active	wgEncodeAwgTfbsSydhK562Pol2Ifng6hUniPk.narrowPeak	ChIP K562 Pol2	16522	K562	Pol2	2379	14198	29974	315807	0.819995	2.52961e-51
Active	wgEncodeAwgTfbsSydhK562Stat1Ifna6hUniPk.narrowPeak	ChIP K562 STAT1	1476	K562	STAT1	139	805	32214	329200	0.819295	0.000592274
Active	wgEncodeAwgTfbsSydhHelas3Baf170IggmusUniPk.narrowPeak	ChIP HeLa-S3 BAF170	2632	Hela-s3	BAF170	392	2278	31961	327727	0.819262	1.31789e-09
Active	wgEncodeAwgTfbsSydhGm18526Pol2IggmusUniPk.narrowPeak	ChIP GM18526 Pol2	16856	Gm18526	Pol2	2480	14829	29873	315176	0.81923	3.36782e-53
Active	wgEncodeAwgTfbsHaibGm12892Pax5c20V0416101UniPk.narrowPeak	ChIP GM12892 PAX5-C20	10300	Gm12892	PAX5-C20	1368	8071	30985	321934	0.816439	2.20485e-30
Active	wgEncodeAwgTfbsSydhHelas3Gtf2f1ab28179IggrabUniPk.narrowPeak	ChIP HeLa-S3 GTF2F1_(AB28179)	11730	Hela-s3	GTF2F1_(AB28179)	1514	8951	30839	321054	0.816299	2.15745e-33
Active	wgEncodeAwgTfbsHaibU87NrsfPcr2xUniPk.narrowPeak	ChIP U87 NRSF	11746	U87	NRSF	1558	9217	30795	320788	0.816245	2.66345e-34
Active	wgEncodeAwgTfbsHaibHepg2Taf1Pcr2xUniPk.narrowPeak	ChIP HepG2 TAF1	16659	Hepg2	TAF1	2603	15629	29750	314376	0.815547	3.79966e-55
Active	wgEncodeAwgTfbsSydhA549Bhlhe40IggrabUniPk.narrowPeak	ChIP A549 BHLHE40	3123	A549	BHLHE40	437	2548	31916	327457	0.815288	1.64244e-10
Active	wgEncodeAwgTfbsSydhA549MaxIggrabUniPk.narrowPeak	ChIP A549 Max	9881	A549	Max	1489	8822	30864	321183	0.812631	1.28793e-32
Active	wgEncodeAwgTfbsHaibHepg2Yy1sc281V0416101UniPk.narrowPeak	ChIP HepG2 YY1_(SC-281)	17876	Hepg2	YY1_(SC-281)	2559	15387	29794	314618	0.812443	6.12639e-54
Active	wgEncodeAwgTfbsSydhK562Pol2UniPk.narrowPeak	ChIP K562 Pol2	18081	K562	Pol2	2530	15242	29823	314763	0.808921	5.42825e-53
Active	wgEncodeAwgTfbsHaibGm12878Sp1Pcr1xUniPk.narrowPeak	ChIP GM12878 SP1	18248	Gm12878	SP1	1922	11493	30431	318512	0.807654	5.81095e-41
Active	wgEncodeAwgTfbsHaibSknmcPol24h8V0416101UniPk.narrowPeak	ChIP SK-N-MC Pol2-4H8	24130	Sk-n-mc	Pol2-4H8	2231	13403	30122	316602	0.806982	5.0295e-47
Active	wgEncodeAwgTfbsSydhGm12878Chd2ab68301IggmusUniPk.narrowPeak	ChIP GM12878 CHD2_(AB68301)	15597	Gm12878	CHD2_(AB68301)	1916	11467	30437	318538	0.806244	1.00279e-40
Active	wgEncodeAwgTfbsSydhImr90Pol2IggrabUniPk.narrowPeak	ChIP IMR90 Pol2	17647	Imr90	Pol2	2545	15370	29808	314635	0.805523	6.81435e-53
Active	wgEncodeAwgTfbsSydhK562Usf2IggrabUniPk.narrowPeak	ChIP K562 USF2	3083	K562	USF2	318	1865	32035	328140	0.804507	9.75325e-08
Active	wgEncodeAwgTfbsSydhK562CmycIfna6hUniPk.narrowPeak	ChIP K562 c-Myc	10583	K562	c-Myc	1453	8656	30900	321349	0.803791	2.8529e-31
Active	wgEncodeAwgTfbsHaibSknshPol24h8V0416101UniPk.narrowPeak	ChIP SK-N-SH Pol2-4H8	28168	Sk-n-sh	Pol2-4H8	2651	16057	29702	313948	0.803295	1.39656e-54
Active	wgEncodeAwgTfbsSydhK562Stat1Ifng6hUniPk.narrowPeak	ChIP K562 STAT1	2333	K562	STAT1	254	1490	32099	328515	0.802941	2.44855e-06
Active	wgEncodeAwgTfbsUtaMcf7Pol2SerumstvdUniPk.narrowPeak	ChIP MCF-7 Pol2	19412	Mcf-7	Pol2	2633	15948	29720	314057	0.80292	3.30627e-54
Active	wgEncodeAwgTfbsHaibHepg2Sp2V0422111UniPk.narrowPeak	ChIP HepG2 SP2_(SC-643)	2626	Hepg2	SP2_(SC-643)	226	1326	32127	328679	0.802129	1.00179e-05
Active	wgEncodeAwgTfbsHaibK562Pol24h8V0416101UniPk.narrowPeak	ChIP K562 Pol2-4H8	23352	K562	Pol2-4H8	2378	14367	29975	315638	0.801496	2.82669e-49
Active	wgEncodeAwgTfbsUtaHelas3Pol2UniPk.narrowPeak	ChIP HeLa-S3 Pol2	15736	Hela-s3	Pol2	2577	15614	29776	314391	0.801257	5.43807e-53
Active	wgEncodeAwgTfbsSydhHelas3CmycUniPk.narrowPeak	ChIP HeLa-S3 c-Myc	10226	Hela-s3	c-Myc	1348	8048	31005	321957	0.79848	8.05251e-29
Active	wgEncodeAwgTfbsHaibK562Yy1V0416102UniPk.narrowPeak	ChIP K562 YY1	24059	K562	YY1	2622	15927	29731	314078	0.798343	1.82068e-53
Active	wgEncodeAwgTfbsSydhHepg2Mazab85725IggrabUniPk.narrowPeak	ChIP HepG2 MAZ_(ab85725)	12090	Hepg2	MAZ_(ab85725)	1901	11447	30452	318558	0.796803	1.38599e-39
Active	wgEncodeAwgTfbsHaibEcc1Pol2V0416102Dm002p1hUniPk.narrowPeak	ChIP ECC-1 Pol2	20137	Ecc-1	Pol2	2886	17614	29467	312391	0.796597	4.24295e-58
Active	wgEncodeAwgTfbsSydhK562Tblr1nb600270IggrabUniPk.narrowPeak	ChIP K562 TBLR1_(NB600-270)	8505	K562	TBLR1_(NB600-270)	762	4522	31591	325483	0.795892	7.92012e-17
Active	wgEncodeAwgTfbsSydhK562TbpIggmusUniPk.narrowPeak	ChIP K562 TBP	17558	K562	TBP	2272	13761	30081	316244	0.795558	1.27915e-46
Active	wgEncodeAwgTfbsBroadK562Plu1UniPk.narrowPeak	ChIP K562 PLU1	15520	K562	PLU1	2468	14992	29885	315013	0.795134	2.83202e-50
Active	wgEncodeAwgTfbsHaibPanc1Pol24h8V0416101UniPk.narrowPeak	ChIP PANC-1 Pol2-4H8	10324	Panc-1	Pol2-4H8	1526	9160	30827	320845	0.794012	4.80465e-32
Active	wgEncodeAwgTfbsHaibGm12878Pou2f2Pcr1xUniPk.narrowPeak	ChIP GM12878 POU2F2	22891	Gm12878	POU2F2	1950	11784	30403	318221	0.792455	3.76055e-40
Active	wgEncodeAwgTfbsSydhGm18505NfkbTnfaIggrabUniPk.narrowPeak	ChIP GM18505 NFKB	8805	Gm18505	NFKB	733	4359	31620	325646	0.792277	4.15504e-16
Active	wgEncodeAwgTfbsHaibK562Sin3ak20V0416101UniPk.narrowPeak	ChIP K562 Sin3Ak-20	12700	K562	Sin3Ak-20	1754	10576	30599	319429	0.79186	2.59285e-36
Active	wgEncodeAwgTfbsHaibGm12878Stat5asc74442V0422111UniPk.narrowPeak	ChIP GM12878 STAT5A_(SC-74442)	7423	Gm12878	STAT5A_(SC-74442)	724	4309	31629	325696	0.790908	7.07516e-16
Active	wgEncodeAwgTfbsHaibSknshSin3ak20V0416101UniPk.narrowPeak	ChIP SK-N-SH Sin3Ak-20	15561	Sk-n-sh	Sin3Ak-20	1906	11525	30447	318480	0.790679	3.84546e-39
Active	wgEncodeAwgTfbsHaibGm12878P300Pcr1xUniPk.narrowPeak	ChIP GM12878 p300	5168	Gm12878	p300	402	2383	31951	327622	0.790581	2.88076e-09
Active	wgEncodeAwgTfbsSydhH1hescUsf2IggrabUniPk.narrowPeak	ChIP H1-hESC USF2	6952	H1-hesc	USF2	799	4765	31554	325240	0.789395	2.4357e-17
Active	wgEncodeAwgTfbsSydhGm15510Pol2IggmusUniPk.narrowPeak	ChIP GM15510 Pol2	18661	Gm15510	Pol2	2647	16187	29706	313818	0.788691	8.27657e-53
Active	wgEncodeAwgTfbsSydhHepg2Pol2ForsklnUniPk.narrowPeak	ChIP HepG2 Pol2	22928	Hepg2	Pol2	2899	17789	29454	312216	0.788646	2.72282e-57
Active	wgEncodeAwgTfbsSydhK562NfybUniPk.narrowPeak	ChIP K562 NF-YB	10096	K562	NF-YB	804	4800	31549	325205	0.78791	2.19632e-17
Active	wgEncodeAwgTfbsUtaK562Pol2UniPk.narrowPeak	ChIP K562 Pol2	19255	K562	Pol2	2560	15665	29793	314340	0.785946	6.63818e-51
Active	wgEncodeAwgTfbsSydhK562Brf2UniPk.narrowPeak	ChIP K562 BRF2	1087	K562	BRF2	26	154	32327	329851	0.784649	0.291377
Active	wgEncodeAwgTfbsSydhGm12878MaxIggmusUniPk.narrowPeak	ChIP GM12878 Max	12542	Gm12878	Max	1876	11391	30477	318614	0.783848	5.63884e-38
Active	wgEncodeAwgTfbsUtaHepg2Pol2UniPk.narrowPeak	ChIP HepG2 Pol2	15108	Hepg2	Pol2	2217	13523	30136	316482	0.783824	2.33197e-44
Active	wgEncodeAwgTfbsSydhMcf10aesPol2TamUniPk.narrowPeak	ChIP MCF10A-Er-Src Pol2	19467	Mcf10a-er-src	Pol2	2690	16515	29663	313490	0.783579	5.79341e-53
Active	wgEncodeAwgTfbsSydhH1hescBach1sc14700IggrabUniPk.narrowPeak	ChIP H1-hESC Bach1_(sc-14700)	11457	H1-hesc	Bach1_(sc-14700)	1438	8683	30915	321322	0.783505	1.29814e-29
Active	wgEncodeAwgTfbsHaibA549Bcl3V0422111Etoh02UniPk.narrowPeak	ChIP A549 BCL3	7740	A549	BCL3	803	4810	31550	325195	0.783021	3.51901e-17
Active	wgEncodeAwgTfbsSydhRajiPol2UcdUniPk.narrowPeak	ChIP Raji Pol2	19732	Raji	Pol2	2611	16026	29742	313979	0.782349	2.08288e-51
Active	wgEncodeAwgTfbsHaibGm12878Pol24h8Pcr1xUniPk.narrowPeak	ChIP GM12878 Pol2-4H8	19234	Gm12878	Pol2-4H8	2644	16259	29709	313746	0.780175	9.68452e-52
Active	wgEncodeAwgTfbsHaibA549Usf1Pcr1xDex100nmUniPk.narrowPeak	ChIP A549 USF-1	11980	A549	USF-1	1050	6323	31303	323682	0.779978	6.41802e-22
Active	wgEncodeAwgTfbsSydhMcf10aesPol2Etoh01UniPk.narrowPeak	ChIP MCF10A-Er-Src Pol2	22298	Mcf10a-er-src	Pol2	2877	17758	29476	312247	0.779238	1.10051e-55
Active	wgEncodeAwgTfbsHaibA549Creb1sc240V0416102Dex100nmUniPk.narrowPeak	ChIP A549 CREB1_(SC-240)	15913	A549	CREB1_(SC-240)	2164	13255	30189	316750	0.77648	1.19654e-42
Active	wgEncodeAwgTfbsBroadK562Sap3039731UniPk.narrowPeak	ChIP K562 SAP30_(39731)	9753	K562	SAP30_(39731)	1743	10625	30610	319380	0.775374	8.73259e-35
Active	wgEncodeAwgTfbsSydhGm12891Pol2IggmusUniPk.narrowPeak	ChIP GM12891 Pol2	20390	Gm12891	Pol2	2512	15471	29841	314534	0.775185	7.88304e-49
Active	wgEncodeAwgTfbsSydhGm18951NfkbTnfaIggrabUniPk.narrowPeak	ChIP GM18951 NFKB	13535	Gm18951	NFKB	1225	7418	31128	322587	0.775148	4.88847e-25
Active	wgEncodeAwgTfbsHaibGm12892Pol2V0416102UniPk.narrowPeak	ChIP GM12892 Pol2	20075	Gm12892	Pol2	2615	16138	29738	313867	0.774189	1.54189e-50
Active	wgEncodeAwgTfbsUtaMcf7Pol2SerumstimUniPk.narrowPeak	ChIP MCF-7 Pol2	20449	Mcf-7	Pol2	2838	17575	29515	312430	0.773429	2.80176e-54
Active	wgEncodeAwgTfbsSydhHepg2MaxIggrabUniPk.narrowPeak	ChIP HepG2 Max	11854	Hepg2	Max	1675	10220	30678	319785	0.772657	2.60728e-33
Active	wgEncodeAwgTfbsSydhGm12878Pol2IggmusUniPk.narrowPeak	ChIP GM12878 Pol2	21947	Gm12878	Pol2	2672	16545	29681	313460	0.770261	4.58331e-51
Active	wgEncodeAwgTfbsHaibU87Pol24h8V0416101UniPk.narrowPeak	ChIP U87 Pol2-4H8	22873	U87	Pol2-4H8	2525	15625	29828	314380	0.768264	2.79991e-48
Active	wgEncodeAwgTfbsSydhHuvecMaxUniPk.narrowPeak	ChIP HUVEC Max	9122	Huvec	Max	1103	6704	31250	323301	0.767353	2.63344e-22
Active	wgEncodeAwgTfbsHaibPfsk1Sin3ak20V0416101UniPk.narrowPeak	ChIP PFSK-1 Sin3Ak-20	5950	Pfsk-1	Sin3Ak-20	620	3748	31733	326257	0.766165	4.87523e-13
Active	wgEncodeAwgTfbsHaibHepg2Sin3ak20Pcr1xUniPk.narrowPeak	ChIP HepG2 Sin3Ak-20	16459	Hepg2	Sin3Ak-20	2324	14380	30029	315625	0.764395	2.65764e-44
Active	wgEncodeAwgTfbsHaibK562GabpV0416101UniPk.narrowPeak	ChIP K562 GABP	14393	K562	GABP	1782	10952	30571	319053	0.763929	1.38291e-34
Active	wgEncodeAwgTfbsHaibGm12878Egr1Pcr2xUniPk.narrowPeak	ChIP GM12878 Egr-1	16331	Gm12878	Egr-1	1969	12133	30384	317872	0.763655	6.36898e-38
Active	wgEncodeAwgTfbsSydhGm12878Tblr1ab24550IggmusUniPk.narrowPeak	ChIP GM12878 TBLR1_(ab24550)	13702	Gm12878	TBLR1_(ab24550)	1267	7739	31086	322266	0.763177	3.81955e-25
Active	wgEncodeAwgTfbsSydhHelas3Mxi1af4185IggrabUniPk.narrowPeak	ChIP HeLa-S3 Mxi1_(AF4185)	12009	Hela-s3	Mxi1_(AF4185)	1719	10563	30634	319442	0.762964	2.28504e-33
Active	wgEncodeAwgTfbsSydhK562Nfe2UniPk.narrowPeak	ChIP K562 NF-E2	2637	K562	NF-E2	192	1157	32161	328848	0.762818	0.000126564
Active	wgEncodeAwgTfbsSydhK562Stat1Ifna30UniPk.narrowPeak	ChIP K562 STAT1	1503	K562	STAT1	130	783	32223	329222	0.762389	0.00218026
Active	wgEncodeAwgTfbsSydhHelas3Chd2IggrabUniPk.narrowPeak	ChIP HeLa-S3 CHD2_(AB68301)	20500	Hela-s3	CHD2_(AB68301)	2571	15982	29782	314023	0.762305	2.09169e-48
Active	wgEncodeAwgTfbsBroadK562Chd1a301218aUniPk.narrowPeak	ChIP K562 CHD1_(A301-218A)	9350	K562	CHD1_(A301-218A)	1522	9350	30831	320655	0.759563	1.45597e-29
Active	wgEncodeAwgTfbsSydhGm12878Mxi1IggmusUniPk.narrowPeak	ChIP GM12878 Mxi1_(AF4185)	17735	Gm12878	Mxi1_(AF4185)	2243	13940	30110	316065	0.756171	4.84297e-42
Active	wgEncodeAwgTfbsSydhK562CfosUniPk.narrowPeak	ChIP K562 c-Fos	7646	K562	c-Fos	732	4462	31621	325543	0.75611	7.4188e-15
Active	wgEncodeAwgTfbsHaibHuvecPol2Pcr1xUniPk.narrowPeak	ChIP HUVEC Pol2	19254	Huvec	Pol2	2634	16459	29719	313546	0.755664	1.01402e-48
Active	wgEncodeAwgTfbsSydhHelas3Mazab85725IggrabUniPk.narrowPeak	ChIP HeLa-S3 MAZ_(ab85725)	13409	Hela-s3	MAZ_(ab85725)	2194	13632	30159	316373	0.755598	3.91131e-41
Active	wgEncodeAwgTfbsHaibSknshNrsfPcr2xUniPk.narrowPeak	ChIP SK-N-SH NRSF	18845	Sk-n-sh	NRSF	2006	12435	30347	317570	0.755429	7.60465e-38
Active	wgEncodeAwgTfbsSydhGm19099Pol2IggmusUniPk.narrowPeak	ChIP GM19099 Pol2	22219	Gm19099	Pol2	2817	17666	29536	312339	0.753816	1.51599e-51
Active	wgEncodeAwgTfbsSydhGm12878WhipIggmusUniPk.narrowPeak	ChIP GM12878 WHIP	14102	Gm12878	WHIP	1314	8086	31039	321919	0.753075	2.06377e-25
Active	wgEncodeAwgTfbsSydhK562CjunIfna30UniPk.narrowPeak	ChIP K562 c-Jun	8827	K562	c-Jun	697	4256	31656	325749	0.752934	4.22103e-14
Active	wgEncodeAwgTfbsHaibK562Atf3V0416101UniPk.narrowPeak	ChIP K562 ATF3	16011	K562	ATF3	1465	9046	30888	320959	0.750884	5.75622e-28
Active	wgEncodeAwgTfbsHaibGm12878Pbx3Pcr1xUniPk.narrowPeak	ChIP GM12878 Pbx3	9941	Gm12878	Pbx3	824	5047	31529	324958	0.750784	2.26759e-16
Active	wgEncodeAwgTfbsHaibHepg2Mybl2sc81192V0422111UniPk.narrowPeak	ChIP HepG2 MYBL2_(SC-81192)	17898	Hepg2	MYBL2_(SC-81192)	1811	11235	30542	318770	0.750501	5.05799e-34
Active	wgEncodeAwgTfbsSydhU2osKap1UcdUniPk.narrowPeak	ChIP U2OS KAP1	14647	U2os	KAP1	1249	7694	31104	322311	0.750313	4.44613e-24
Active	wgEncodeAwgTfbsHaibHepg2JundPcr1xUniPk.narrowPeak	ChIP HepG2 JunD	21614	Hepg2	JunD	1779	11053	30574	318952	0.747655	3.08895e-33
Active	wgEncodeAwgTfbsHaibHepg2Cebpdsc636V0416101UniPk.narrowPeak	ChIP HepG2 CEBPD_(SC-636)	11433	Hepg2	CEBPD_(SC-636)	1280	7904	31073	322101	0.747333	1.83114e-24
Active	wgEncodeAwgTfbsSydhGm19193Pol2IggmusUniPk.narrowPeak	ChIP GM19193 Pol2	21404	Gm19193	Pol2	2879	18148	29474	311857	0.747193	9.59735e-52
Active	wgEncodeAwgTfbsSydhGm18951Pol2IggmusUniPk.narrowPeak	ChIP GM18951 Pol2	21218	Gm18951	Pol2	2911	18367	29442	311638	0.746388	3.65995e-52
Active	wgEncodeAwgTfbsSydhGm12892Pol2IggmusUniPk.narrowPeak	ChIP GM12892 Pol2	22544	Gm12892	Pol2	2864	18060	29489	311945	0.746342	2.10299e-51
Active	wgEncodeAwgTfbsUtaMcf7CmycSerumstvdUniPk.narrowPeak	ChIP MCF-7 c-Myc	6930	Mcf-7	c-Myc	736	4517	31617	325488	0.746236	1.33611e-14
Active	wgEncodeAwgTfbsSydhGm18505Pol2IggmusUniPk.narrowPeak	ChIP GM18505 Pol2	21784	Gm18505	Pol2	2803	17671	29550	312334	0.745513	2.52132e-50
Active	wgEncodeAwgTfbsHaibHepg2Pol2Pcr2xUniPk.narrowPeak	ChIP HepG2 Pol2	25927	Hepg2	Pol2	3243	20573	29110	309432	0.744678	3.38796e-57
Active	wgEncodeAwgTfbsSydhGm12878NfybIggmusUniPk.narrowPeak	ChIP GM12878 NF-YB	13295	Gm12878	NF-YB	1104	6815	31249	323190	0.744519	3.55094e-21
Active	wgEncodeAwgTfbsSydhHelas3Rfx5200401194IggrabUniPk.narrowPeak	ChIP HeLa-S3 RFX5_(200-401-194)	19284	Hela-s3	RFX5_(200-401-194)	1470	9123	30883	320882	0.743458	1.43001e-27
Active	wgEncodeAwgTfbsSydhHepg2Usf2IggrabUniPk.narrowPeak	ChIP HepG2 USF2	6291	Hepg2	USF2	552	3388	31801	326617	0.742753	3.9759e-11
Active	wgEncodeAwgTfbsSydhK562Tblr1ab24550IggrabUniPk.narrowPeak	ChIP K562 TBLR1_(ab24550)	5086	K562	TBLR1_(ab24550)	605	3730	31748	326275	0.737173	6.05257e-12
Active	wgEncodeAwgTfbsSydhHek293Kap1UcdUniPk.narrowPeak	ChIP HEK293 KAP1	19774	Hek293	KAP1	1415	8814	30938	321191	0.736977	3.30792e-26
Active	wgEncodeAwgTfbsHaibH1hescUsf1Pcr1xUniPk.narrowPeak	ChIP H1-hESC USF-1	26042	H1-hesc	USF-1	1957	12276	30396	317729	0.736711	2.26854e-35
Active	wgEncodeAwgTfbsHaibGm12878Elf1sc631V0416101UniPk.narrowPeak	ChIP GM12878 ELF1_(SC-631)	23008	Gm12878	ELF1_(SC-631)	2910	18488	29443	311517	0.73581	7.72271e-51
Active	wgEncodeAwgTfbsSydhHelas3E2f6UniPk.narrowPeak	ChIP HeLa-S3 E2F6	4775	Hela-s3	E2F6	836	5174	31517	324831	0.735773	5.03363e-16
Active	wgEncodeAwgTfbsUtaHelas3CmycUniPk.narrowPeak	ChIP HeLa-S3 c-Myc	2835	Hela-s3	c-Myc	377	2321	31976	327684	0.735124	8.95089e-08
Active	wgEncodeAwgTfbsSydhK562CjunUniPk.narrowPeak	ChIP K562 c-Jun	9848	K562	c-Jun	761	4712	31592	325293	0.733728	1.25458e-14
Active	wgEncodeAwgTfbsHaibA549Usf1V0422111Etoh02UniPk.narrowPeak	ChIP A549 USF-1	8004	A549	USF-1	821	5090	31532	324915	0.732953	1.17805e-15
Active	wgEncodeAwgTfbsSydhHct116Tcf7l2UcdUniPk.narrowPeak	ChIP HCT-116 TCF7L2	19463	Hct-116	TCF7L2	2137	13472	30216	316533	0.732659	5.45728e-38
Active	wgEncodeAwgTfbsSydhHelas3Pol2UniPk.narrowPeak	ChIP HeLa-S3 Pol2	21270	Hela-s3	Pol2	3189	20375	29164	309630	0.732654	1.01469e-54
Active	wgEncodeAwgTfbsHaibA549GrPcr1xDex500pmUniPk.narrowPeak	ChIP A549 GR	1009	A549	GR	76	467	32277	329538	0.732505	0.0349846
Active	wgEncodeAwgTfbsHaibHelas3Pol2Pcr1xUniPk.narrowPeak	ChIP HeLa-S3 Pol2	25332	Hela-s3	Pol2	3211	20536	29142	309469	0.731556	6.52957e-55
Active	wgEncodeAwgTfbsBroadK562Rbbp5a300109aUniPk.narrowPeak	ChIP K562 RBBP5_(A300-109A)	14258	K562	RBBP5_(A300-109A)	2312	14621	30041	315384	0.731269	1.00724e-40
Active	wgEncodeAwgTfbsSydhHelas3Spt20UniPk.narrowPeak	ChIP HeLa-S3 SPT20	4088	Hela-s3	SPT20	43	265	32310	329740	0.727682	0.158412
Active	wgEncodeAwgTfbsHaibGm12878Mef2aPcr1xUniPk.narrowPeak	ChIP GM12878 MEF2A	17605	Gm12878	MEF2A	842	5247	31511	324758	0.725827	9.32673e-16
Active	wgEncodeAwgTfbsSydhGm10847NfkbTnfaIggrabUniPk.narrowPeak	ChIP GM10847 NFKB	9262	Gm10847	NFKB	843	5261	31510	324744	0.723679	1.0767e-15
Active	wgEncodeAwgTfbsHaibGm12878Zeb1sc25388V0416102UniPk.narrowPeak	ChIP GM12878 ZEB1_(SC-25388)	4845	Gm12878	ZEB1_(SC-25388)	626	3909	31727	326096	0.718938	8.19867e-12
Active	wgEncodeAwgTfbsHaibH1hescGabpPcr1xUniPk.narrowPeak	ChIP H1-hESC GABP	5653	H1-hesc	GABP	859	5385	31494	324620	0.717377	9.9188e-16
Active	wgEncodeAwgTfbsHaibK562Mef2aV0416101UniPk.narrowPeak	ChIP K562 MEF2A	5631	K562	MEF2A	351	2188	32002	327817	0.716576	5.2178e-07
Active	wgEncodeAwgTfbsHaibK562Trim28sc81411V0422111UniPk.narrowPeak	ChIP K562 TRIM28_(SC-81411)	12137	K562	TRIM28_(SC-81411)	875	5494	31478	324511	0.71534	6.39044e-16
Active	wgEncodeAwgTfbsSydhHepg2Mxi1UniPk.narrowPeak	ChIP HepG2 Mxi1_(AF4185)	20371	Hepg2	Mxi1_(AF4185)	2624	16848	29729	313157	0.714198	7.74188e-44
Active	wgEncodeAwgTfbsSydhK562Corestab24166IggrabUniPk.narrowPeak	ChIP K562 COREST_(ab24166)	6371	K562	COREST_(ab24166)	521	3261	31832	326744	0.713641	7.03835e-10
Active	wgEncodeAwgTfbsHaibGm12878Usf1Pcr2xUniPk.narrowPeak	ChIP GM12878 USF-1	9778	Gm12878	USF-1	1052	6630	31301	323375	0.713043	8.87054e-19
Active	wgEncodeAwgTfbsHaibK562Pol2V0416101UniPk.narrowPeak	ChIP K562 Pol2	24989	K562	Pol2	3411	22153	28942	307852	0.711758	3.69336e-55
Active	wgEncodeAwgTfbsSydhK562CmycIfng6hUniPk.narrowPeak	ChIP K562 c-Myc	19290	K562	c-Myc	2222	14238	30131	315767	0.709716	3.34382e-37
Active	wgEncodeAwgTfbsHaibPfsk1Foxp2Pcr2xUniPk.narrowPeak	ChIP PFSK-1 FOXP2	18182	Pfsk-1	FOXP2	2320	14887	30033	315118	0.709407	1.11463e-38
Active	wgEncodeAwgTfbsBroadK562Hdac1sc6298UniPk.narrowPeak	ChIP K562 HDAC1_(SC-6298)	11833	K562	HDAC1_(SC-6298)	1930	12327	30423	317678	0.709173	1.28079e-32
Active	wgEncodeAwgTfbsHaibHepg2Nficsc81335V0422111UniPk.narrowPeak	ChIP HepG2 NFIC_(SC-81335)	16091	Hepg2	NFIC_(SC-81335)	1261	7993	31092	322012	0.70832	5.79597e-22
Active	wgEncodeAwgTfbsSydhHepg2Arid3anb100279IggrabUniPk.narrowPeak	ChIP HepG2 ARID3A_(NB100-279)	17622	Hepg2	ARID3A_(NB100-279)	875	5523	31478	324482	0.707615	1.25513e-15
Active	wgEncodeAwgTfbsSydhGm12878Pol3UniPk.narrowPeak	ChIP GM12878 Pol3	211	Gm12878	Pol3	20	125	32333	329880	0.706994	0.48509
Active	wgEncodeAwgTfbsHaibGm12878Mef2csc13268V0416101UniPk.narrowPeak	ChIP GM12878 MEF2C_(SC-13268)	9216	Gm12878	MEF2C_(SC-13268)	492	3095	31861	326910	0.70581	3.26144e-09
Active	wgEncodeAwgTfbsSydhHelas3Corestsc30189IggrabUniPk.narrowPeak	ChIP HeLa-S3 COREST_(sc-30189)	16322	Hela-s3	COREST_(sc-30189)	1665	10630	30688	319375	0.704948	3.63872e-28
Active	wgEncodeAwgTfbsSydhK562Hmgn3UniPk.narrowPeak	ChIP K562 HMGN3	14587	K562	HMGN3	2231	14370	30122	315635	0.702061	1.28649e-36
Active	wgEncodeAwgTfbsSydhK562Kap1UcdUniPk.narrowPeak	ChIP K562 KAP1	5489	K562	KAP1	64	402	32289	329603	0.70055	0.0744406
Active	wgEncodeAwgTfbsSydhHelas3E2f1UniPk.narrowPeak	ChIP HeLa-S3 E2F1	5116	Hela-s3	E2F1	817	5181	31536	324824	0.699753	2.14301e-14
Active	wgEncodeAwgTfbsBroadK562Phf8a301772aUniPk.narrowPeak	ChIP K562 PHF8_(A301-772A)	22302	K562	PHF8_(A301-772A)	3187	20807	29166	309198	0.699366	2.32295e-50
Active	wgEncodeAwgTfbsSydhK562Stat1Ifng30UniPk.narrowPeak	ChIP K562 STAT1	2203	K562	STAT1	163	1026	32190	328979	0.699212	0.00142873
Active	wgEncodeAwgTfbsHaibGm12878Yy1sc281Pcr1xUniPk.narrowPeak	ChIP GM12878 YY1_(SC-281)	30994	Gm12878	YY1_(SC-281)	2770	18002	29583	312003	0.698512	3.00187e-44
Active	wgEncodeAwgTfbsHaibA549Pol2Pcr2xEtoh02UniPk.narrowPeak	ChIP A549 Pol2	27685	A549	Pol2	3575	23466	28778	306539	0.698469	1.41671e-55
Active	wgEncodeAwgTfbsSydhK562Arid3asc8821IggrabUniPk.narrowPeak	ChIP K562 ARID3A_(sc-8821)	9026	K562	ARID3A_(sc-8821)	467	2953	31886	327052	0.697826	1.23937e-08
Active	wgEncodeAwgTfbsHaibGm12878Mta3sc81325V0422111UniPk.narrowPeak	ChIP GM12878 MTA3_(SC-81325)	12032	Gm12878	MTA3_(SC-81325)	1002	6384	31351	323621	0.696133	3.26238e-17
Active	wgEncodeAwgTfbsSydhHelas3Hae2f1UniPk.narrowPeak	ChIP HeLa-S3 HA-E2F1	10283	Hela-s3	HA-E2F1	1527	9813	30826	320192	0.692713	3.23489e-25
Active	wgEncodeAwgTfbsSydhHepg2Bhlhe40cIggrabUniPk.narrowPeak	ChIP HepG2 BHLHE40_(NB100-1800)	14628	Hepg2	BHLHE40_(NB100-1800)	1503	9666	30850	320339	0.691173	9.50513e-25
Active	wgEncodeAwgTfbsHaibHct116Pol24h8V0416101UniPk.narrowPeak	ChIP HCT-116 Pol2-4H8	29178	Hct-116	Pol2-4H8	3326	21900	29027	308105	0.688876	6.72815e-51
Active	wgEncodeAwgTfbsUtaMcf7CmycSerumstimUniPk.narrowPeak	ChIP MCF-7 c-Myc	20956	Mcf-7	c-Myc	2714	17743	29639	312262	0.688422	2.69767e-42
Active	wgEncodeAwgTfbsSydhH1hescZnf143IggrabUniPk.narrowPeak	ChIP H1-hESC Znf143_(16618-1-AP)	30687	H1-hesc	Znf143_(16618-1-AP)	2273	14782	30080	315223	0.688315	5.92488e-36
Active	wgEncodeAwgTfbsSydhK562Setdb1MnasedUcdUniPk.narrowPeak	ChIP K562 SETDB1	2967	K562	SETDB1	42	266	32311	329739	0.688249	0.198975
Active	wgEncodeAwgTfbsHaibK562Elf1sc631V0416102UniPk.narrowPeak	ChIP K562 ELF1_(SC-631)	27780	K562	ELF1_(SC-631)	2778	18195	29575	311810	0.686785	5.13071e-43
Active	wgEncodeAwgTfbsHaibHuvecPol24h8V0416101UniPk.narrowPeak	ChIP HUVEC Pol2-4H8	32525	Huvec	Pol2-4H8	3281	21642	29072	308363	0.685293	7.99989e-50
Active	wgEncodeAwgTfbsHaibA549Usf1Pcr1xEtoh02UniPk.narrowPeak	ChIP A549 USF-1	11932	A549	USF-1	1058	6802	31295	323203	0.683805	1.5164e-17
Inactive	wgEncodeAwgTfbsSydhNt2d1Znf274UcdUniPk.narrowPeak	ChIP NT2-D1 ZNF274	745	Nt2-d1	ZNF274	48	3	329336	32971	0.679673	1
Active	wgEncodeAwgTfbsHaibHepg2Bhlhe40V0416101UniPk.narrowPeak	ChIP HepG2 BHLHE40	2859	Hepg2	BHLHE40	257	1643	32096	328362	0.678316	6.28136e-05
Active	wgEncodeAwgTfbsHaibHepg2Mbd4sc271530V0422111UniPk.narrowPeak	ChIP HepG2 MBD4_(SC-271530)	5912	Hepg2	MBD4_(SC-271530)	483	3098	31870	326907	0.677354	1.80025e-08
Active	wgEncodeAwgTfbsSydhMcf7Hae2f1UcdUniPk.narrowPeak	ChIP MCF-7 HA-E2F1	21946	Mcf-7	HA-E2F1	2676	17619	29677	312386	0.676921	1.65622e-40
Active	wgEncodeAwgTfbsHaibA549Pol2Pcr2xDex100nmUniPk.narrowPeak	ChIP A549 Pol2	27603	A549	Pol2	3593	23925	28760	306080	0.676507	9.48949e-53
Active	wgEncodeAwgTfbsSydhHelas3Tcf7l2UcdUniPk.narrowPeak	ChIP HeLa-S3 TCF7L2	3198	Hela-s3	TCF7L2	307	1968	32046	328037	0.675209	1.10249e-05
Active	wgEncodeAwgTfbsHaibHepg2Sp1Pcr1xUniPk.narrowPeak	ChIP HepG2 SP1	25477	Hepg2	SP1	1881	12287	30472	317718	0.674619	3.80811e-29
Active	wgEncodeAwgTfbsHaibT47dP300V0416102Dm002p1hUniPk.narrowPeak	ChIP T-47D p300	13973	T-47d	p300	915	5915	31438	324090	0.673266	6.0239e-15
Active	wgEncodeAwgTfbsSydhK562CmycIggrabUniPk.narrowPeak	ChIP K562 c-Myc	24153	K562	c-Myc	2753	18198	29600	311807	0.672272	4.82837e-41
Active	wgEncodeAwgTfbsSydhHelas3MaxIggrabUniPk.narrowPeak	ChIP HeLa-S3 Max	29647	Hela-s3	Max	3147	20904	29206	309101	0.672003	2.56411e-46
Active	wgEncodeAwgTfbsHaibSknshraUsf1sc8983V0416102UniPk.narrowPeak	ChIP SK-N-SH_RA USF1_(SC-8983)	19622	Sk-n-sh_ra	USF1_(SC-8983)	1550	10110	30803	319895	0.671001	3.68978e-24
Active	wgEncodeAwgTfbsSydhHek293Tcf7l2UcdUniPk.narrowPeak	ChIP HEK293 TCF7L2	8961	Hek293	TCF7L2	564	3642	31789	326363	0.6689	1.59376e-09
Active	wgEncodeAwgTfbsUtaMcf7CmycVehUniPk.narrowPeak	ChIP MCF-7 c-Myc	27697	Mcf-7	c-Myc	3169	21128	29184	308877	0.666717	6.08255e-46
Active	wgEncodeAwgTfbsSydhK562E2f6UcdUniPk.narrowPeak	ChIP K562 E2F6	16312	K562	E2F6	2156	14235	30197	315770	0.663373	4.66782e-32
Active	wgEncodeAwgTfbsHaibA549Tcf12V0422111Etoh02UniPk.narrowPeak	ChIP A549 TCF12	20896	A549	TCF12	1662	10911	30691	319094	0.663291	2.99831e-25
Active	wgEncodeAwgTfbsSydhGm12878Mazab85725IggmusUniPk.narrowPeak	ChIP GM12878 MAZ_(ab85725)	18952	Gm12878	MAZ_(ab85725)	2427	16081	29926	313924	0.662823	1.12996e-35
Active	wgEncodeAwgTfbsSydhHelas3Ini1IggmusUniPk.narrowPeak	ChIP HeLa-S3 Ini1	7780	Hela-s3	Ini1	1438	9425	30915	320580	0.661864	5.22252e-22
Active	wgEncodeAwgTfbsHaibGm12878Atf2sc81188V0422111UniPk.narrowPeak	ChIP GM12878 ATF2_(SC-81188)	23467	Gm12878	ATF2_(SC-81188)	1384	9074	30969	320931	0.660459	3.6668e-21
Active	wgEncodeAwgTfbsSydhHepg2ErraForsklnUniPk.narrowPeak	ChIP HepG2 ERRA	1177	Hepg2	ERRA	137	886	32216	329119	0.659614	0.0068693
Active	wgEncodeAwgTfbsHaibGm12878Tcf3Pcr1xUniPk.narrowPeak	ChIP GM12878 TCF3_(SC-349)	16021	Gm12878	TCF3_(SC-349)	1522	10013	30831	319992	0.657736	6.21307e-23
Active	wgEncodeAwgTfbsSydhMcf10aesCmycEtoh01HvdUniPk.narrowPeak	ChIP MCF10A-Er-Src c-Myc	35153	Mcf10a-er-src	c-Myc	2426	16131	29927	313874	0.657471	3.835e-35
Active	wgEncodeAwgTfbsHaibGm12878Cebpbsc150V0422111UniPk.narrowPeak	ChIP GM12878 CEBPB_(SC-150)	5786	Gm12878	CEBPB_(SC-150)	385	2501	31968	327504	0.657222	1.30187e-06
Active	wgEncodeAwgTfbsHaibGm12891Pax5c20V0416101UniPk.narrowPeak	ChIP GM12891 PAX5-C20	3156	Gm12891	PAX5-C20	238	1544	32115	328461	0.656748	0.000208874
Active	wgEncodeAwgTfbsSydhK562CmycIfng30UniPk.narrowPeak	ChIP K562 c-Myc	31092	K562	c-Myc	3086	20719	29267	309286	0.654441	2.41572e-43
Active	wgEncodeAwgTfbsHaibGm12878Pol2Pcr2xUniPk.narrowPeak	ChIP GM12878 Pol2	27558	Gm12878	Pol2	3871	26245	28482	303760	0.653537	6.89468e-53
Active	wgEncodeAwgTfbsSydhHelas3Stat1Ifng30UniPk.narrowPeak	ChIP HeLa-S3 STAT1	16158	Hela-s3	STAT1	1395	9192	30958	320813	0.653222	6.551e-21
Active	wgEncodeAwgTfbsSydhK562P300IggrabUniPk.narrowPeak	ChIP K562 p300	25881	K562	p300	1582	10464	30771	319541	0.650732	2.57482e-23
Active	wgEncodeAwgTfbsSydhGm12878Bhlhe40cIggmusUniPk.narrowPeak	ChIP GM12878 BHLHE40_(NB100-1800)	13986	Gm12878	BHLHE40_(NB100-1800)	1253	8259	31100	321746	0.650342	8.67369e-19
Active	wgEncodeAwgTfbsHaibEcc1EraaV0416102Bpa1hUniPk.narrowPeak	ChIP ECC-1 ERalpha_a	4260	Ecc-1	ERalpha_a	343	2239	32010	327766	0.649482	7.12015e-06
Active	wgEncodeAwgTfbsHaibK562NrsfV0416102UniPk.narrowPeak	ChIP K562 NRSF	15849	K562	NRSF	1100	7253	31253	322752	0.647271	1.58791e-16
Active	wgEncodeAwgTfbsSydhPanc1Tcf7l2UcdUniPk.narrowPeak	ChIP PANC-1 TCF7L2	13366	Panc-1	TCF7L2	1326	8782	31027	321223	0.644497	1.74256e-19
Active	wgEncodeAwgTfbsHaibA549Atf3V0422111Etoh02UniPk.narrowPeak	ChIP A549 ATF3	6580	A549	ATF3	619	4071	31734	325934	0.643091	1.08422e-09
Active	wgEncodeAwgTfbsHaibGm12878Tcf12Pcr1xUniPk.narrowPeak	ChIP GM12878 TCF12	20437	Gm12878	TCF12	1641	10932	30712	319073	0.641089	1.74939e-23
Active	wgEncodeAwgTfbsSydhGm19099NfkbTnfaIggrabUniPk.narrowPeak	ChIP GM19099 NFKB	7777	Gm19099	NFKB	549	3613	31804	326392	0.640991	1.16054e-08
Active	wgEncodeAwgTfbsSydhK562Ini1IggmusUniPk.narrowPeak	ChIP K562 Ini1	1942	K562	Ini1	151	990	32202	329015	0.640034	0.00556895
Active	wgEncodeAwgTfbsSydhK562Ccnt2UniPk.narrowPeak	ChIP K562 CCNT2	20057	K562	CCNT2	2354	15823	29999	314182	0.639766	1.51587e-32
Active	wgEncodeAwgTfbsHaibK562Cbx3sc101004V0422111UniPk.narrowPeak	ChIP K562 CBX3_(SC-101004)	20723	K562	CBX3_(SC-101004)	1557	10376	30796	319629	0.639161	2.89863e-22
Active	wgEncodeAwgTfbsSydhGm12891NfkbTnfaIggrabUniPk.narrowPeak	ChIP GM12891 NFKB	28683	Gm12891	NFKB	2040	13704	30313	316301	0.635321	3.29151e-28
Active	wgEncodeAwgTfbsSydhK562CjunIfna6hUniPk.narrowPeak	ChIP K562 c-Jun	5218	K562	c-Jun	350	2308	32003	327697	0.63485	9.13171e-06
Active	wgEncodeAwgTfbsSydhHepg2CebpbForsklnUniPk.narrowPeak	ChIP HepG2 CEBPB	18443	Hepg2	CEBPB	1050	6978	31303	323027	0.634843	2.60012e-15
Active	wgEncodeAwgTfbsHaibHelas3NrsfPcr1xUniPk.narrowPeak	ChIP HeLa-S3 NRSF	10247	Hela-s3	NRSF	488	3229	31865	326776	0.632106	1.24778e-07
Active	wgEncodeAwgTfbsHaibGm12878Pax5c20Pcr1xUniPk.narrowPeak	ChIP GM12878 PAX5-C20	25342	Gm12878	PAX5-C20	1869	12573	30484	317432	0.63032	1.10403e-25
Active	wgEncodeAwgTfbsSydhK562Stat2Ifna6hUniPk.narrowPeak	ChIP K562 STAT2	1923	K562	STAT2	125	825	32228	329180	0.63001	0.0152064
Active	wgEncodeAwgTfbsSydhK562Pol2s2UniPk.narrowPeak	ChIP K562 Pol2(phosphoS2)	2220	K562	Pol2(phosphoS2)	139	918	32214	329087	0.629286	0.00965596
Active	wgEncodeAwgTfbsHaibGm12878Irf4sc6059Pcr1xUniPk.narrowPeak	ChIP GM12878 IRF4_(SC-6059)	17771	Gm12878	IRF4_(SC-6059)	884	5888	31469	324117	0.628836	7.14016e-13
Active	wgEncodeAwgTfbsSydhGm19193NfkbTnfaIggrabUniPk.narrowPeak	ChIP GM19193 NFKB	5280	Gm19193	NFKB	367	2437	31986	327568	0.625014	7.432e-06
Active	wgEncodeAwgTfbsSydhGm12878Znf143166181apUniPk.narrowPeak	ChIP GM12878 Znf143_(16618-1-AP)	20024	Gm12878	Znf143_(16618-1-AP)	1520	10224	30833	319781	0.624706	6.54448e-21
Active	wgEncodeAwgTfbsHaibT47dFoxa1sc6553V0416102Dm002p1hUniPk.narrowPeak	ChIP T-47D FOXA1_(SC-6553)	41555	T-47d	FOXA1_(SC-6553)	1654	11142	30699	318863	0.624682	1.35669e-22
Active	wgEncodeAwgTfbsSydhHelas3Usf2IggmusUniPk.narrowPeak	ChIP HeLa-S3 USF2	12306	Hela-s3	USF2	938	6276	31415	323729	0.623064	2.24624e-13
Active	wgEncodeAwgTfbsHaibPfsk1NrsfPcr2xUniPk.narrowPeak	ChIP PFSK-1 NRSF	11390	Pfsk-1	NRSF	732	4892	31621	325113	0.621465	1.23967e-10
Active	wgEncodeAwgTfbsSydhNb4CmycUniPk.narrowPeak	ChIP NB4 c-Myc	26252	Nb4	c-Myc	2518	17176	29835	312829	0.620241	1.02526e-32
Active	wgEncodeAwgTfbsSydhHepg2CjunIggrabUniPk.narrowPeak	ChIP HepG2 c-Jun	12672	Hepg2	c-Jun	460	3072	31893	326933	0.618198	5.46841e-07
Active	wgEncodeAwgTfbsSydhGm12878Usf2IggmusUniPk.narrowPeak	ChIP GM12878 USF2	9022	Gm12878	USF2	799	5363	31554	324642	0.61617	2.43223e-11
Active	wgEncodeAwgTfbsSydhHelas3Tcf7l2c9b92565UcdUniPk.narrowPeak	ChIP HeLa-S3 TCF7L2_C9B9_(2565)	19242	Hela-s3	TCF7L2_C9B9_(2565)	1769	12002	30584	318003	0.615912	1.98128e-23
Active	wgEncodeAwgTfbsSydhK562Ubfsc13125IggmusUniPk.narrowPeak	ChIP K562 UBF_(sc-13125)	6002	K562	UBF_(sc-13125)	926	6227	31427	323778	0.615463	6.12676e-13
Active	wgEncodeAwgTfbsHaibPanc1Sin3ak20V0416101UniPk.narrowPeak	ChIP PANC-1 Sin3Ak-20	7182	Panc-1	Sin3Ak-20	1087	7323	31266	322682	0.615352	5.67176e-15
Active	wgEncodeAwgTfbsSydhK562Ubtfsab1404509IggmusUniPk.narrowPeak	ChIP K562 UBTF_(SAB1404509)	13692	K562	UBTF_(SAB1404509)	1855	12613	30498	317392	0.614049	2.44268e-24
Active	wgEncodeAwgTfbsHaibGm12878Pax5n19Pcr1xUniPk.narrowPeak	ChIP GM12878 PAX5-N19	19740	Gm12878	PAX5-N19	1391	9418	30962	320587	0.612836	1.25037e-18
Active	wgEncodeAwgTfbsSydhMcf10aesStat3Etoh01UniPk.narrowPeak	ChIP MCF10A-Er-Src STAT3	12334	Mcf10a-er-src	STAT3	598	4018	31755	325987	0.611486	1.2201e-08
Active	wgEncodeAwgTfbsSydhK562MaxIggrabUniPk.narrowPeak	ChIP K562 Max	31436	K562	Max	3136	21663	29217	308342	0.611408	7.54832e-39
Active	wgEncodeAwgTfbsSydhK562Mazab85725IggrabUniPk.narrowPeak	ChIP K562 MAZ_(ab85725)	33323	K562	MAZ_(ab85725)	3483	24155	28870	305850	0.611251	1.22602e-42
Active	wgEncodeAwgTfbsHaibK562Tead4sc101184V0422111UniPk.narrowPeak	ChIP K562 TEAD4_(SC-101184)	31030	K562	TEAD4_(SC-101184)	1742	11857	30611	318148	0.610643	9.4151e-23
Active	wgEncodeAwgTfbsHaibHepg2NrsfPcr2xUniPk.narrowPeak	ChIP HepG2 NRSF	6024	Hepg2	NRSF	525	3532	31828	326473	0.608487	1.21382e-07
Active	wgEncodeAwgTfbsHaibHepg2Tcf12Pcr1xUniPk.narrowPeak	ChIP HepG2 TCF12	2061	Hepg2	TCF12	130	871	32223	329134	0.608338	0.0168363
Active	wgEncodeAwgTfbsSydhGm12878NfkbTnfaIggrabUniPk.narrowPeak	ChIP GM12878 NFKB	17036	Gm12878	NFKB	1008	6824	31345	323181	0.606902	1.20247e-13
Active	wgEncodeAwgTfbsHaibGm12878Foxm1sc502V0422111UniPk.narrowPeak	ChIP GM12878 FOXM1_(SC-502)	22926	Gm12878	FOXM1_(SC-502)	1535	10454	30818	319551	0.606446	5.13078e-20
Active	wgEncodeAwgTfbsSydhK562Bhlhe40nb100IggrabUniPk.narrowPeak	ChIP K562 BHLHE40_(NB100-1800)	22497	K562	BHLHE40_(NB100-1800)	2069	14174	30284	315831	0.606274	2.76894e-26
Active	wgEncodeAwgTfbsSydhK562JundIggrabUniPk.narrowPeak	ChIP K562 JunD	40052	K562	JunD	2669	18413	29684	311592	0.605539	5.07406e-33
Active	wgEncodeAwgTfbsBroadK562Hdac2a300705aUniPk.narrowPeak	ChIP K562 HDAC2_(A300-705A)	5247	K562	HDAC2_(A300-705A)	673	4548	31680	325457	0.604257	2.08567e-09
Active	wgEncodeAwgTfbsSydhHelas3MafkIggrabUniPk.narrowPeak	ChIP HeLa-S3 MafK_(ab50322)	14185	Hela-s3	MafK_(ab50322)	655	4432	31698	325573	0.602114	3.96681e-09
Active	wgEncodeAwgTfbsHaibH1hescNrsfV0416102UniPk.narrowPeak	ChIP H1-hESC NRSF	13286	H1-hesc	NRSF	744	5040	31609	324965	0.601816	3.20762e-10
Active	wgEncodeAwgTfbsHaibHepg2Tead4sc101184V0422111UniPk.narrowPeak	ChIP HepG2 TEAD4_(SC-101184)	15160	Hepg2	TEAD4_(SC-101184)	893	6079	31460	323926	0.59696	7.04535e-12
Active	wgEncodeAwgTfbsHaibK562Cebpbsc150V0422111UniPk.narrowPeak	ChIP K562 CEBPB_(SC-150)	22240	K562	CEBPB_(SC-150)	1092	7450	31261	322555	0.59683	2.93629e-14
Active	wgEncodeAwgTfbsSydhMcf10aesCmycTam14hHvdUniPk.narrowPeak	ChIP MCF10A-Er-Src c-Myc	25703	Mcf10a-er-src	c-Myc	1372	9392	30981	320613	0.596215	1.60325e-17
Active	wgEncodeAwgTfbsHaibK562Stat5asc74442V0422111UniPk.narrowPeak	ChIP K562 STAT5A_(SC-74442)	9811	K562	STAT5A_(SC-74442)	552	3751	31801	326254	0.594304	1.11261e-07
Active	wgEncodeAwgTfbsHaibHepg2Fosl2V0416101UniPk.narrowPeak	ChIP HepG2 FOSL2	25211	Hepg2	FOSL2	1587	10905	30766	319100	0.593974	6.86881e-20
Active	wgEncodeAwgTfbsHaibA549GrPcr2xDex100nmUniPk.narrowPeak	ChIP A549 GR	16720	A549	GR	1485	10225	30868	319780	0.589319	1.86394e-18
Active	wgEncodeAwgTfbsHaibHepg2Usf1Pcr1xUniPk.narrowPeak	ChIP HepG2 USF-1	21890	Hepg2	USF-1	1465	10086	30888	319919	0.589196	3.20565e-18
Active	wgEncodeAwgTfbsSydhPbdeGata1UcdUniPk.narrowPeak	ChIP PBDE GATA-1	25001	Pbde	GATA-1	1337	9194	31016	320811	0.588935	9.5915e-17
Active	wgEncodeAwgTfbsSydhHepg2Hnf4aForsklnUniPk.narrowPeak	ChIP HepG2 HNF4A	11130	Hepg2	HNF4A	786	5376	31567	324629	0.588359	2.48937e-10
Active	wgEncodeAwgTfbsSydhK562CjunIfng30UniPk.narrowPeak	ChIP K562 c-Jun	8587	K562	c-Jun	487	3325	31866	326680	0.586415	9.7137e-07
Active	wgEncodeAwgTfbsSydhGm12878Stat3IggmusUniPk.narrowPeak	ChIP GM12878 STAT3	6487	Gm12878	STAT3	357	2435	31996	327570	0.585901	3.61977e-05
Active	wgEncodeAwgTfbsHaibA549P300V0422111Etoh02UniPk.narrowPeak	ChIP A549 p300	18216	A549	p300	1203	8279	31150	321726	0.585698	4.58605e-15
Active	wgEncodeAwgTfbsUtaH1hescCmycUniPk.narrowPeak	ChIP H1-hESC c-Myc	1217	H1-hesc	c-Myc	93	634	32260	329371	0.582702	0.067284
Active	wgEncodeAwgTfbsHaibGm12878Nfatc1sc17834V0422111UniPk.narrowPeak	ChIP GM12878 NFATC1_(SC-17834)	10812	Gm12878	NFATC1_(SC-17834)	690	4738	31663	325267	0.581133	5.24242e-09
Active	wgEncodeAwgTfbsSydhNb4MaxUniPk.narrowPeak	ChIP NB4 Max	34659	Nb4	Max	2783	19544	29570	310461	0.580185	9.89609e-32
Active	wgEncodeAwgTfbsUchicagoK562EjundUniPk.narrowPeak	ChIP K562 eGFP-JunD	26674	K562	eGFP-JunD	1780	12397	30573	317608	0.576866	5.71992e-21
Active	wgEncodeAwgTfbsSydhU2osSetdb1UcdUniPk.narrowPeak	ChIP U2OS SETDB1	23538	U2os	SETDB1	383	2644	31970	327361	0.568774	3.12383e-05
Active	wgEncodeAwgTfbsSydhHelas3Baf155IggmusUniPk.narrowPeak	ChIP HeLa-S3 BAF155	8650	Hela-s3	BAF155	1067	7443	31286	322562	0.563653	1.22757e-12
Active	wgEncodeAwgTfbsSydhK562CebpbIggrabUniPk.narrowPeak	ChIP K562 CEBPB	38715	K562	CEBPB	1379	9659	30974	320346	0.56224	7.10435e-16
Active	wgEncodeAwgTfbsHaibEcc1GrV0416102Dex100nmUniPk.narrowPeak	ChIP ECC-1 GR	9255	Ecc-1	GR	660	4590	31693	325415	0.562077	3.41185e-08
Active	wgEncodeAwgTfbsSydhK562Pol2IggmusUniPk.narrowPeak	ChIP K562 Pol2	9974	K562	Pol2	1281	8972	31072	321033	0.560865	8.69548e-15
Active	wgEncodeAwgTfbsSydhHelas3Bdp1UniPk.narrowPeak	ChIP HeLa-S3 BDP1	508	Hela-s3	BDP1	28	194	32325	329811	0.558346	0.521497
Active	wgEncodeAwgTfbsSydhGm12878P300IggmusUniPk.narrowPeak	ChIP GM12878 p300	17461	Gm12878	p300	905	6328	31448	323677	0.557744	1.06617e-10
Active	wgEncodeAwgTfbsSydhK562Znf143IggrabUniPk.narrowPeak	ChIP K562 Znf143_(16618-1-AP)	29069	K562	Znf143_(16618-1-AP)	1925	13601	30428	316404	0.557505	3.50711e-21
Active	wgEncodeAwgTfbsHaibK562E2f6V0416102UniPk.narrowPeak	ChIP K562 E2F6	24570	K562	E2F6	2653	18900	29700	311105	0.556169	3.64001e-28
Active	wgEncodeAwgTfbsHaibK562Usf1V0416101UniPk.narrowPeak	ChIP K562 USF-1	18521	K562	USF-1	1232	8656	31121	321349	0.555472	4.91051e-14
Active	wgEncodeAwgTfbsHaibGm12878Runx3sc101553V0422111UniPk.narrowPeak	ChIP GM12878 RUNX3_(SC-101553)	67965	Gm12878	RUNX3_(SC-101553)	3244	23399	29109	306606	0.546241	1.3742e-32
Active	wgEncodeAwgTfbsHaibHepg2RxraPcr1xUniPk.narrowPeak	ChIP HepG2 RXRA	17063	Hepg2	RXRA	1060	7491	31293	322514	0.544346	7.92795e-12
Active	wgEncodeAwgTfbsSydhK562Brf1UniPk.narrowPeak	ChIP K562 BRF1	221	K562	BRF1	17	119	32336	329886	0.543387	0.758692
Active	wgEncodeAwgTfbsUchicagoK562EjunbUniPk.narrowPeak	ChIP K562 eGFP-JunB	12287	K562	eGFP-JunB	769	5424	31584	324581	0.543	7.59606e-09
Active	wgEncodeAwgTfbsHaibHepg2P300V0416101UniPk.narrowPeak	ChIP HepG2 p300	27913	Hepg2	p300	1455	10338	30898	319667	0.542109	1.24696e-15
Active	wgEncodeAwgTfbsSydhHepg2JundIggrabUniPk.narrowPeak	ChIP HepG2 JunD	32275	Hepg2	JunD	1092	7737	31261	322268	0.541014	5.11202e-12
Active	wgEncodeAwgTfbsHaibK562MaxV0416102UniPk.narrowPeak	ChIP K562 Max	46171	K562	Max	4056	29622	28297	300383	0.539537	9.9211e-39
Active	wgEncodeAwgTfbsHaibEcc1EralphaaV0416102Gen1hUniPk.narrowPeak	ChIP ECC-1 ERalpha_a	11452	Ecc-1	ERalpha_a	818	5792	31535	324213	0.538017	3.38139e-09
Active	wgEncodeAwgTfbsHaibK562Zbtb7asc34508V0416101UniPk.narrowPeak	ChIP K562 ZBTB7A_(SC-34508)	21711	K562	ZBTB7A_(SC-34508)	2550	18366	29803	311639	0.53787	1.34887e-25
Active	wgEncodeAwgTfbsHaibGm12878Bcl3V0416101UniPk.narrowPeak	ChIP GM12878 BCL3	15455	Gm12878	BCL3	905	6421	31448	323584	0.536281	5.25347e-10
Active	wgEncodeAwgTfbsHaibHepg2Cebpbsc150V0416101UniPk.narrowPeak	ChIP HepG2 CEBPB_(SC-150)	18125	Hepg2	CEBPB_(SC-150)	737	5227	31616	324778	0.53447	2.66928e-08
Active	wgEncodeAwgTfbsHaibK562Nr2f2sc271940V0422111UniPk.narrowPeak	ChIP K562 NR2F2_(SC-271940)	16678	K562	NR2F2_(SC-271940)	1125	8012	31228	321993	0.53387	4.61226e-12
Active	wgEncodeAwgTfbsSydhK562Corestsc30189IggrabUniPk.narrowPeak	ChIP K562 COREST_(sc-30189)	35741	K562	COREST_(sc-30189)	2248	16194	30105	313811	0.533068	1.73074e-22
Active	wgEncodeAwgTfbsSydhA549Pol2s2IggrabUniPk.narrowPeak	ChIP A549 Pol2(phosphoS2)	3454	A549	Pol2(phosphoS2)	246	1741	32107	328264	0.530699	0.00259576
Active	wgEncodeAwgTfbsHaibK562Egr1V0416101UniPk.narrowPeak	ChIP K562 Egr-1	36997	K562	Egr-1	3143	22881	29210	307124	0.530344	4.94757e-30
Active	wgEncodeAwgTfbsSydhK562Sirt6UniPk.narrowPeak	ChIP K562 SIRT6	2305	K562	SIRT6	121	857	32232	329148	0.527871	0.0536011
Active	wgEncodeAwgTfbsHaibGm12878Nficsc81335V0422111UniPk.narrowPeak	ChIP GM12878 NFIC_(SC-81335)	29060	Gm12878	NFIC_(SC-81335)	1307	9371	31046	320634	0.526495	1.75714e-13
Active	wgEncodeAwgTfbsHaibK562Pu1Pcr1xUniPk.narrowPeak	ChIP K562 PU.1	28677	K562	PU.1	1416	10168	30937	319837	0.52578	1.87233e-14
Active	wgEncodeAwgTfbsSydhK562Tf3c110UniPk.narrowPeak	ChIP K562 TFIIIC-110	1858	K562	TFIIIC-110	155	1102	32198	328903	0.522824	0.0251746
Active	wgEncodeAwgTfbsHaibT47dGata3sc268V0416102Dm002p1hUniPk.narrowPeak	ChIP T-47D GATA3_(SC-268)	37199	T-47d	GATA3_(SC-268)	1277	9181	31076	320824	0.522007	5.2919e-13
Active	wgEncodeAwgTfbsSydhK562Irf1Ifna30UniPk.narrowPeak	ChIP K562 IRF1	1299	K562	IRF1	65	462	32288	329543	0.522004	0.221968
Active	wgEncodeAwgTfbsSydhGm12878JundUniPk.narrowPeak	ChIP GM12878 JunD	2472	Gm12878	JunD	43	307	32310	329698	0.515251	0.396278
Active	wgEncodeAwgTfbsSydhK562Znf263UcdUniPk.narrowPeak	ChIP K562 ZNF263	3081	K562	ZNF263	346	2478	32007	327527	0.514811	0.000394007
Active	wgEncodeAwgTfbsHaibHepg2Hdac2sc6296V0416101UniPk.narrowPeak	ChIP HepG2 HDAC2_(SC-6296)	18836	Hepg2	HDAC2_(SC-6296)	1399	10128	30954	319877	0.513429	1.03076e-13
Active	wgEncodeAwgTfbsSydhHepg2CebpbIggrabUniPk.narrowPeak	ChIP HepG2 CEBPB	56629	Hepg2	CEBPB	1401	10152	30952	319853	0.512061	1.14401e-13
Active	wgEncodeAwgTfbsSydhK562CjunIfng6hUniPk.narrowPeak	ChIP K562 c-Jun	6596	K562	c-Jun	332	2386	32021	327619	0.509579	0.000613973
Active	wgEncodeAwgTfbsHaibHepg2Hnf4gsc6558V0416101UniPk.narrowPeak	ChIP HepG2 HNF4G_(SC-6558)	20384	Hepg2	HNF4G_(SC-6558)	1113	8067	31240	321938	0.507729	5.91852e-11
Active	wgEncodeAwgTfbsSydhHelas3Ap2alphaUniPk.narrowPeak	ChIP HeLa-S3 AP-2alpha	18970	Hela-s3	AP-2alpha	1919	14033	30434	315972	0.505636	9.88241e-18
Active	wgEncodeAwgTfbsBroadHelas3Ezh239875UniPk.narrowPeak	ChIP HeLa-S3 EZH2_(39875)	1818	Hela-s3	EZH2_(39875)	64	461	32289	329544	0.502723	0.252916
Active	wgEncodeAwgTfbsHaibSknshraP300V0416102UniPk.narrowPeak	ChIP SK-N-SH_RA p300	46485	Sk-n-sh_ra	p300	1606	11758	30747	318247	0.499522	8.60912e-15
Active	wgEncodeAwgTfbsHaibHepg2Foxa1sc101058V0416101UniPk.narrowPeak	ChIP HepG2 FOXA1_(SC-101058)	43114	Hepg2	FOXA1_(SC-101058)	1706	12550	30647	317455	0.493729	2.7029e-15
Active	wgEncodeAwgTfbsSydhK562Mafkab50322IggrabUniPk.narrowPeak	ChIP K562 MafK_(ab50322)	19317	K562	MafK_(ab50322)	639	4663	31714	325342	0.491385	2.21488e-06
Active	wgEncodeAwgTfbsSydhMcf7Tcf7l2UcdUniPk.narrowPeak	ChIP MCF-7 TCF7L2	10293	Mcf-7	TCF7L2	564	4118	31789	325887	0.489586	1.04256e-05
Active	wgEncodeAwgTfbsSydhHek293tZnf263UcdUniPk.narrowPeak	ChIP HEK293-T-REx ZNF263	31453	Hek293-t-rex	ZNF263	2761	20598	29592	309407	0.486979	6.07624e-23
Active	wgEncodeAwgTfbsHaibK562Fosl1sc183V0416101UniPk.narrowPeak	ChIP K562 FOSL1_(SC-183)	11174	K562	FOSL1_(SC-183)	696	5101	31657	324904	0.485787	9.7137e-07
Active	wgEncodeAwgTfbsSydhHelas3Prdm19115IggrabUniPk.narrowPeak	ChIP HeLa-S3 PRDM1_(9115)	4577	Hela-s3	PRDM1_(9115)	179	1306	32174	328699	0.485667	0.0246303
Active	wgEncodeAwgTfbsSydhK562Rpc155UniPk.narrowPeak	ChIP K562 RPC155	1310	K562	RPC155	79	576	32274	329429	0.485369	0.200656
Active	wgEncodeAwgTfbsSydhHelas3CebpbIggrabUniPk.narrowPeak	ChIP HeLa-S3 CEBPB	61004	Hela-s3	CEBPB	2187	16278	30166	313727	0.482609	2.4201e-18
Active	wgEncodeAwgTfbsHaibHepg2Foxa1sc6553V0416101UniPk.narrowPeak	ChIP HepG2 FOXA1_(SC-6553)	51264	Hepg2	FOXA1_(SC-6553)	1745	12939	30608	317066	0.482368	5.58922e-15
Active	wgEncodeAwgTfbsHaibHepg2Zbtb7aV0416101UniPk.narrowPeak	ChIP HepG2 ZBTB7A_(SC-34508)	9189	Hepg2	ZBTB7A_(SC-34508)	957	7076	31396	322929	0.476213	1.36159e-08
Active	wgEncodeAwgTfbsSydhHelas3Ap2gammaUniPk.narrowPeak	ChIP HeLa-S3 AP-2gamma	25452	Hela-s3	AP-2gamma	2441	18320	29912	311685	0.473411	1.52292e-19
Active	wgEncodeAwgTfbsSydhA549CebpbIggrabUniPk.narrowPeak	ChIP A549 CEBPB	38845	A549	CEBPB	1077	7987	31276	322018	0.47337	1.95964e-09
Active	wgEncodeAwgTfbsSydhHelas3Stat3IggrabUniPk.narrowPeak	ChIP HeLa-S3 STAT3	13834	Hela-s3	STAT3	532	3931	31821	326074	0.471741	4.00908e-05
Active	wgEncodeAwgTfbsHaibGm12891Pu1Pcr1xUniPk.narrowPeak	ChIP GM12891 PU.1	48830	Gm12891	PU.1	1652	12329	30701	317676	0.471421	1.07108e-13
Active	wgEncodeAwgTfbsSydhK562Bach1sc14700IggrabUniPk.narrowPeak	ChIP K562 Bach1_(sc-14700)	3806	K562	Bach1_(sc-14700)	234	1728	32119	328277	0.468883	0.0109265
Active	wgEncodeAwgTfbsSydhHelas3CfosUniPk.narrowPeak	ChIP HeLa-S3 c-Fos	9325	Hela-s3	c-Fos	468	3467	31885	326538	0.467185	0.00015269
Active	wgEncodeAwgTfbsHaibEcc1EralphaaV0416102Est10nm1hUniPk.narrowPeak	ChIP ECC-1 ERalpha_a	16091	Ecc-1	ERalpha_a	1035	7738	31318	322267	0.460855	1.05278e-08
Active	wgEncodeAwgTfbsHaibK562Hdac2sc6296V0416102UniPk.narrowPeak	ChIP K562 HDAC2_(SC-6296)	6672	K562	HDAC2_(SC-6296)	491	3660	31862	326345	0.458432	0.000138218
Active	wgEncodeAwgTfbsSydhK562Gata1UcdUniPk.narrowPeak	ChIP K562 GATA-1	4074	K562	GATA-1	252	1875	32101	328130	0.458174	0.00953607
Active	wgEncodeAwgTfbsHaibHepg2Hnf4asc8987V0416101UniPk.narrowPeak	ChIP HepG2 HNF4A_(SC-8987)	20805	Hepg2	HNF4A_(SC-8987)	932	7008	31421	322997	0.451112	1.15322e-07
Active	wgEncodeAwgTfbsHaibHepg2Foxa2sc6554V0416101UniPk.narrowPeak	ChIP HepG2 FOXA2_(SC-6554)	40989	Hepg2	FOXA2_(SC-6554)	1455	10998	30898	319007	0.449846	2.8884e-11
Active	wgEncodeAwgTfbsSydhMcf10aesStat3TamUniPk.narrowPeak	ChIP MCF10A-Er-Src STAT3	44494	Mcf10a-er-src	STAT3	1449	10987	30904	319018	0.445098	5.09107e-11
Active	wgEncodeAwgTfbsSydhHelas3Zzz3UniPk.narrowPeak	ChIP HeLa-S3 ZZZ3	251	Hela-s3	ZZZ3	14	105	32339	329900	0.443783	0.960864
Active	wgEncodeAwgTfbsUchicagoK562EfosUniPk.narrowPeak	ChIP K562 eGFP-FOS	10256	K562	eGFP-FOS	581	4379	31772	325626	0.443389	5.38636e-05
Active	wgEncodeAwgTfbsSydhHelas3Smc3ab9263IggrabUniPk.narrowPeak	ChIP HeLa-S3 SMC3_(ab9263)	39567	Hela-s3	SMC3_(ab9263)	1975	15063	30378	314942	0.442897	2.25416e-14
Active	wgEncodeAwgTfbsHaibGm12878Pu1Pcr1xUniPk.narrowPeak	ChIP GM12878 PU.1	42938	Gm12878	PU.1	1523	11583	30830	318422	0.441506	2.36407e-11
Active	wgEncodeAwgTfbsSydhHelas3JundIggrabUniPk.narrowPeak	ChIP HeLa-S3 JunD	31633	Hela-s3	JunD	1218	9246	31135	320759	0.440559	2.71463e-09
Active	wgEncodeAwgTfbsHaibH1hescRad21V0416102UniPk.narrowPeak	ChIP H1-hESC Rad21	75680	H1-hesc	Rad21	3220	24880	29133	305125	0.438816	9.9598e-22
Active	wgEncodeAwgTfbsHaibK562Ctcflsc98982V0416101UniPk.narrowPeak	ChIP K562 CTCFL_(SC-98982)	11533	K562	CTCFL_(SC-98982)	888	6760	31465	323245	0.43241	7.49598e-07
Active	wgEncodeAwgTfbsSydhHuvecCjunUniPk.narrowPeak	ChIP HUVEC c-Jun	29524	Huvec	c-Jun	1000	7635	31353	322370	0.429407	1.68413e-07
Active	wgEncodeAwgTfbsBroadK562P300UniPk.narrowPeak	ChIP K562 p300	2674	K562	p300	132	1003	32221	329002	0.426304	0.118932
Active	wgEncodeAwgTfbsHaibK562Gata2sc267Pcr1xUniPk.narrowPeak	ChIP K562 GATA2_(SC-267)	19322	K562	GATA2_(SC-267)	699	5349	31654	324656	0.422541	2.16017e-05
Active	wgEncodeAwgTfbsSydhPbdefetalGata1UcdUniPk.narrowPeak	ChIP PBDEFetal GATA-1	2157	Pbdefetal	GATA-1	122	930	32231	329075	0.421539	0.146304
Active	wgEncodeAwgTfbsHaibPanc1NrsfPcr2xUniPk.narrowPeak	ChIP PANC-1 NRSF	5507	Panc-1	NRSF	410	3136	31943	326869	0.419904	0.00173955
Active	wgEncodeAwgTfbsHaibA549Fosl2V0422111Etoh02UniPk.narrowPeak	ChIP A549 FOSL2	28756	A549	FOSL2	1326	10221	31027	319784	0.419112	3.46261e-09
Active	wgEncodeAwgTfbsSydhMcf10aesStat3Tam112hHvdUniPk.narrowPeak	ChIP MCF10A-Er-Src STAT3	39908	Mcf10a-er-src	STAT3	1253	9690	31100	320315	0.413389	1.51809e-08
Active	wgEncodeAwgTfbsSydhK562Bdp1UniPk.narrowPeak	ChIP K562 BDP1	570	K562	BDP1	27	207	32326	329798	0.412209	0.769055
Active	wgEncodeAwgTfbsUwHmecCtcfUniPk.narrowPeak	ChIP HMEC CTCF	55897	Hmec	CTCF	2428	18996	29925	311009	0.409673	5.34115e-15
Active	wgEncodeAwgTfbsSydhImr90CebpbIggrabUniPk.narrowPeak	ChIP IMR90 CEBPB	70445	Imr90	CEBPB	1667	12992	30686	317013	0.406587	1.20883e-10
Active	wgEncodeAwgTfbsUwSknshraCtcfUniPk.narrowPeak	ChIP SK-N-SH_RA CTCF	46232	Sk-n-sh_ra	CTCF	2263	17762	30090	312243	0.402823	1.09734e-13
Active	wgEncodeAwgTfbsSydhImr90CtcfbIggrabUniPk.narrowPeak	ChIP IMR90 CTCF_(SC-15914)	45920	Imr90	CTCF_(SC-15914)	2072	16258	30281	313747	0.401059	1.43649e-12
Active	wgEncodeAwgTfbsHaibGm12878Bcl11aPcr1xUniPk.narrowPeak	ChIP GM12878 BCL11A	17876	Gm12878	BCL11A	604	4694	31749	325311	0.398833	0.000227098
Active	wgEncodeAwgTfbsSydhMcf10aesStat3Etoh01bUniPk.narrowPeak	ChIP MCF10A-Er-Src STAT3	45110	Mcf10a-er-src	STAT3	1372	10735	30981	319270	0.397347	1.22485e-08
Active	wgEncodeAwgTfbsSydhK562MaffIggrabUniPk.narrowPeak	ChIP K562 MafF_(M8194)	25074	K562	MafF_(M8194)	644	5015	31709	324990	0.396308	0.000148511
Active	wgEncodeAwgTfbsUwHcpeCtcfUniPk.narrowPeak	ChIP HCPEpiC CTCF	61062	Hcpepic	CTCF	2688	21276	29665	308729	0.394882	2.44294e-15
Active	wgEncodeAwgTfbsUtaGm12892CtcfUniPk.narrowPeak	ChIP GM12892 CTCF	48306	Gm12892	CTCF	2531	20060	29822	309945	0.391017	2.62811e-14
Active	wgEncodeAwgTfbsUtaNhekCtcfUniPk.narrowPeak	ChIP NHEK CTCF	53797	Nhek	CTCF	2555	20283	29798	309722	0.388807	2.79796e-14
Active	wgEncodeAwgTfbsUwAoafCtcfUniPk.narrowPeak	ChIP AoAF CTCF	45960	Aoaf	CTCF	1962	15523	30391	314482	0.387247	2.88967e-11
Active	wgEncodeAwgTfbsSydhK562Tal1sc12984IggmusUniPk.narrowPeak	ChIP K562 TAL1_(SC-12984)	26260	K562	TAL1_(SC-12984)	916	7195	31437	322810	0.38657	7.54506e-06
Active	wgEncodeAwgTfbsUwAg04449CtcfUniPk.narrowPeak	ChIP AG04449 CTCF	50260	Ag04449	CTCF	2313	18391	30040	311614	0.383637	8.71794e-13
Active	wgEncodeAwgTfbsHaibGm12878Ebf1sc137065Pcr1xUniPk.narrowPeak	ChIP GM12878 EBF1_(SC-137065)	36140	Gm12878	EBF1_(SC-137065)	1980	15713	30373	314292	0.382854	3.95974e-11
Active	wgEncodeAwgTfbsBroadGm12878Ezh239875UniPk.narrowPeak	ChIP GM12878 EZH2_(39875)	2472	Gm12878	EZH2_(39875)	185	1450	32168	328555	0.381978	0.0877027
Active	wgEncodeAwgTfbsBroadNhdfadCtcfUniPk.narrowPeak	ChIP NHDF-Ad CTCF	48995	Nhdf-ad	CTCF	2031	16159	30322	313846	0.37954	3.31793e-11
Active	wgEncodeAwgTfbsUtaGm19240CtcfUniPk.narrowPeak	ChIP GM19240 CTCF	46036	Gm19240	CTCF	2314	18464	30039	311541	0.378255	1.78885e-12
Active	wgEncodeAwgTfbsBroadNhlfCtcfUniPk.narrowPeak	ChIP NHLF CTCF	39537	Nhlf	CTCF	1911	15207	30442	314798	0.377951	1.49612e-10
Active	wgEncodeAwgTfbsUtaGm19238CtcfUniPk.narrowPeak	ChIP GM19238 CTCF	49938	Gm19238	CTCF	2580	20653	29773	309352	0.376261	1.39954e-13
Active	wgEncodeAwgTfbsUwAg09319CtcfUniPk.narrowPeak	ChIP AG09319 CTCF	49675	Ag09319	CTCF	2314	18502	30039	311503	0.375113	2.74344e-12
Active	wgEncodeAwgTfbsUwBjCtcfUniPk.narrowPeak	ChIP BJ CTCF	44668	Bj	CTCF	2179	17422	30174	312583	0.373686	1.38252e-11
Active	wgEncodeAwgTfbsUwHeeCtcfUniPk.narrowPeak	ChIP HEEpiC CTCF	46226	Heepic	CTCF	1955	15609	30398	314396	0.373393	1.55311e-10
Active	wgEncodeAwgTfbsUwCaco2CtcfUniPk.narrowPeak	ChIP Caco-2 CTCF	46852	Caco-2	CTCF	1980	15826	30373	314179	0.371997	1.39415e-10
Active	wgEncodeAwgTfbsSydhMcf10aesStat3Etoh01cUniPk.narrowPeak	ChIP MCF10A-Er-Src STAT3	41355	Mcf10a-er-src	STAT3	1288	10257	31065	319748	0.370165	2.95643e-07
Active	wgEncodeAwgTfbsUwSaecCtcfUniPk.narrowPeak	ChIP SAEC CTCF	42446	Saec	CTCF	2009	16081	30344	313924	0.370121	1.27485e-10
Active	wgEncodeAwgTfbsHaibSknshraRad21V0416102UniPk.narrowPeak	ChIP SK-N-SH_RA Rad21	62275	Sk-n-sh_ra	Rad21	2333	18741	30020	311264	0.3682	5.63938e-12
Active	wgEncodeAwgTfbsUtaFibroblCtcfUniPk.narrowPeak	ChIP Fibrobl CTCF	45978	Fibrobl	CTCF	2375	19091	29978	310914	0.367643	3.98408e-12
Active	wgEncodeAwgTfbsUwHvmfCtcfUniPk.narrowPeak	ChIP HVMF CTCF	46460	Hvmf	CTCF	2048	16425	30305	313580	0.367596	1.1405e-10
Active	wgEncodeAwgTfbsUwAg10803CtcfUniPk.narrowPeak	ChIP AG10803 CTCF	47656	Ag10803	CTCF	2013	16150	30340	313855	0.366687	1.81518e-10
Active	wgEncodeAwgTfbsUwNhdfneoCtcfUniPk.narrowPeak	ChIP NHDF-neo CTCF	45920	Nhdf-neo	CTCF	2088	16762	30265	313243	0.366556	8.5498e-11
Active	wgEncodeAwgTfbsUtaGm12891CtcfUniPk.narrowPeak	ChIP GM12891 CTCF	42632	Gm12891	CTCF	2382	19210	29971	310795	0.362709	7.16451e-12
Active	wgEncodeAwgTfbsBroadDnd41CtcfUniPk.narrowPeak	ChIP Dnd41 CTCF	50070	Dnd41	CTCF	2191	17648	30162	312357	0.362545	4.88829e-11
Active	wgEncodeAwgTfbsSydhK562CtcfbIggrabUniPk.narrowPeak	ChIP K562 CTCF_(SC-15914)	54387	K562	CTCF_(SC-15914)	2320	18714	30033	311291	0.361719	1.50965e-11
Active	wgEncodeAwgTfbsSydhHepg2Tcf7l2UcdUniPk.narrowPeak	ChIP HepG2 TCF7L2	2742	Hepg2	TCF7L2	106	843	32247	329162	0.36009	0.297569
Active	wgEncodeAwgTfbsUtaGm19239CtcfUniPk.narrowPeak	ChIP GM19239 CTCF	41085	Gm19239	CTCF	2099	16944	30254	313061	0.358242	2.03895e-10
Active	wgEncodeAwgTfbsSydhHuvecCfosUcdUniPk.narrowPeak	ChIP HUVEC c-Fos	46726	Huvec	c-Fos	1583	12744	30770	317261	0.356987	3.91184e-08
Active	wgEncodeAwgTfbsUwHpfCtcfUniPk.narrowPeak	ChIP HPF CTCF	46150	Hpf	CTCF	1960	15837	30393	314168	0.355348	1.10143e-09
Active	wgEncodeAwgTfbsUwHacCtcfUniPk.narrowPeak	ChIP HAc CTCF	45591	Hac	CTCF	2150	17395	30203	312610	0.355333	1.75214e-10
Active	wgEncodeAwgTfbsSydhHelas3CjunIggrabUniPk.narrowPeak	ChIP HeLa-S3 c-Jun	21903	Hela-s3	c-Jun	806	6463	31547	323542	0.355024	0.000135927
Active	wgEncodeAwgTfbsUwHpafCtcfUniPk.narrowPeak	ChIP HPAF CTCF	56686	Hpaf	CTCF	2387	19363	29966	310642	0.353819	2.21754e-11
Active	wgEncodeAwgTfbsBroadGm12878CtcfUniPk.narrowPeak	ChIP GM12878 CTCF	44982	Gm12878	CTCF	2021	16360	30332	313645	0.353185	7.74872e-10
Active	wgEncodeAwgTfbsUtaMcf7CtcfSerumstimUniPk.narrowPeak	ChIP MCF-7 CTCF	58608	Mcf-7	CTCF	3169	25865	29184	304140	0.352582	2.06824e-14
Active	wgEncodeAwgTfbsSydhK562Brg1IggmusUniPk.narrowPeak	ChIP K562 Brg1	2463	K562	Brg1	170	1360	32183	328645	0.352157	0.148682
Active	wgEncodeAwgTfbsHaibT47dEralphaaPcr2xGen1hUniPk.narrowPeak	ChIP T-47D ERalpha_a	10547	T-47d	ERalpha_a	364	2917	31989	327088	0.351554	0.0171107
Active	wgEncodeAwgTfbsHaibT47dEralphaaV0416102Est10nm1hUniPk.narrowPeak	ChIP T-47D ERalpha_a	10505	T-47d	ERalpha_a	362	2904	31991	327101	0.350016	0.0180626
Active	wgEncodeAwgTfbsUwAg04450CtcfUniPk.narrowPeak	ChIP AG04450 CTCF	46500	Ag04450	CTCF	2044	16614	30309	313391	0.34721	1.20991e-09
Active	wgEncodeAwgTfbsBroadNhekCtcfUniPk.narrowPeak	ChIP NHEK CTCF	47113	Nhek	CTCF	2014	16374	30339	313631	0.346549	1.72591e-09
Active	wgEncodeAwgTfbsUwHbmecCtcfUniPk.narrowPeak	ChIP HBMEC CTCF	58376	Hbmec	CTCF	2607	21282	29746	308723	0.346371	8.05849e-12
Active	wgEncodeAwgTfbsUwHrpeCtcfUniPk.narrowPeak	ChIP HRPEpiC CTCF	53134	Hrpepic	CTCF	2233	18189	30120	311816	0.345887	2.49372e-10
Active	wgEncodeAwgTfbsUwAg09309CtcfUniPk.narrowPeak	ChIP AG09309 CTCF	43928	Ag09309	CTCF	1892	15379	30461	314626	0.345623	5.91571e-09
Active	wgEncodeAwgTfbsSydhMcf10aesCfosTamHvdUniPk.narrowPeak	ChIP MCF10A-Er-Src c-Fos	70462	Mcf10a-er-src	c-Fos	1609	13061	30744	316944	0.34482	9.0196e-08
Active	wgEncodeAwgTfbsUwGm12865CtcfUniPk.narrowPeak	ChIP GM12865 CTCF	44069	Gm12865	CTCF	1964	15985	30389	314020	0.344381	3.46957e-09
Active	wgEncodeAwgTfbsUwHcmCtcfUniPk.narrowPeak	ChIP HCM CTCF	50703	Hcm	CTCF	2432	19866	29921	310139	0.343596	5.57418e-11
Active	wgEncodeAwgTfbsUwHreCtcfUniPk.narrowPeak	ChIP HRE CTCF	42295	Hre	CTCF	1891	15405	30462	314600	0.342257	8.42288e-09
Active	wgEncodeAwgTfbsUwGm12801CtcfUniPk.narrowPeak	ChIP GM12801 CTCF	2883	Gm12801	CTCF	138	1112	32215	328893	0.341395	0.236672
Active	wgEncodeAwgTfbsUtaProgfibCtcfUniPk.narrowPeak	ChIP ProgFib CTCF	43918	Progfib	CTCF	1962	16005	30391	314000	0.340921	5.10204e-09
Active	wgEncodeAwgTfbsBroadNhaCtcfUniPk.narrowPeak	ChIP NH-A CTCF	38474	Nh-a	CTCF	1549	12603	30804	317402	0.340761	2.23439e-07
Active	wgEncodeAwgTfbsSydhHepg2Smc3ab9263IggrabUniPk.narrowPeak	ChIP HepG2 SMC3_(ab9263)	30797	Hepg2	SMC3_(ab9263)	1176	9551	31177	320454	0.339797	7.87799e-06
Active	wgEncodeAwgTfbsSydhHelas3P300sc584sc584IggrabUniPk.narrowPeak	ChIP HeLa-S3 p300_(SC-584)	25854	Hela-s3	p300_(SC-584)	767	6213	31586	323792	0.339716	0.000400091
Active	wgEncodeAwgTfbsSydhGm12878Smc3ab9263IggmusUniPk.narrowPeak	ChIP GM12878 SMC3_(ab9263)	30517	Gm12878	SMC3_(ab9263)	1247	10138	31106	319867	0.338966	4.29693e-06
Active	wgEncodeAwgTfbsUwRptecCtcfUniPk.narrowPeak	ChIP RPTEC CTCF	58785	Rptec	CTCF	2334	19114	30019	310891	0.338705	2.44376e-10
Active	wgEncodeAwgTfbsUwHcfaaCtcfUniPk.narrowPeak	ChIP HCFaa CTCF	41571	Hcfaa	CTCF	1705	13906	30648	316099	0.338646	6.48139e-08
Active	wgEncodeAwgTfbsSydhHepg2Maffm8194IggrabUniPk.narrowPeak	ChIP HepG2 MafF_(M8194)	37637	Hepg2	MafF_(M8194)	619	5013	31734	324992	0.338638	0.00177055
Active	wgEncodeAwgTfbsBroadHsmmCtcfUniPk.narrowPeak	ChIP HSMM CTCF	50924	Hsmm	CTCF	2072	16953	30281	313052	0.337471	2.78291e-09
Active	wgEncodeAwgTfbsSydhShsy5yGata2UcdUniPk.narrowPeak	ChIP SH-SY5Y GATA-2	35620	Sh-sy5y	GATA-2	1243	10125	31110	319880	0.336055	5.42976e-06
Active	wgEncodeAwgTfbsSydhImr90Rad21IggrabUniPk.narrowPeak	ChIP IMR90 Rad21	37417	Imr90	Rad21	1607	13121	30746	316884	0.336046	1.97075e-07
Active	wgEncodeAwgTfbsSydhGm12878Ctcfsc15914c20UniPk.narrowPeak	ChIP GM12878 CTCF_(SC-15914)	55551	Gm12878	CTCF_(SC-15914)	2191	17961	30162	312044	0.335737	1.19462e-09
Active	wgEncodeAwgTfbsUwHmfCtcfUniPk.narrowPeak	ChIP HMF CTCF	54171	Hmf	CTCF	2064	16906	30289	313099	0.335731	3.60404e-09
Active	wgEncodeAwgTfbsHaibGm12878BatfPcr1xUniPk.narrowPeak	ChIP GM12878 BATF	32427	Gm12878	BATF	764	6209	31589	323796	0.334872	0.000504432
Active	wgEncodeAwgTfbsUtaA549CtcfUniPk.narrowPeak	ChIP A549 CTCF	55351	A549	CTCF	2689	22178	29664	307827	0.331345	3.24105e-11
Active	wgEncodeAwgTfbsUtaGlioblaCtcfUniPk.narrowPeak	ChIP Gliobla CTCF	62772	Gliobla	CTCF	2660	21936	29693	308069	0.331254	4.15381e-11
Active	wgEncodeAwgTfbsUwGm06990CtcfUniPk.narrowPeak	ChIP GM06990 CTCF	45500	Gm06990	CTCF	1956	16061	30397	313944	0.330921	1.51488e-08
Active	wgEncodeAwgTfbsSydhGm12878Ebf1sc137065UniPk.narrowPeak	ChIP GM12878 EBF1_(SC-137065)	33410	Gm12878	EBF1_(SC-137065)	1456	11921	30897	318084	0.330444	1.19573e-06
Active	wgEncodeAwgTfbsBroadOsteoblCtcfUniPk.narrowPeak	ChIP Osteobl CTCF	56264	Osteobl	CTCF	2351	19366	30002	310639	0.329927	6.21117e-10
Active	wgEncodeAwgTfbsUwNhlfCtcfUniPk.narrowPeak	ChIP NHLF CTCF	35446	Nhlf	CTCF	1556	12754	30797	317251	0.329725	5.27156e-07
Active	wgEncodeAwgTfbsSydhK562Smc3ab9263IggrabUniPk.narrowPeak	ChIP K562 SMC3_(ab9263)	23598	K562	SMC3_(ab9263)	1129	9229	31224	320776	0.329708	2.2892e-05
Active	wgEncodeAwgTfbsUwGm12878CtcfUniPk.narrowPeak	ChIP GM12878 CTCF	40122	Gm12878	CTCF	1723	14146	30630	315859	0.328862	1.34573e-07
Active	wgEncodeAwgTfbsUtaHelas3CtcfUniPk.narrowPeak	ChIP HeLa-S3 CTCF	58806	Hela-s3	CTCF	2041	16814	30312	313191	0.326765	1.14606e-08
Active	wgEncodeAwgTfbsUtaMcf7CtcfVehUniPk.narrowPeak	ChIP MCF-7 CTCF	82176	Mcf-7	CTCF	3055	25334	29298	304671	0.326545	3.59435e-12
Active	wgEncodeAwgTfbsUwHelas3CtcfUniPk.narrowPeak	ChIP HeLa-S3 CTCF	38400	Hela-s3	CTCF	1604	13181	30749	316824	0.326354	4.62943e-07
Active	wgEncodeAwgTfbsSydhHuvecGata2UcdUniPk.narrowPeak	ChIP HUVEC GATA-2	27454	Huvec	GATA-2	860	7035	31493	322970	0.326153	0.000308183
Active	wgEncodeAwgTfbsUwHffCtcfUniPk.narrowPeak	ChIP HFF CTCF	34889	Hff	CTCF	1501	12340	30852	317665	0.324722	1.26467e-06
Active	wgEncodeAwgTfbsUwGm12872CtcfUniPk.narrowPeak	ChIP GM12872 CTCF	47151	Gm12872	CTCF	2028	16732	30325	313273	0.324359	1.63366e-08
Active	wgEncodeAwgTfbsSydhHelas3Rad21IggrabUniPk.narrowPeak	ChIP HeLa-S3 Rad21	43420	Hela-s3	Rad21	1509	12410	30844	317595	0.324286	1.22417e-06
Active	wgEncodeAwgTfbsUwA549CtcfUniPk.narrowPeak	ChIP A549 CTCF	45732	A549	CTCF	1939	15994	30414	314011	0.32386	3.55376e-08
Active	wgEncodeAwgTfbsUwHaspCtcfUniPk.narrowPeak	ChIP HA-sp CTCF	46546	Ha-sp	CTCF	1996	16471	30357	313534	0.323774	2.25302e-08
Active	wgEncodeAwgTfbsUtaMcf7CtcfSerumstvdUniPk.narrowPeak	ChIP MCF-7 CTCF	54343	Mcf-7	CTCF	2740	22727	29613	307278	0.323077	6.75026e-11
Active	wgEncodeAwgTfbsUwHuvecCtcfUniPk.narrowPeak	ChIP HUVEC CTCF	37920	Huvec	CTCF	1810	14930	30543	315075	0.322627	1.15414e-07
Active	wgEncodeAwgTfbsUwNhekCtcfUniPk.narrowPeak	ChIP NHEK CTCF	42465	Nhek	CTCF	1867	15406	30486	314599	0.322595	7.28601e-08
Active	wgEncodeAwgTfbsSydhMcf10aesCfosEtoh01HvdUniPk.narrowPeak	ChIP MCF10A-Er-Src c-Fos	67918	Mcf10a-er-src	c-Fos	1610	13282	30743	316723	0.32055	7.145e-07
Active	wgEncodeAwgTfbsUwGm12875CtcfUniPk.narrowPeak	ChIP GM12875 CTCF	39184	Gm12875	CTCF	1775	14659	30578	315346	0.320472	1.87065e-07
Active	wgEncodeAwgTfbsUwBe2cCtcfUniPk.narrowPeak	ChIP BE2_C CTCF	54655	Be2_c	CTCF	2170	17967	30183	312038	0.320329	8.08303e-09
Active	wgEncodeAwgTfbsUwGm12874CtcfUniPk.narrowPeak	ChIP GM12874 CTCF	37517	Gm12874	CTCF	1710	14120	30643	315885	0.320096	3.28594e-07
Active	wgEncodeAwgTfbsUtaK562CtcfUniPk.narrowPeak	ChIP K562 CTCF	56058	K562	CTCF	2100	17390	30253	312615	0.319438	1.54128e-08
Active	wgEncodeAwgTfbsHaibK562CtcfcPcr1xUniPk.narrowPeak	ChIP K562 CTCF_(SC-5916)	45603	K562	CTCF_(SC-5916)	2140	17728	30213	312277	0.319236	1.15306e-08
Active	wgEncodeAwgTfbsHaibK562Rad21V0416102UniPk.narrowPeak	ChIP K562 Rad21	34725	K562	Rad21	1526	12603	30827	317402	0.318102	1.73264e-06
Active	wgEncodeAwgTfbsUtaGm12878CtcfUniPk.narrowPeak	ChIP GM12878 CTCF	48916	Gm12878	CTCF	1869	15473	30484	314532	0.317666	1.14657e-07
Active	wgEncodeAwgTfbsSydhGm12878Ikzf1iknuclaUniPk.narrowPeak	ChIP GM12878 IKZF1_(IkN)_(UCLA)	9047	Gm12878	IKZF1_(IkN)_(UCLA)	316	2593	32037	327412	0.316668	0.0548011
Active	wgEncodeAwgTfbsSydhK562Znf274m01UcdUniPk.narrowPeak	ChIP K562 ZNF274_(M01)	1997	K562	ZNF274_(M01)	76	623	32277	329382	0.31602	0.54044
Active	wgEncodeAwgTfbsUwHffmycCtcfUniPk.narrowPeak	ChIP HFF-Myc CTCF	43821	Hff-myc	CTCF	1941	16094	30412	313911	0.31599	7.65231e-08
Active	wgEncodeAwgTfbsBroadH1hescCtcfUniPk.narrowPeak	ChIP H1-hESC CTCF	66551	H1-hesc	CTCF	2699	22510	29654	307495	0.31419	3.0315e-10
Active	wgEncodeAwgTfbsUwGm12873CtcfUniPk.narrowPeak	ChIP GM12873 CTCF	51005	Gm12873	CTCF	2190	18213	30163	311792	0.313764	1.41876e-08
Active	wgEncodeAwgTfbsUwHl60CtcfUniPk.narrowPeak	ChIP HL-60 CTCF	16683	Hl-60	CTCF	746	6157	31607	323848	0.312019	0.0015071
Active	wgEncodeAwgTfbsSydhK562Gata2UcdUniPk.narrowPeak	ChIP K562 GATA-2	10648	K562	GATA-2	485	4000	31868	326005	0.310768	0.0140798
Active	wgEncodeAwgTfbsSydhGm12878P300bUniPk.narrowPeak	ChIP GM12878 p300_(SC-584)	6189	Gm12878	p300_(SC-584)	194	1598	32159	328407	0.310049	0.183094
Active	wgEncodeAwgTfbsHaibSknshraCtcfV0416102UniPk.narrowPeak	ChIP SK-N-SH_RA CTCF	40588	Sk-n-sh_ra	CTCF	1526	12675	30827	317330	0.309557	3.37347e-06
Active	wgEncodeAwgTfbsBroadHsmmtCtcfUniPk.narrowPeak	ChIP HSMMtube CTCF	47949	Hsmmtube	CTCF	2027	16889	30326	313116	0.309402	7.62521e-08
Active	wgEncodeAwgTfbsBroadHelas3CtcfUniPk.narrowPeak	ChIP HeLa-S3 CTCF	52783	Hela-s3	CTCF	2148	17918	30205	312087	0.308743	3.31539e-08
Active	wgEncodeAwgTfbsHaibA549GrPcr1xDex50nmUniPk.narrowPeak	ChIP A549 GR	23324	A549	GR	1010	8372	31343	321633	0.307981	0.000211334
Active	wgEncodeAwgTfbsUwHek293CtcfUniPk.narrowPeak	ChIP HEK293 CTCF	47331	Hek293	CTCF	1914	15959	30439	314046	0.307274	2.1625e-07
Active	wgEncodeAwgTfbsBroadHmecCtcfUniPk.narrowPeak	ChIP HMEC CTCF	40048	Hmec	CTCF	1485	12357	30868	317648	0.306449	5.84426e-06
Active	wgEncodeAwgTfbsUwWi38CtcfUniPk.narrowPeak	ChIP WI-38 CTCF	31518	Wi-38	CTCF	1459	12145	30894	317860	0.30568	7.50464e-06
Active	wgEncodeAwgTfbsUtaMcf7CtcfUniPk.narrowPeak	ChIP MCF-7 CTCF	57936	Mcf-7	CTCF	2773	23288	29580	306717	0.30414	6.78803e-10
Active	wgEncodeAwgTfbsSydhGm12878Rad21IggrabUniPk.narrowPeak	ChIP GM12878 Rad21	33085	Gm12878	Rad21	1177	9799	31176	320206	0.30297	7.63516e-05
Active	wgEncodeAwgTfbsBroadHuvecCtcfUniPk.narrowPeak	ChIP HUVEC CTCF	37412	Huvec	CTCF	1729	14458	30624	315547	0.30126	1.43316e-06
Active	wgEncodeAwgTfbsSydhH1hescRad21IggrabUniPk.narrowPeak	ChIP H1-hESC Rad21	55674	H1-hesc	Rad21	2040	17118	30313	312887	0.298758	1.97879e-07
Active	wgEncodeAwgTfbsHaibHepg2Rad21V0416101UniPk.narrowPeak	ChIP HepG2 Rad21	54315	Hepg2	Rad21	2126	17851	30227	312154	0.298555	1.11586e-07
Active	wgEncodeAwgTfbsSydhImr90MafkIggrabUniPk.narrowPeak	ChIP IMR90 MafK_(ab50322)	40788	Imr90	MafK_(ab50322)	739	6158	31614	323847	0.297859	0.00271915
Active	wgEncodeAwgTfbsUwNb4CtcfUniPk.narrowPeak	ChIP NB4 CTCF	38253	Nb4	CTCF	1517	12710	30836	317295	0.296464	9.58873e-06
Active	wgEncodeAwgTfbsBroadK562Ezh239875UniPk.narrowPeak	ChIP K562 EZH2_(39875)	1685	K562	EZH2_(39875)	111	923	32242	329082	0.295661	0.433451
Active	wgEncodeAwgTfbsUwMcf7CtcfUniPk.narrowPeak	ChIP MCF-7 CTCF	58994	Mcf-7	CTCF	2007	16876	30346	313129	0.295317	3.47159e-07
Active	wgEncodeAwgTfbsUwGm12864CtcfUniPk.narrowPeak	ChIP GM12864 CTCF	46798	Gm12864	CTCF	2000	16820	30353	313185	0.294997	3.75117e-07
Active	wgEncodeAwgTfbsHaibGm12878Rad21V0416101UniPk.narrowPeak	ChIP GM12878 Rad21	40019	Gm12878	Rad21	1363	11422	30990	318583	0.294835	3.22589e-05
Active	wgEncodeAwgTfbsUwK562CtcfUniPk.narrowPeak	ChIP K562 CTCF	43247	K562	CTCF	1940	16346	30413	313659	0.291626	7.69199e-07
Active	wgEncodeAwgTfbsHaibA549Ctcfsc5916Pcr1xDex100nmUniPk.narrowPeak	ChIP A549 CTCF_(SC-5916)	40841	A549	CTCF_(SC-5916)	1434	12048	30919	317957	0.291587	2.43581e-05
Active	wgEncodeAwgTfbsUtaH1hescCtcfUniPk.narrowPeak	ChIP H1-hESC CTCF	43247	H1-hesc	CTCF	2179	18392	30174	311613	0.291036	1.66701e-07
Active	wgEncodeAwgTfbsSydhMcf7Gata3UcdUniPk.narrowPeak	ChIP MCF-7 GATA3_(SC-268)	6081	Mcf-7	GATA3_(SC-268)	107	893	32246	329112	0.290335	0.464176
Active	wgEncodeAwgTfbsSydhK562Rad21UniPk.narrowPeak	ChIP K562 Rad21	17627	K562	Rad21	607	5104	31746	324901	0.283492	0.0116096
Active	wgEncodeAwgTfbsUwHepg2CtcfUniPk.narrowPeak	ChIP HepG2 CTCF	48708	Hepg2	CTCF	2100	17808	30253	312197	0.283241	5.96781e-07
Active	wgEncodeAwgTfbsUwHct116CtcfUniPk.narrowPeak	ChIP HCT-116 CTCF	50294	Hct-116	CTCF	1928	16344	30425	313661	0.282291	1.92544e-06
Active	wgEncodeAwgTfbsSydhGm12878Zzz3UniPk.narrowPeak	ChIP GM12878 ZZZ3	713	Gm12878	ZZZ3	46	386	32307	329619	0.281984	0.831038
Active	wgEncodeAwgTfbsUwWerirb1CtcfUniPk.narrowPeak	ChIP WERI-Rb-1 CTCF	50308	Weri-rb-1	CTCF	2147	18228	30206	311777	0.281844	5.10787e-07
Active	wgEncodeAwgTfbsUtaMcf7CtcfEstroUniPk.narrowPeak	ChIP MCF-7 CTCF	66592	Mcf-7	CTCF	2350	19975	30003	310030	0.281762	1.47686e-07
Active	wgEncodeAwgTfbsBroadHepg2CtcfUniPk.narrowPeak	ChIP HepG2 CTCF	46448	Hepg2	CTCF	1905	16155	30448	313850	0.281536	2.38333e-06
Active	wgEncodeAwgTfbsSydhHelas3Brf1UniPk.narrowPeak	ChIP HeLa-S3 BRF1	193	Hela-s3	BRF1	10	84	32343	329921	0.280204	1
Active	wgEncodeAwgTfbsBroadK562CtcfUniPk.narrowPeak	ChIP K562 CTCF	51992	K562	CTCF	2442	20816	29911	309189	0.278177	1.24836e-07
Active	wgEncodeAwgTfbsSydhK562Pol3UniPk.narrowPeak	ChIP K562 Pol3	207	K562	Pol3	19	160	32334	329845	0.276662	1
Active	wgEncodeAwgTfbsHaibT47dEraaV0416102Bpa1hUniPk.narrowPeak	ChIP T-47D ERalpha_a	3902	T-47d	ERalpha_a	118	996	32235	329009	0.274066	0.468274
Active	wgEncodeAwgTfbsSydhHepg2Rad21IggrabUniPk.narrowPeak	ChIP HepG2 Rad21	37233	Hepg2	Rad21	1453	12358	30900	317647	0.273405	7.31558e-05
Active	wgEncodeAwgTfbsSydhA549Rad21IggrabUniPk.narrowPeak	ChIP A549 Rad21	24465	A549	Rad21	1001	8498	31352	321507	0.272538	0.00127311
Active	wgEncodeAwgTfbsHaibH1hescCtcfsc5916V0416102UniPk.narrowPeak	ChIP H1-hESC CTCF_(SC-5916)	54111	H1-hesc	CTCF_(SC-5916)	2140	18329	30213	311676	0.268357	1.9238e-06
Active	wgEncodeAwgTfbsUtaHuvecCtcfUniPk.narrowPeak	ChIP HUVEC CTCF	44033	Huvec	CTCF	1418	12134	30935	317871	0.264002	0.000164002
Active	wgEncodeAwgTfbsSydhMcf7Gata3sc269UcdUniPk.narrowPeak	ChIP MCF-7 GATA3_(SC-269)	12077	Mcf-7	GATA3_(SC-269)	468	3987	31885	326018	0.263277	0.049545
Active	wgEncodeAwgTfbsUtaHepg2CtcfUniPk.narrowPeak	ChIP HepG2 CTCF	40800	Hepg2	CTCF	1383	11863	30970	318142	0.26013	0.000253494
Active	wgEncodeAwgTfbsHaibHepg2Ctcfsc5916V0416101UniPk.narrowPeak	ChIP HepG2 CTCF_(SC-5916)	55778	Hepg2	CTCF_(SC-5916)	2107	18146	30246	311859	0.259683	5.08461e-06
Active	wgEncodeAwgTfbsHaibEcc1CtcfcV0416102Dm002p1hUniPk.narrowPeak	ChIP ECC-1 CTCF_(SC-5916)	23192	Ecc-1	CTCF_(SC-5916)	874	7500	31479	322505	0.255673	0.00551915
Active	wgEncodeAwgTfbsHaibT47dCtcfsc5916V0416102Dm002p1hUniPk.narrowPeak	ChIP T-47D CTCF_(SC-5916)	29285	T-47d	CTCF_(SC-5916)	1197	10294	31156	319711	0.254876	0.000950287
Active	wgEncodeAwgTfbsSydhHelas3Tf3c110UniPk.narrowPeak	ChIP HeLa-S3 TFIIIC-110	2616	Hela-s3	TFIIIC-110	137	1173	32216	328832	0.253544	0.468128
Active	wgEncodeAwgTfbsHaibA549Ctcfsc5916Pcr1xEtoh02UniPk.narrowPeak	ChIP A549 CTCF_(SC-5916)	38133	A549	CTCF_(SC-5916)	1411	12164	30942	317841	0.252837	0.00033718
Active	wgEncodeAwgTfbsBroadHsmmEzh239875UniPk.narrowPeak	ChIP HSMM EZH2_(39875)	1540	Hsmm	EZH2_(39875)	180	1558	32173	328447	0.23811	0.403183
Active	wgEncodeAwgTfbsSydhMcf10aesCfosTam14hHvdUniPk.narrowPeak	ChIP MCF10A-Er-Src c-Fos	86323	Mcf10a-er-src	c-Fos	1741	15202	30612	314803	0.236001	0.000196746
Active	wgEncodeAwgTfbsSydhMcf10aesCfosTam112hHvdUniPk.narrowPeak	ChIP MCF10A-Er-Src c-Fos	92358	Mcf10a-er-src	c-Fos	1878	16494	30475	313511	0.228135	0.000187371
Active	wgEncodeAwgTfbsUchicagoK562Egata2UniPk.narrowPeak	ChIP K562 eGFP-GATA2	11478	K562	eGFP-GATA2	419	3677	31934	326328	0.219649	0.151228
Active	wgEncodeAwgTfbsSydhHelas3Rpc155UniPk.narrowPeak	ChIP HeLa-S3 RPC155	2668	Hela-s3	RPC155	103	904	32250	329101	0.217479	0.706932
Active	wgEncodeAwgTfbsSydhHepg2Mafksc477IggrabUniPk.narrowPeak	ChIP HepG2 MafK_(SC-477)	37628	Hepg2	MafK_(SC-477)	606	5335	31747	324670	0.216182	0.0706416
Active	wgEncodeAwgTfbsSydhMcf7Znf217UcdUniPk.narrowPeak	ChIP MCF-7 ZNF217	9933	Mcf-7	ZNF217	401	3547	31952	326458	0.207993	0.198304
Active	wgEncodeAwgTfbsHaibA549GrPcr1xDex5nmUniPk.narrowPeak	ChIP A549 GR	10279	A549	GR	362	3233	31991	326772	0.193728	0.28335
Active	wgEncodeAwgTfbsHaibA549Foxa1V0416102Dex100nmUniPk.narrowPeak	ChIP A549 FOXA1_(SC-101058)	7695	A549	FOXA1_(SC-101058)	146	1304	32207	328701	0.192422	0.660781
Active	wgEncodeAwgTfbsSydhHepg2Mafkab50322IggrabUniPk.narrowPeak	ChIP HepG2 MafK_(ab50322)	61944	Hepg2	MafK_(ab50322)	699	6337	31654	323668	0.173599	0.137711
Active	wgEncodeAwgTfbsSydhH1hescSuz12UcdUniPk.narrowPeak	ChIP H1-hESC SUZ12	4789	H1-hesc	SUZ12	363	3323	31990	326682	0.157724	0.444936
Active	wgEncodeAwgTfbsBroadHepg2Ezh239875UniPk.narrowPeak	ChIP HepG2 EZH2_(39875)	3286	Hepg2	EZH2_(39875)	321	2947	32032	327058	0.153332	0.519049
Active	wgEncodeAwgTfbsSydhNt2d1Suz12UcdUniPk.narrowPeak	ChIP NT2-D1 SUZ12	3308	Nt2-d1	SUZ12	362	3364	31991	326641	0.135814	0.566433
Active	wgEncodeAwgTfbsSydhShsy5yGata3sc269sc269UcdUniPk.narrowPeak	ChIP SH-SY5Y GATA3_(SC-269)	15879	Sh-sy5y	GATA3_(SC-269)	200	1877	32153	328128	0.120832	0.875231
Active	wgEncodeAwgTfbsBroadHsmmtEzh239875UniPk.narrowPeak	ChIP HSMMtube EZH2_(39875)	2700	Hsmmtube	EZH2_(39875)	283	2685	32070	327320	0.105398	0.849382
Active	wgEncodeAwgTfbsBroadHuvecEzh239875UniPk.narrowPeak	ChIP HUVEC EZH2_(39875)	6234	Huvec	EZH2_(39875)	666	6388	31687	323617	0.0905845	0.644115
Active	wgEncodeAwgTfbsBroadNhdfadEzh239875UniPk.narrowPeak	ChIP NHDF-Ad EZH2_(39875)	5739	Nhdf-ad	EZH2_(39875)	557	5354	31796	324651	0.0871333	0.742472
Active	wgEncodeAwgTfbsBroadNhekEzh239875UniPk.narrowPeak	ChIP NHEK EZH2_(39875)	7978	Nhek	EZH2_(39875)	694	6791	31659	323214	0.061201	0.902752
Active	wgEncodeAwgTfbsBroadHmecEzh239875UniPk.narrowPeak	ChIP HMEC EZH2_(39875)	4626	Hmec	EZH2_(39875)	412	4064	31941	325941	0.0489559	1
Inactive	wgEncodeAwgTfbsBroadDnd41Ezh239875UniPk.narrowPeak	ChIP Dnd41 EZH2_(39875)	1732	Dnd41	EZH2_(39875)	1446	140	327938	32834	0.0484093	1
Inactive	wgEncodeAwgTfbsBroadNhaEzh239875UniPk.narrowPeak	ChIP NH-A EZH2_(39875)	6493	Nh-a	EZH2_(39875)	6394	623	322990	32351	0.0398084	1
Active	wgEncodeAwgTfbsBroadNhlfEzh239875UniPk.narrowPeak	ChIP NHLF EZH2_(39875)	7030	Nhlf	EZH2_(39875)	624	6249	31729	323756	0.0270289	1
Inactive	wgEncodeAwgTfbsBroadH1hescEzh239875UniPk.narrowPeak	ChIP H1-hESC EZH2_(39875)	6370	H1-hesc	EZH2_(39875)	6133	607	323251	32367	0.0167654	1
Active	wgEncodeAwgTfbsBroadH1hescEzh239875UniPk.narrowPeak	ChIP H1-hESC EZH2_(39875)	6370	H1-hesc	EZH2_(39875)	606	6134	31747	323871	0.0112893	1
Inactive	wgEncodeAwgTfbsBroadNhlfEzh239875UniPk.narrowPeak	ChIP NHLF EZH2_(39875)	7030	Nhlf	EZH2_(39875)	6249	624	323135	32350	0.003708	1
Active	wgEncodeAwgTfbsBroadNhaEzh239875UniPk.narrowPeak	ChIP NH-A EZH2_(39875)	6493	Nh-a	EZH2_(39875)	623	6394	31730	323611	-0.00907349	1
Active	wgEncodeAwgTfbsBroadDnd41Ezh239875UniPk.narrowPeak	ChIP Dnd41 EZH2_(39875)	1732	Dnd41	EZH2_(39875)	140	1446	32213	328559	-0.0181314	1
Inactive	wgEncodeAwgTfbsBroadHmecEzh239875UniPk.narrowPeak	ChIP HMEC EZH2_(39875)	4626	Hmec	EZH2_(39875)	4064	412	325320	32562	-0.0184158	1
Inactive	wgEncodeAwgTfbsBroadNhekEzh239875UniPk.narrowPeak	ChIP NHEK EZH2_(39875)	7978	Nhek	EZH2_(39875)	6791	694	322593	32280	-0.0303903	1
Inactive	wgEncodeAwgTfbsBroadNhdfadEzh239875UniPk.narrowPeak	ChIP NHDF-Ad EZH2_(39875)	5739	Nhdf-ad	EZH2_(39875)	5354	557	324030	32417	-0.0564503	1
Inactive	wgEncodeAwgTfbsBroadHuvecEzh239875UniPk.narrowPeak	ChIP HUVEC EZH2_(39875)	6234	Huvec	EZH2_(39875)	6388	666	322996	32308	-0.0597973	1
Inactive	wgEncodeAwgTfbsBroadHsmmtEzh239875UniPk.narrowPeak	ChIP HSMMtube EZH2_(39875)	2700	Hsmmtube	EZH2_(39875)	2685	283	326699	32691	-0.0749713	1
Inactive	wgEncodeAwgTfbsSydhNt2d1Suz12UcdUniPk.narrowPeak	ChIP NT2-D1 SUZ12	3308	Nt2-d1	SUZ12	3364	362	326020	32612	-0.105409	1
Inactive	wgEncodeAwgTfbsSydhH1hescSuz12UcdUniPk.narrowPeak	ChIP H1-hESC SUZ12	4789	H1-hesc	SUZ12	3323	363	326061	32611	-0.127224	1
Inactive	wgEncodeAwgTfbsBroadHepg2Ezh239875UniPk.narrowPeak	ChIP HepG2 EZH2_(39875)	3286	Hepg2	EZH2_(39875)	2946	322	326438	32652	-0.127899	1
Inactive	wgEncodeAwgTfbsSydhShsy5yGata3sc269sc269UcdUniPk.narrowPeak	ChIP SH-SY5Y GATA3_(SC-269)	15879	Sh-sy5y	GATA3_(SC-269)	1870	207	327514	32767	-0.145874	1
Inactive	wgEncodeAwgTfbsHaibA549GrPcr1xDex5nmUniPk.narrowPeak	ChIP A549 GR	10279	A549	GR	3231	364	326153	32610	-0.172174	1
Inactive	wgEncodeAwgTfbsSydhHepg2Mafkab50322IggrabUniPk.narrowPeak	ChIP HepG2 MafK_(ab50322)	61944	Hepg2	MafK_(ab50322)	6323	713	323061	32261	-0.175288	1
Inactive	wgEncodeAwgTfbsSydhHelas3Rpc155UniPk.narrowPeak	ChIP HeLa-S3 RPC155	2668	Hela-s3	RPC155	904	103	328480	32871	-0.187232	1
Inactive	wgEncodeAwgTfbsHaibA549Foxa1V0416102Dex100nmUniPk.narrowPeak	ChIP A549 FOXA1_(SC-101058)	7695	A549	FOXA1_(SC-101058)	1301	149	328083	32825	-0.194953	1
Inactive	wgEncodeAwgTfbsUchicagoK562Egata2UniPk.narrowPeak	ChIP K562 eGFP-GATA2	11478	K562	eGFP-GATA2	3675	421	325709	32553	-0.196863	1
Inactive	wgEncodeAwgTfbsSydhHepg2Mafksc477IggrabUniPk.narrowPeak	ChIP HepG2 MafK_(SC-477)	37628	Hepg2	MafK_(SC-477)	5327	614	324057	32360	-0.206947	1
Inactive	wgEncodeAwgTfbsBroadHsmmEzh239875UniPk.narrowPeak	ChIP HSMM EZH2_(39875)	1540	Hsmm	EZH2_(39875)	1558	180	327826	32794	-0.207799	1
Inactive	wgEncodeAwgTfbsSydhMcf7Znf217UcdUniPk.narrowPeak	ChIP MCF-7 ZNF217	9933	Mcf-7	ZNF217	3538	410	325846	32564	-0.213601	1
Inactive	wgEncodeAwgTfbsSydhMcf10aesCfosTam112hHvdUniPk.narrowPeak	ChIP MCF10A-Er-Src c-Fos	92358	Mcf10a-er-src	c-Fos	16473	1899	312911	31075	-0.215119	1
Inactive	wgEncodeAwgTfbsSydhMcf10aesCfosTam14hHvdUniPk.narrowPeak	ChIP MCF10A-Er-Src c-Fos	86323	Mcf10a-er-src	c-Fos	15185	1758	314199	31216	-0.220669	1
Inactive	wgEncodeAwgTfbsSydhHelas3Tf3c110UniPk.narrowPeak	ChIP HeLa-S3 TFIIIC-110	2616	Hela-s3	TFIIIC-110	1173	137	328211	32837	-0.223273	1
Inactive	wgEncodeAwgTfbsHaibA549Ctcfsc5916Pcr1xEtoh02UniPk.narrowPeak	ChIP A549 CTCF_(SC-5916)	38133	A549	CTCF_(SC-5916)	12154	1421	317230	31553	-0.233223	1
Inactive	wgEncodeAwgTfbsHaibT47dCtcfsc5916V0416102Dm002p1hUniPk.narrowPeak	ChIP T-47D CTCF_(SC-5916)	29285	T-47d	CTCF_(SC-5916)	10285	1206	319099	31768	-0.236116	1
Inactive	wgEncodeAwgTfbsHaibEcc1CtcfcV0416102Dm002p1hUniPk.narrowPeak	ChIP ECC-1 CTCF_(SC-5916)	23192	Ecc-1	CTCF_(SC-5916)	7493	881	321891	32093	-0.237911	1
Inactive	wgEncodeAwgTfbsHaibHepg2Ctcfsc5916V0416101UniPk.narrowPeak	ChIP HepG2 CTCF_(SC-5916)	55778	Hepg2	CTCF_(SC-5916)	18133	2120	311251	30854	-0.238057	1
Inactive	wgEncodeAwgTfbsUtaHepg2CtcfUniPk.narrowPeak	ChIP HepG2 CTCF	40800	Hepg2	CTCF	11854	1392	317530	31582	-0.239574	1
Inactive	wgEncodeAwgTfbsHaibH1hescCtcfsc5916V0416102UniPk.narrowPeak	ChIP H1-hESC CTCF_(SC-5916)	54111	H1-hesc	CTCF_(SC-5916)	18317	2152	311067	30822	-0.24575	1
Inactive	wgEncodeAwgTfbsSydhK562Pol3UniPk.narrowPeak	ChIP K562 Pol3	207	K562	Pol3	160	19	329224	32955	-0.246498	1
Inactive	wgEncodeAwgTfbsUtaHuvecCtcfUniPk.narrowPeak	ChIP HUVEC CTCF	44033	Huvec	CTCF	12121	1431	317263	31543	-0.247873	1
Inactive	wgEncodeAwgTfbsSydhHelas3Brf1UniPk.narrowPeak	ChIP HeLa-S3 BRF1	193	Hela-s3	BRF1	84	10	329300	32964	-0.250048	1
Inactive	wgEncodeAwgTfbsSydhMcf7Gata3sc269UcdUniPk.narrowPeak	ChIP MCF-7 GATA3_(SC-269)	12077	Mcf-7	GATA3_(SC-269)	3982	473	325402	32501	-0.250084	1
Inactive	wgEncodeAwgTfbsSydhA549Rad21IggrabUniPk.narrowPeak	ChIP A549 Rad21	24465	A549	Rad21	8492	1007	320892	31967	-0.25139	1
Inactive	wgEncodeAwgTfbsSydhGm12878Zzz3UniPk.narrowPeak	ChIP GM12878 ZZZ3	713	Gm12878	ZZZ3	386	46	328998	32928	-0.251795	1
Inactive	wgEncodeAwgTfbsBroadK562CtcfUniPk.narrowPeak	ChIP K562 CTCF	51992	K562	CTCF	20805	2453	308579	30521	-0.253443	1
Inactive	wgEncodeAwgTfbsSydhHepg2Rad21IggrabUniPk.narrowPeak	ChIP HepG2 Rad21	37233	Hepg2	Rad21	12347	1464	317037	31510	-0.254595	1
Inactive	wgEncodeAwgTfbsUwWerirb1CtcfUniPk.narrowPeak	ChIP WERI-Rb-1 CTCF	50308	Weri-rb-1	CTCF	18218	2157	311166	30817	-0.257613	1
Inactive	wgEncodeAwgTfbsUtaMcf7CtcfEstroUniPk.narrowPeak	ChIP MCF-7 CTCF	66592	Mcf-7	CTCF	19962	2363	309422	30611	-0.25888	1
Inactive	wgEncodeAwgTfbsUtaH1hescCtcfUniPk.narrowPeak	ChIP H1-hESC CTCF	43247	H1-hesc	CTCF	18391	2180	310993	30794	-0.259555	1
Inactive	wgEncodeAwgTfbsUwHepg2CtcfUniPk.narrowPeak	ChIP HepG2 CTCF	48708	Hepg2	CTCF	17797	2111	311587	30863	-0.260044	1
Inactive	wgEncodeAwgTfbsUwHct116CtcfUniPk.narrowPeak	ChIP HCT-116 CTCF	50294	Hct-116	CTCF	16332	1940	313052	31034	-0.260905	1
Inactive	wgEncodeAwgTfbsBroadHepg2CtcfUniPk.narrowPeak	ChIP HepG2 CTCF	46448	Hepg2	CTCF	16140	1920	313244	31054	-0.262971	1
Inactive	wgEncodeAwgTfbsBroadK562Ezh239875UniPk.narrowPeak	ChIP K562 EZH2_(39875)	1685	K562	EZH2_(39875)	923	111	328461	32863	-0.265413	1
Inactive	wgEncodeAwgTfbsSydhK562Rad21UniPk.narrowPeak	ChIP K562 Rad21	17627	K562	Rad21	5099	612	324285	32362	-0.266277	1
Inactive	wgEncodeAwgTfbsUwK562CtcfUniPk.narrowPeak	ChIP K562 CTCF	43247	K562	CTCF	16337	1949	313047	31025	-0.267537	1
Inactive	wgEncodeAwgTfbsHaibT47dEraaV0416102Bpa1hUniPk.narrowPeak	ChIP T-47D ERalpha_a	3902	T-47d	ERalpha_a	994	120	328390	32854	-0.271056	1
Inactive	wgEncodeAwgTfbsUtaMcf7CtcfUniPk.narrowPeak	ChIP MCF-7 CTCF	57936	Mcf-7	CTCF	23285	2776	306099	30198	-0.273141	1
Inactive	wgEncodeAwgTfbsUwGm12864CtcfUniPk.narrowPeak	ChIP GM12864 CTCF	46798	Gm12864	CTCF	16807	2013	312577	30961	-0.274043	1
Inactive	wgEncodeAwgTfbsHaibA549Ctcfsc5916Pcr1xDex100nmUniPk.narrowPeak	ChIP A549 CTCF_(SC-5916)	40841	A549	CTCF_(SC-5916)	12036	1446	317348	31528	-0.274142	1
Inactive	wgEncodeAwgTfbsUwMcf7CtcfUniPk.narrowPeak	ChIP MCF-7 CTCF	58994	Mcf-7	CTCF	16863	2020	312521	30954	-0.27432	1
Inactive	wgEncodeAwgTfbsHaibHepg2Rad21V0416101UniPk.narrowPeak	ChIP HepG2 Rad21	54315	Hepg2	Rad21	17839	2138	311545	30836	-0.276049	1
Inactive	wgEncodeAwgTfbsUwNb4CtcfUniPk.narrowPeak	ChIP NB4 CTCF	38253	Nb4	CTCF	12699	1528	316685	31446	-0.2771	1
Inactive	wgEncodeAwgTfbsSydhH1hescRad21IggrabUniPk.narrowPeak	ChIP H1-hESC Rad21	55674	H1-hesc	Rad21	17105	2053	312279	30921	-0.277562	1
Inactive	wgEncodeAwgTfbsBroadHuvecCtcfUniPk.narrowPeak	ChIP HUVEC CTCF	37412	Huvec	CTCF	14448	1739	314936	31235	-0.279282	1
Inactive	wgEncodeAwgTfbsHaibGm12878Rad21V0416101UniPk.narrowPeak	ChIP GM12878 Rad21	40019	Gm12878	Rad21	11408	1377	317976	31597	-0.280611	1
Inactive	wgEncodeAwgTfbsUwWi38CtcfUniPk.narrowPeak	ChIP WI-38 CTCF	31518	Wi-38	CTCF	12139	1465	317245	31509	-0.281083	1
Inactive	wgEncodeAwgTfbsSydhK562Gata2UcdUniPk.narrowPeak	ChIP K562 GATA-2	10648	K562	GATA-2	3999	486	325385	32488	-0.283556	1
Inactive	wgEncodeAwgTfbsSydhK562Znf274m01UcdUniPk.narrowPeak	ChIP K562 ZNF274_(M01)	1997	K562	ZNF274_(M01)	623	76	328761	32898	-0.285804	1
Inactive	wgEncodeAwgTfbsUwHek293CtcfUniPk.narrowPeak	ChIP HEK293 CTCF	47331	Hek293	CTCF	15947	1926	313437	31048	-0.285996	1
Inactive	wgEncodeAwgTfbsBroadHelas3CtcfUniPk.narrowPeak	ChIP HeLa-S3 CTCF	52783	Hela-s3	CTCF	17906	2160	311478	30814	-0.286131	1
Inactive	wgEncodeAwgTfbsHaibA549GrPcr1xDex50nmUniPk.narrowPeak	ChIP A549 GR	23324	A549	GR	8366	1016	321018	31958	-0.286766	1
Inactive	wgEncodeAwgTfbsSydhGm12878P300bUniPk.narrowPeak	ChIP GM12878 p300_(SC-584)	6189	Gm12878	p300_(SC-584)	1597	195	327787	32779	-0.288095	1
Inactive	wgEncodeAwgTfbsBroadHsmmtCtcfUniPk.narrowPeak	ChIP HSMMtube CTCF	47949	Hsmmtube	CTCF	16876	2040	312508	30934	-0.288294	1
Inactive	wgEncodeAwgTfbsBroadHmecCtcfUniPk.narrowPeak	ChIP HMEC CTCF	40048	Hmec	CTCF	12345	1497	317039	31477	-0.288508	1
Inactive	wgEncodeAwgTfbsBroadH1hescCtcfUniPk.narrowPeak	ChIP H1-hESC CTCF	66551	H1-hesc	CTCF	22497	2712	306887	30262	-0.289817	1
Inactive	wgEncodeAwgTfbsSydhGm12878Rad21IggrabUniPk.narrowPeak	ChIP GM12878 Rad21	33085	Gm12878	Rad21	9786	1190	319598	31784	-0.290126	1
Inactive	wgEncodeAwgTfbsUwGm12873CtcfUniPk.narrowPeak	ChIP GM12873 CTCF	51005	Gm12873	CTCF	18200	2203	311184	30771	-0.291726	1
Inactive	wgEncodeAwgTfbsHaibK562Rad21V0416102UniPk.narrowPeak	ChIP K562 Rad21	34725	K562	Rad21	12598	1531	316786	31443	-0.292047	1
Inactive	wgEncodeAwgTfbsUtaMcf7CtcfSerumstvdUniPk.narrowPeak	ChIP MCF-7 CTCF	54343	Mcf-7	CTCF	22724	2743	306660	30231	-0.292141	1
Inactive	wgEncodeAwgTfbsUwHl60CtcfUniPk.narrowPeak	ChIP HL-60 CTCF	16683	Hl-60	CTCF	6152	751	323232	32223	-0.292235	1
Inactive	wgEncodeAwgTfbsHaibSknshraCtcfV0416102UniPk.narrowPeak	ChIP SK-N-SH_RA CTCF	40588	Sk-n-sh_ra	CTCF	12662	1539	316722	31435	-0.292331	1
Inactive	wgEncodeAwgTfbsHaibK562CtcfcPcr1xUniPk.narrowPeak	ChIP K562 CTCF_(SC-5916)	45603	K562	CTCF_(SC-5916)	17721	2147	311663	30827	-0.292653	1
Inactive	wgEncodeAwgTfbsUwHffmycCtcfUniPk.narrowPeak	ChIP HFF-Myc CTCF	43821	Hff-myc	CTCF	16082	1953	313302	31021	-0.294552	1
Inactive	wgEncodeAwgTfbsUtaK562CtcfUniPk.narrowPeak	ChIP K562 CTCF	56058	K562	CTCF	17379	2111	312005	30863	-0.296271	1
Inactive	wgEncodeAwgTfbsSydhGm12878Ikzf1iknuclaUniPk.narrowPeak	ChIP GM12878 IKZF1_(IkN)_(UCLA)	9047	Gm12878	IKZF1_(IkN)_(UCLA)	2591	318	326793	32656	-0.296545	1
Inactive	wgEncodeAwgTfbsUwGm12875CtcfUniPk.narrowPeak	ChIP GM12875 CTCF	39184	Gm12875	CTCF	14650	1784	314734	31190	-0.297263	1
Inactive	wgEncodeAwgTfbsUwGm12874CtcfUniPk.narrowPeak	ChIP GM12874 CTCF	37517	Gm12874	CTCF	14110	1720	315274	31254	-0.298254	1
Inactive	wgEncodeAwgTfbsUwHuvecCtcfUniPk.narrowPeak	ChIP HUVEC CTCF	37920	Huvec	CTCF	14922	1818	314462	31156	-0.298285	1
Inactive	wgEncodeAwgTfbsUwBe2cCtcfUniPk.narrowPeak	ChIP BE2_C CTCF	54655	Be2_c	CTCF	17953	2184	311431	30790	-0.299197	1
Inactive	wgEncodeAwgTfbsUtaGm12878CtcfUniPk.narrowPeak	ChIP GM12878 CTCF	48916	Gm12878	CTCF	15458	1884	313926	31090	-0.299417	1
Inactive	wgEncodeAwgTfbsSydhImr90MafkIggrabUniPk.narrowPeak	ChIP IMR90 MafK_(ab50322)	40788	Imr90	MafK_(ab50322)	6143	754	323241	32220	-0.300273	1
Inactive	wgEncodeAwgTfbsUwNhekCtcfUniPk.narrowPeak	ChIP NHEK CTCF	42465	Nhek	CTCF	15395	1878	313989	31096	-0.300718	1
Inactive	wgEncodeAwgTfbsUtaMcf7CtcfVehUniPk.narrowPeak	ChIP MCF-7 CTCF	82176	Mcf-7	CTCF	25321	3068	304063	29906	-0.300888	1
Inactive	wgEncodeAwgTfbsUwHffCtcfUniPk.narrowPeak	ChIP HFF CTCF	34889	Hff	CTCF	12333	1508	317051	31466	-0.301032	1
Inactive	wgEncodeAwgTfbsUwA549CtcfUniPk.narrowPeak	ChIP A549 CTCF	45732	A549	CTCF	15983	1950	313401	31024	-0.301559	1
Inactive	wgEncodeAwgTfbsUtaA549CtcfUniPk.narrowPeak	ChIP A549 CTCF	55351	A549	CTCF	22172	2695	307212	30279	-0.302457	1
Inactive	wgEncodeAwgTfbsSydhMcf10aesCfosEtoh01HvdUniPk.narrowPeak	ChIP MCF10A-Er-Src c-Fos	67918	Mcf10a-er-src	c-Fos	13269	1623	316115	31351	-0.302539	1
Inactive	wgEncodeAwgTfbsUwHaspCtcfUniPk.narrowPeak	ChIP HA-sp CTCF	46546	Ha-sp	CTCF	16458	2009	312926	30965	-0.30287	1
Inactive	wgEncodeAwgTfbsSydhK562Smc3ab9263IggrabUniPk.narrowPeak	ChIP K562 SMC3_(ab9263)	23598	K562	SMC3_(ab9263)	9226	1132	320158	31842	-0.302948	1
Inactive	wgEncodeAwgTfbsUwGm12872CtcfUniPk.narrowPeak	ChIP GM12872 CTCF	47151	Gm12872	CTCF	16718	2042	312666	30932	-0.304101	1
Inactive	wgEncodeAwgTfbsUwHelas3CtcfUniPk.narrowPeak	ChIP HeLa-S3 CTCF	38400	Hela-s3	CTCF	13172	1613	316212	31361	-0.304191	1
Inactive	wgEncodeAwgTfbsUtaHelas3CtcfUniPk.narrowPeak	ChIP HeLa-S3 CTCF	58806	Hela-s3	CTCF	16801	2054	312583	30920	-0.305586	1
Inactive	wgEncodeAwgTfbsSydhGm12878Ebf1sc137065UniPk.narrowPeak	ChIP GM12878 EBF1_(SC-137065)	33410	Gm12878	EBF1_(SC-137065)	11915	1462	317469	31512	-0.305877	1
Inactive	wgEncodeAwgTfbsSydhHelas3Rad21IggrabUniPk.narrowPeak	ChIP HeLa-S3 Rad21	43420	Hela-s3	Rad21	12398	1521	316986	31453	-0.306132	1
Inactive	wgEncodeAwgTfbsUtaGlioblaCtcfUniPk.narrowPeak	ChIP Gliobla CTCF	62772	Gliobla	CTCF	21923	2673	307461	30301	-0.307047	1
Inactive	wgEncodeAwgTfbsBroadOsteoblCtcfUniPk.narrowPeak	ChIP Osteobl CTCF	56264	Osteobl	CTCF	19352	2365	310032	30609	-0.307817	1
Inactive	wgEncodeAwgTfbsUwGm12878CtcfUniPk.narrowPeak	ChIP GM12878 CTCF	40122	Gm12878	CTCF	14134	1735	315250	31239	-0.308912	1
Inactive	wgEncodeAwgTfbsUwNhlfCtcfUniPk.narrowPeak	ChIP NHLF CTCF	35446	Nhlf	CTCF	12743	1567	316641	31407	-0.31006	1
Inactive	wgEncodeAwgTfbsUwGm06990CtcfUniPk.narrowPeak	ChIP GM06990 CTCF	45500	Gm06990	CTCF	16047	1970	313337	31004	-0.311151	1
Inactive	wgEncodeAwgTfbsSydhHuvecGata2UcdUniPk.narrowPeak	ChIP HUVEC GATA-2	27454	Huvec	GATA-2	7026	869	322358	32105	-0.312516	1
Inactive	wgEncodeAwgTfbsSydhShsy5yGata2UcdUniPk.narrowPeak	ChIP SH-SY5Y GATA-2	35620	Sh-sy5y	GATA-2	10119	1249	319265	31725	-0.312839	1
Inactive	wgEncodeAwgTfbsSydhImr90Rad21IggrabUniPk.narrowPeak	ChIP IMR90 Rad21	37417	Imr90	Rad21	13110	1618	316274	31356	-0.315975	1
Inactive	wgEncodeAwgTfbsSydhGm12878Ctcfsc15914c20UniPk.narrowPeak	ChIP GM12878 CTCF_(SC-15914)	55551	Gm12878	CTCF_(SC-15914)	17945	2207	311439	30767	-0.316069	1
Inactive	wgEncodeAwgTfbsUwHmfCtcfUniPk.narrowPeak	ChIP HMF CTCF	54171	Hmf	CTCF	16891	2079	312493	30895	-0.316084	1
Inactive	wgEncodeAwgTfbsSydhHepg2Smc3ab9263IggrabUniPk.narrowPeak	ChIP HepG2 SMC3_(ab9263)	30797	Hepg2	SMC3_(ab9263)	9545	1182	319839	31792	-0.317093	1
Inactive	wgEncodeAwgTfbsUwRptecCtcfUniPk.narrowPeak	ChIP RPTEC CTCF	58785	Rptec	CTCF	19099	2349	310285	30625	-0.317432	1
Inactive	wgEncodeAwgTfbsUtaProgfibCtcfUniPk.narrowPeak	ChIP ProgFib CTCF	43918	Progfib	CTCF	15995	1972	313389	31002	-0.31763	1
Inactive	wgEncodeAwgTfbsBroadHsmmCtcfUniPk.narrowPeak	ChIP HSMM CTCF	50924	Hsmm	CTCF	16938	2087	312446	30887	-0.317772	1
Inactive	wgEncodeAwgTfbsHaibGm12878BatfPcr1xUniPk.narrowPeak	ChIP GM12878 BATF	32427	Gm12878	BATF	6202	771	323182	32203	-0.319147	1
Inactive	wgEncodeAwgTfbsSydhGm12878Smc3ab9263IggmusUniPk.narrowPeak	ChIP GM12878 SMC3_(ab9263)	30517	Gm12878	SMC3_(ab9263)	10129	1256	319255	31718	-0.31975	1
Inactive	wgEncodeAwgTfbsUwHreCtcfUniPk.narrowPeak	ChIP HRE CTCF	42295	Hre	CTCF	15394	1902	313990	31072	-0.320251	1
Inactive	wgEncodeAwgTfbsUwHcfaaCtcfUniPk.narrowPeak	ChIP HCFaa CTCF	41571	Hcfaa	CTCF	13892	1719	315492	31255	-0.32083	1
Inactive	wgEncodeAwgTfbsUtaMcf7CtcfSerumstimUniPk.narrowPeak	ChIP MCF-7 CTCF	58608	Mcf-7	CTCF	25861	3173	303523	29801	-0.321512	1
Inactive	wgEncodeAwgTfbsUwHcmCtcfUniPk.narrowPeak	ChIP HCM CTCF	50703	Hcm	CTCF	19851	2447	309533	30527	-0.321808	1
Inactive	wgEncodeAwgTfbsUwHbmecCtcfUniPk.narrowPeak	ChIP HBMEC CTCF	58376	Hbmec	CTCF	21269	2620	308115	30354	-0.322392	1
Inactive	wgEncodeAwgTfbsUwAg09309CtcfUniPk.narrowPeak	ChIP AG09309 CTCF	43928	Ag09309	CTCF	15369	1902	314015	31072	-0.32271	1
Inactive	wgEncodeAwgTfbsUwGm12801CtcfUniPk.narrowPeak	ChIP GM12801 CTCF	2883	Gm12801	CTCF	1111	139	328273	32835	-0.322885	1
Inactive	wgEncodeAwgTfbsUwHrpeCtcfUniPk.narrowPeak	ChIP HRPEpiC CTCF	53134	Hrpepic	CTCF	18175	2247	311209	30727	-0.32442	1
Inactive	wgEncodeAwgTfbsUwGm12865CtcfUniPk.narrowPeak	ChIP GM12865 CTCF	44069	Gm12865	CTCF	15971	1978	313413	30996	-0.324569	1
Inactive	wgEncodeAwgTfbsBroadNhaCtcfUniPk.narrowPeak	ChIP NH-A CTCF	38474	Nh-a	CTCF	12588	1564	316796	31410	-0.32552	1
Inactive	wgEncodeAwgTfbsUwAg04450CtcfUniPk.narrowPeak	ChIP AG04450 CTCF	46500	Ag04450	CTCF	16601	2057	312783	30917	-0.326031	1
Inactive	wgEncodeAwgTfbsBroadNhekCtcfUniPk.narrowPeak	ChIP NHEK CTCF	47113	Nhek	CTCF	16360	2028	313024	30946	-0.326403	1
Inactive	wgEncodeAwgTfbsSydhHelas3P300sc584sc584IggrabUniPk.narrowPeak	ChIP HeLa-S3 p300_(SC-584)	25854	Hela-s3	p300_(SC-584)	6204	776	323180	32198	-0.328223	1
Inactive	wgEncodeAwgTfbsSydhHelas3CjunIggrabUniPk.narrowPeak	ChIP HeLa-S3 c-Jun	21903	Hela-s3	c-Jun	6461	808	322923	32166	-0.328249	1
Inactive	wgEncodeAwgTfbsHaibT47dEralphaaV0416102Est10nm1hUniPk.narrowPeak	ChIP T-47D ERalpha_a	10505	T-47d	ERalpha_a	2902	364	326482	32610	-0.328578	1
Inactive	wgEncodeAwgTfbsSydhMcf10aesCfosTamHvdUniPk.narrowPeak	ChIP MCF10A-Er-Src c-Fos	70462	Mcf10a-er-src	c-Fos	13046	1624	316338	31350	-0.328944	1
Inactive	wgEncodeAwgTfbsSydhHepg2Maffm8194IggrabUniPk.narrowPeak	ChIP HepG2 MafF_(M8194)	37637	Hepg2	MafF_(M8194)	5005	627	324379	32347	-0.329142	1
Inactive	wgEncodeAwgTfbsSydhHepg2Tcf7l2UcdUniPk.narrowPeak	ChIP HepG2 TCF7L2	2742	Hepg2	TCF7L2	843	106	328541	32868	-0.329847	1
Inactive	wgEncodeAwgTfbsHaibT47dEralphaaPcr2xGen1hUniPk.narrowPeak	ChIP T-47D ERalpha_a	10547	T-47d	ERalpha_a	2915	366	326469	32608	-0.330066	1
Inactive	wgEncodeAwgTfbsUtaGm19239CtcfUniPk.narrowPeak	ChIP GM19239 CTCF	41085	Gm19239	CTCF	16939	2104	312445	30870	-0.330181	1
Inactive	wgEncodeAwgTfbsUtaGm12891CtcfUniPk.narrowPeak	ChIP GM12891 CTCF	42632	Gm12891	CTCF	19209	2383	310175	30591	-0.33097	1
Inactive	wgEncodeAwgTfbsSydhK562Brg1IggmusUniPk.narrowPeak	ChIP K562 Brg1	2463	K562	Brg1	1359	171	328025	32803	-0.331427	1
Inactive	wgEncodeAwgTfbsUwHpafCtcfUniPk.narrowPeak	ChIP HPAF CTCF	56686	Hpaf	CTCF	19348	2402	310036	30572	-0.332275	1
Inactive	wgEncodeAwgTfbsUwHacCtcfUniPk.narrowPeak	ChIP HAc CTCF	45591	Hac	CTCF	17382	2163	312002	30811	-0.333547	1
Inactive	wgEncodeAwgTfbsSydhMcf7Gata3UcdUniPk.narrowPeak	ChIP MCF-7 GATA3_(SC-268)	6081	Mcf-7	GATA3_(SC-268)	888	112	328496	32862	-0.33432	1
Inactive	wgEncodeAwgTfbsBroadGm12878CtcfUniPk.narrowPeak	ChIP GM12878 CTCF	44982	Gm12878	CTCF	16344	2037	313040	30937	-0.334697	1
Inactive	wgEncodeAwgTfbsUwHpfCtcfUniPk.narrowPeak	ChIP HPF CTCF	46150	Hpf	CTCF	15824	1973	313560	31001	-0.334701	1
Inactive	wgEncodeAwgTfbsSydhK562CtcfbIggrabUniPk.narrowPeak	ChIP K562 CTCF_(SC-15914)	54387	K562	CTCF_(SC-15914)	18704	2330	310680	30644	-0.336806	1
Inactive	wgEncodeAwgTfbsSydhHuvecCfosUcdUniPk.narrowPeak	ChIP HUVEC c-Fos	46726	Huvec	c-Fos	12729	1598	316655	31376	-0.341397	1
Inactive	wgEncodeAwgTfbsUtaFibroblCtcfUniPk.narrowPeak	ChIP Fibrobl CTCF	45978	Fibrobl	CTCF	19082	2384	310302	30590	-0.341782	1
Inactive	wgEncodeAwgTfbsBroadDnd41CtcfUniPk.narrowPeak	ChIP Dnd41 CTCF	50070	Dnd41	CTCF	17632	2207	311752	30767	-0.342903	1
Inactive	wgEncodeAwgTfbsUwNhdfneoCtcfUniPk.narrowPeak	ChIP NHDF-neo CTCF	45920	Nhdf-neo	CTCF	16749	2101	312635	30873	-0.345132	1
Inactive	wgEncodeAwgTfbsUwHvmfCtcfUniPk.narrowPeak	ChIP HVMF CTCF	46460	Hvmf	CTCF	16413	2060	312971	30914	-0.345571	1
Inactive	wgEncodeAwgTfbsUwAg10803CtcfUniPk.narrowPeak	ChIP AG10803 CTCF	47656	Ag10803	CTCF	16137	2026	313247	30948	-0.345714	1
Inactive	wgEncodeAwgTfbsUtaGm19238CtcfUniPk.narrowPeak	ChIP GM19238 CTCF	49938	Gm19238	CTCF	20646	2587	308738	30387	-0.348344	1
Inactive	wgEncodeAwgTfbsHaibSknshraRad21V0416102UniPk.narrowPeak	ChIP SK-N-SH_RA Rad21	62275	Sk-n-sh_ra	Rad21	18724	2350	310660	30624	-0.348443	1
Inactive	wgEncodeAwgTfbsUwCaco2CtcfUniPk.narrowPeak	ChIP Caco-2 CTCF	46852	Caco-2	CTCF	15816	1990	313568	30984	-0.348635	1
Inactive	wgEncodeAwgTfbsUwSaecCtcfUniPk.narrowPeak	ChIP SAEC CTCF	42446	Saec	CTCF	16068	2022	313316	30952	-0.349175	1
Inactive	wgEncodeAwgTfbsSydhMcf10aesStat3Etoh01cUniPk.narrowPeak	ChIP MCF10A-Er-Src STAT3	41355	Mcf10a-er-src	STAT3	10249	1296	319135	31678	-0.349266	1
Inactive	wgEncodeAwgTfbsUwBjCtcfUniPk.narrowPeak	ChIP BJ CTCF	44668	Bj	CTCF	17412	2189	311972	30785	-0.349376	1
Inactive	wgEncodeAwgTfbsHaibGm12878Ebf1sc137065Pcr1xUniPk.narrowPeak	ChIP GM12878 EBF1_(SC-137065)	36140	Gm12878	EBF1_(SC-137065)	15713	1980	313671	30994	-0.350802	1
Inactive	wgEncodeAwgTfbsUtaGm19240CtcfUniPk.narrowPeak	ChIP GM19240 CTCF	46036	Gm19240	CTCF	18457	2321	310927	30653	-0.351123	1
Inactive	wgEncodeAwgTfbsBroadGm12878Ezh239875UniPk.narrowPeak	ChIP GM12878 EZH2_(39875)	2472	Gm12878	EZH2_(39875)	1450	185	327934	32789	-0.351664	1
Inactive	wgEncodeAwgTfbsUwAg09319CtcfUniPk.narrowPeak	ChIP AG09319 CTCF	49675	Ag09319	CTCF	18489	2327	310895	30647	-0.352483	1
Inactive	wgEncodeAwgTfbsUwHeeCtcfUniPk.narrowPeak	ChIP HEEpiC CTCF	46226	Heepic	CTCF	15596	1968	313788	31006	-0.352794	1
Inactive	wgEncodeAwgTfbsBroadNhlfCtcfUniPk.narrowPeak	ChIP NHLF CTCF	39537	Nhlf	CTCF	15195	1923	314189	31051	-0.356752	1
Inactive	wgEncodeAwgTfbsBroadNhdfadCtcfUniPk.narrowPeak	ChIP NHDF-Ad CTCF	48995	Nhdf-ad	CTCF	16144	2046	313240	30928	-0.36016	1
Inactive	wgEncodeAwgTfbsUwAg04449CtcfUniPk.narrowPeak	ChIP AG04449 CTCF	50260	Ag04449	CTCF	18379	2325	311005	30649	-0.360267	1
Inactive	wgEncodeAwgTfbsSydhK562Tal1sc12984IggmusUniPk.narrowPeak	ChIP K562 TAL1_(SC-12984)	26260	K562	TAL1_(SC-12984)	7192	919	322192	32055	-0.361041	1
Inactive	wgEncodeAwgTfbsUtaGm12892CtcfUniPk.narrowPeak	ChIP GM12892 CTCF	48306	Gm12892	CTCF	20056	2535	309328	30439	-0.361165	1
Inactive	wgEncodeAwgTfbsUtaNhekCtcfUniPk.narrowPeak	ChIP NHEK CTCF	53797	Nhek	CTCF	20274	2564	309110	30410	-0.362337	1
Inactive	wgEncodeAwgTfbsUwAoafCtcfUniPk.narrowPeak	ChIP AoAF CTCF	45960	Aoaf	CTCF	15510	1975	313874	30999	-0.366614	1
Inactive	wgEncodeAwgTfbsUwHcpeCtcfUniPk.narrowPeak	ChIP HCPEpiC CTCF	61062	Hcpepic	CTCF	21262	2702	308122	30272	-0.371265	1
Inactive	wgEncodeAwgTfbsSydhK562MaffIggrabUniPk.narrowPeak	ChIP K562 MafF_(M8194)	25074	K562	MafF_(M8194)	5012	647	324372	32327	-0.373287	1
Inactive	wgEncodeAwgTfbsSydhMcf10aesStat3Etoh01bUniPk.narrowPeak	ChIP MCF10A-Er-Src STAT3	45110	Mcf10a-er-src	STAT3	10725	1382	318659	31592	-0.37823	1
Inactive	wgEncodeAwgTfbsSydhImr90CtcfbIggrabUniPk.narrowPeak	ChIP IMR90 CTCF_(SC-15914)	45920	Imr90	CTCF_(SC-15914)	16245	2085	313139	30889	-0.379758	1
Inactive	wgEncodeAwgTfbsSydhImr90CebpbIggrabUniPk.narrowPeak	ChIP IMR90 CEBPB	70445	Imr90	CEBPB	12987	1672	316397	31302	-0.379984	1
Inactive	wgEncodeAwgTfbsUwSknshraCtcfUniPk.narrowPeak	ChIP SK-N-SH_RA CTCF	46232	Sk-n-sh_ra	CTCF	17749	2276	311635	30698	-0.380472	1
Inactive	wgEncodeAwgTfbsHaibGm12878Bcl11aPcr1xUniPk.narrowPeak	ChIP GM12878 BCL11A	17876	Gm12878	BCL11A	4689	609	324695	32365	-0.38181	1
Inactive	wgEncodeAwgTfbsSydhK562Bdp1UniPk.narrowPeak	ChIP K562 BDP1	570	K562	BDP1	207	27	329177	32947	-0.382043	1
Inactive	wgEncodeAwgTfbsUwHmecCtcfUniPk.narrowPeak	ChIP HMEC CTCF	55897	Hmec	CTCF	18982	2442	310402	30532	-0.387243	1
Inactive	wgEncodeAwgTfbsSydhMcf10aesStat3Tam112hHvdUniPk.narrowPeak	ChIP MCF10A-Er-Src STAT3	39908	Mcf10a-er-src	STAT3	9684	1259	319700	31715	-0.390152	1
Inactive	wgEncodeAwgTfbsSydhPbdefetalGata1UcdUniPk.narrowPeak	ChIP PBDEFetal GATA-1	2157	Pbdefetal	GATA-1	930	122	328454	32852	-0.391286	1
Inactive	wgEncodeAwgTfbsHaibPanc1NrsfPcr2xUniPk.narrowPeak	ChIP PANC-1 NRSF	5507	Panc-1	NRSF	3134	412	326250	32562	-0.397422	1
Inactive	wgEncodeAwgTfbsHaibA549Fosl2V0422111Etoh02UniPk.narrowPeak	ChIP A549 FOSL2	28756	A549	FOSL2	10213	1334	319171	31640	-0.397927	1
Inactive	wgEncodeAwgTfbsHaibK562Gata2sc267Pcr1xUniPk.narrowPeak	ChIP K562 GATA2_(SC-267)	19322	K562	GATA2_(SC-267)	5346	702	324038	32272	-0.398886	1
Inactive	wgEncodeAwgTfbsHaibK562Ctcflsc98982V0416101UniPk.narrowPeak	ChIP K562 CTCFL_(SC-98982)	11533	K562	CTCFL_(SC-98982)	6759	889	322625	32085	-0.403327	1
Inactive	wgEncodeAwgTfbsBroadK562P300UniPk.narrowPeak	ChIP K562 p300	2674	K562	p300	1002	133	328382	32841	-0.408414	1
Inactive	wgEncodeAwgTfbsHaibH1hescRad21V0416102UniPk.narrowPeak	ChIP H1-hESC Rad21	75680	H1-hesc	Rad21	24868	3232	304516	29742	-0.412149	1
Inactive	wgEncodeAwgTfbsUchicagoK562EfosUniPk.narrowPeak	ChIP K562 eGFP-FOS	10256	K562	eGFP-FOS	4379	581	325005	32393	-0.41271	1
Inactive	wgEncodeAwgTfbsSydhHuvecCjunUniPk.narrowPeak	ChIP HUVEC c-Jun	29524	Huvec	c-Jun	7626	1009	321758	31965	-0.413405	1
Inactive	wgEncodeAwgTfbsSydhHelas3Zzz3UniPk.narrowPeak	ChIP HeLa-S3 ZZZ3	251	Hela-s3	ZZZ3	105	14	329279	32960	-0.413625	1
Inactive	wgEncodeAwgTfbsHaibGm12878Pu1Pcr1xUniPk.narrowPeak	ChIP GM12878 PU.1	42938	Gm12878	PU.1	11575	1531	317809	31443	-0.418878	1
Inactive	wgEncodeAwgTfbsSydhHelas3Smc3ab9263IggrabUniPk.narrowPeak	ChIP HeLa-S3 SMC3_(ab9263)	39567	Hela-s3	SMC3_(ab9263)	15052	1986	314332	30988	-0.420485	1
Inactive	wgEncodeAwgTfbsSydhHelas3JundIggrabUniPk.narrowPeak	ChIP HeLa-S3 JunD	31633	Hela-s3	JunD	9237	1227	320147	31747	-0.421747	1
Inactive	wgEncodeAwgTfbsSydhMcf10aesStat3TamUniPk.narrowPeak	ChIP MCF10A-Er-Src STAT3	44494	Mcf10a-er-src	STAT3	10979	1457	318405	31517	-0.422981	1
Inactive	wgEncodeAwgTfbsHaibHepg2Hnf4asc8987V0416101UniPk.narrowPeak	ChIP HepG2 HNF4A_(SC-8987)	20805	Hepg2	HNF4A_(SC-8987)	7005	935	322379	32039	-0.425504	1
Inactive	wgEncodeAwgTfbsSydhK562Gata1UcdUniPk.narrowPeak	ChIP K562 GATA-1	4074	K562	GATA-1	1875	252	327509	32722	-0.4278	1
Inactive	wgEncodeAwgTfbsHaibK562Hdac2sc6296V0416102UniPk.narrowPeak	ChIP K562 HDAC2_(SC-6296)	6672	K562	HDAC2_(SC-6296)	3660	491	325724	32483	-0.427838	1
Inactive	wgEncodeAwgTfbsSydhHelas3CfosUniPk.narrowPeak	ChIP HeLa-S3 c-Fos	9325	Hela-s3	c-Fos	3467	468	325917	32506	-0.436612	1
Inactive	wgEncodeAwgTfbsHaibEcc1EralphaaV0416102Est10nm1hUniPk.narrowPeak	ChIP ECC-1 ERalpha_a	16091	Ecc-1	ERalpha_a	7733	1040	321651	31934	-0.43788	1
Inactive	wgEncodeAwgTfbsHaibHepg2Foxa2sc6554V0416101UniPk.narrowPeak	ChIP HepG2 FOXA2_(SC-6554)	40989	Hepg2	FOXA2_(SC-6554)	10981	1472	318403	31502	-0.438173	1
Inactive	wgEncodeAwgTfbsSydhHelas3Ap2gammaUniPk.narrowPeak	ChIP HeLa-S3 AP-2gamma	25452	Hela-s3	AP-2gamma	18315	2446	311069	30528	-0.444495	1
Inactive	wgEncodeAwgTfbsHaibHepg2Zbtb7aV0416101UniPk.narrowPeak	ChIP HepG2 ZBTB7A_(SC-34508)	9189	Hepg2	ZBTB7A_(SC-34508)	7076	957	322308	32017	-0.44518	1
Inactive	wgEncodeAwgTfbsSydhK562Bach1sc14700IggrabUniPk.narrowPeak	ChIP K562 Bach1_(sc-14700)	3806	K562	Bach1_(sc-14700)	1727	235	327657	32739	-0.445561	1
Inactive	wgEncodeAwgTfbsHaibGm12891Pu1Pcr1xUniPk.narrowPeak	ChIP GM12891 PU.1	48830	Gm12891	PU.1	12323	1658	317061	31316	-0.445945	1
Inactive	wgEncodeAwgTfbsSydhA549CebpbIggrabUniPk.narrowPeak	ChIP A549 CEBPB	38845	A549	CEBPB	7982	1082	321402	31892	-0.450056	1
Inactive	wgEncodeAwgTfbsSydhHelas3Stat3IggrabUniPk.narrowPeak	ChIP HeLa-S3 STAT3	13834	Hela-s3	STAT3	3927	536	325457	32438	-0.45358	1
Inactive	wgEncodeAwgTfbsHaibK562Fosl1sc183V0416101UniPk.narrowPeak	ChIP K562 FOSL1_(SC-183)	11174	K562	FOSL1_(SC-183)	5101	696	324283	32278	-0.455002	1
Inactive	wgEncodeAwgTfbsSydhK562Rpc155UniPk.narrowPeak	ChIP K562 RPC155	1310	K562	RPC155	576	79	328808	32895	-0.455152	1
Inactive	wgEncodeAwgTfbsSydhHelas3CebpbIggrabUniPk.narrowPeak	ChIP HeLa-S3 CEBPB	61004	Hela-s3	CEBPB	16271	2194	313113	30780	-0.455945	1
Inactive	wgEncodeAwgTfbsSydhHek293tZnf263UcdUniPk.narrowPeak	ChIP HEK293-T-REx ZNF263	31453	Hek293-t-rex	ZNF263	20589	2770	308795	30204	-0.459917	1
Inactive	wgEncodeAwgTfbsSydhK562Mafkab50322IggrabUniPk.narrowPeak	ChIP K562 MafK_(ab50322)	19317	K562	MafK_(ab50322)	4662	640	324722	32334	-0.463268	1
Inactive	wgEncodeAwgTfbsSydhHelas3Prdm19115IggrabUniPk.narrowPeak	ChIP HeLa-S3 PRDM1_(9115)	4577	Hela-s3	PRDM1_(9115)	1305	180	328079	32794	-0.46455	1
Inactive	wgEncodeAwgTfbsBroadHelas3Ezh239875UniPk.narrowPeak	ChIP HeLa-S3 EZH2_(39875)	1818	Hela-s3	EZH2_(39875)	461	64	328923	32910	-0.47252	1
Inactive	wgEncodeAwgTfbsHaibHepg2Foxa1sc6553V0416101UniPk.narrowPeak	ChIP HepG2 FOXA1_(SC-6553)	51264	Hepg2	FOXA1_(SC-6553)	12916	1768	316468	31206	-0.473188	1
Inactive	wgEncodeAwgTfbsSydhHelas3Ap2alphaUniPk.narrowPeak	ChIP HeLa-S3 AP-2alpha	18970	Hela-s3	AP-2alpha	14030	1922	315354	31052	-0.476373	1
Inactive	wgEncodeAwgTfbsHaibSknshraP300V0416102UniPk.narrowPeak	ChIP SK-N-SH_RA p300	46485	Sk-n-sh_ra	p300	11750	1614	317634	31360	-0.476412	1
Inactive	wgEncodeAwgTfbsHaibHepg2Foxa1sc101058V0416101UniPk.narrowPeak	ChIP HepG2 FOXA1_(SC-101058)	43114	Hepg2	FOXA1_(SC-101058)	12534	1722	316850	31252	-0.478083	1
Inactive	wgEncodeAwgTfbsSydhK562CjunIfng6hUniPk.narrowPeak	ChIP K562 c-Jun	6596	K562	c-Jun	2386	332	326998	32642	-0.479132	1
Inactive	wgEncodeAwgTfbsHaibHepg2Hnf4gsc6558V0416101UniPk.narrowPeak	ChIP HepG2 HNF4G_(SC-6558)	20384	Hepg2	HNF4G_(SC-6558)	8064	1116	321320	31858	-0.481117	1
Inactive	wgEncodeAwgTfbsSydhMcf7Tcf7l2UcdUniPk.narrowPeak	ChIP MCF-7 TCF7L2	10293	Mcf-7	TCF7L2	4110	572	325274	32402	-0.48244	1
Inactive	wgEncodeAwgTfbsHaibHepg2Hdac2sc6296V0416101UniPk.narrowPeak	ChIP HepG2 HDAC2_(SC-6296)	18836	Hepg2	HDAC2_(SC-6296)	10127	1400	319257	31574	-0.483193	1
Inactive	wgEncodeAwgTfbsSydhHepg2CebpbIggrabUniPk.narrowPeak	ChIP HepG2 CEBPB	56629	Hepg2	CEBPB	10145	1408	319239	31566	-0.489136	1
Inactive	wgEncodeAwgTfbsSydhK562Znf263UcdUniPk.narrowPeak	ChIP K562 ZNF263	3081	K562	ZNF263	2477	347	326907	32627	-0.489146	1
Inactive	wgEncodeAwgTfbsSydhK562Tf3c110UniPk.narrowPeak	ChIP K562 TFIIIC-110	1858	K562	TFIIIC-110	1102	155	328282	32819	-0.492538	1
Inactive	wgEncodeAwgTfbsSydhK562Sirt6UniPk.narrowPeak	ChIP K562 SIRT6	2305	K562	SIRT6	857	121	328527	32853	-0.497616	1
Inactive	wgEncodeAwgTfbsHaibK562Pu1Pcr1xUniPk.narrowPeak	ChIP K562 PU.1	28677	K562	PU.1	10165	1419	319219	31555	-0.497934	1
Inactive	wgEncodeAwgTfbsHaibK562Egr1V0416101UniPk.narrowPeak	ChIP K562 Egr-1	36997	K562	Egr-1	22877	3147	306507	29827	-0.499374	1
Inactive	wgEncodeAwgTfbsSydhA549Pol2s2IggrabUniPk.narrowPeak	ChIP A549 Pol2(phosphoS2)	3454	A549	Pol2(phosphoS2)	1741	246	327643	32728	-0.500331	1
Inactive	wgEncodeAwgTfbsSydhK562Corestsc30189IggrabUniPk.narrowPeak	ChIP K562 COREST_(sc-30189)	35741	K562	COREST_(sc-30189)	16191	2251	313193	30723	-0.5031	1
Inactive	wgEncodeAwgTfbsHaibK562Nr2f2sc271940V0422111UniPk.narrowPeak	ChIP K562 NR2F2_(SC-271940)	16678	K562	NR2F2_(SC-271940)	8011	1126	321373	31848	-0.50419	1
Inactive	wgEncodeAwgTfbsHaibGm12878Nficsc81335V0422111UniPk.narrowPeak	ChIP GM12878 NFIC_(SC-81335)	29060	Gm12878	NFIC_(SC-81335)	9364	1314	320020	31660	-0.504261	1
Inactive	wgEncodeAwgTfbsHaibHepg2Cebpbsc150V0416101UniPk.narrowPeak	ChIP HepG2 CEBPB_(SC-150)	18125	Hepg2	CEBPB_(SC-150)	5226	738	324158	32236	-0.505929	1
Inactive	wgEncodeAwgTfbsHaibK562MaxV0416102UniPk.narrowPeak	ChIP K562 Max	46171	K562	Max	29618	4060	299766	28914	-0.507069	1
Inactive	wgEncodeAwgTfbsHaibGm12878Bcl3V0416101UniPk.narrowPeak	ChIP GM12878 BCL3	15455	Gm12878	BCL3	6420	906	322964	32068	-0.507167	1
Inactive	wgEncodeAwgTfbsHaibK562Zbtb7asc34508V0416101UniPk.narrowPeak	ChIP K562 ZBTB7A_(SC-34508)	21711	K562	ZBTB7A_(SC-34508)	18363	2553	311021	30421	-0.507329	1
Inactive	wgEncodeAwgTfbsHaibT47dGata3sc268V0416102Dm002p1hUniPk.narrowPeak	ChIP T-47D GATA3_(SC-268)	37199	T-47d	GATA3_(SC-268)	9167	1291	320217	31683	-0.5093	1
Inactive	wgEncodeAwgTfbsHaibEcc1EralphaaV0416102Gen1hUniPk.narrowPeak	ChIP ECC-1 ERalpha_a	11452	Ecc-1	ERalpha_a	5790	820	323594	32154	-0.511238	1
Inactive	wgEncodeAwgTfbsSydhHepg2JundIggrabUniPk.narrowPeak	ChIP HepG2 JunD	32275	Hepg2	JunD	7736	1093	321648	31881	-0.51141	1
Inactive	wgEncodeAwgTfbsUchicagoK562EjunbUniPk.narrowPeak	ChIP K562 eGFP-JunB	12287	K562	eGFP-JunB	5424	769	323960	32205	-0.512148	1
Inactive	wgEncodeAwgTfbsSydhK562Brf1UniPk.narrowPeak	ChIP K562 BRF1	221	K562	BRF1	119	17	329265	32957	-0.513226	1
Inactive	wgEncodeAwgTfbsHaibHepg2RxraPcr1xUniPk.narrowPeak	ChIP HepG2 RXRA	17063	Hepg2	RXRA	7490	1061	321894	31913	-0.514819	1
Inactive	wgEncodeAwgTfbsSydhK562Irf1Ifna30UniPk.narrowPeak	ChIP K562 IRF1	1299	K562	IRF1	461	66	328923	32908	-0.517	1
Inactive	wgEncodeAwgTfbsHaibHepg2P300V0416101UniPk.narrowPeak	ChIP HepG2 p300	27913	Hepg2	p300	10332	1461	319052	31513	-0.517672	1
Inactive	wgEncodeAwgTfbsHaibGm12878Runx3sc101553V0422111UniPk.narrowPeak	ChIP GM12878 RUNX3_(SC-101553)	67965	Gm12878	RUNX3_(SC-101553)	23389	3254	305995	29720	-0.518452	1
Inactive	wgEncodeAwgTfbsHaibK562Usf1V0416101UniPk.narrowPeak	ChIP K562 USF-1	18521	K562	USF-1	8656	1232	320728	31742	-0.524178	1
Inactive	wgEncodeAwgTfbsHaibK562E2f6V0416102UniPk.narrowPeak	ChIP K562 E2F6	24570	K562	E2F6	18897	2656	310487	30318	-0.525449	1
Inactive	wgEncodeAwgTfbsSydhHelas3Bdp1UniPk.narrowPeak	ChIP HeLa-S3 BDP1	508	Hela-s3	BDP1	194	28	329190	32946	-0.528176	1
Inactive	wgEncodeAwgTfbsSydhK562Znf143IggrabUniPk.narrowPeak	ChIP K562 Znf143_(16618-1-AP)	29069	K562	Znf143_(16618-1-AP)	13598	1928	315786	31046	-0.528242	1
Inactive	wgEncodeAwgTfbsSydhK562Pol2IggmusUniPk.narrowPeak	ChIP K562 Pol2	9974	K562	Pol2	8971	1282	320413	31692	-0.53086	1
Inactive	wgEncodeAwgTfbsSydhHelas3Baf155IggmusUniPk.narrowPeak	ChIP HeLa-S3 BAF155	8650	Hela-s3	BAF155	7443	1067	321941	31907	-0.532518	1
Inactive	wgEncodeAwgTfbsHaibEcc1GrV0416102Dex100nmUniPk.narrowPeak	ChIP ECC-1 GR	9255	Ecc-1	GR	4589	661	324795	32313	-0.533875	1
Inactive	wgEncodeAwgTfbsSydhGm12878P300IggmusUniPk.narrowPeak	ChIP GM12878 p300	17461	Gm12878	p300	6324	909	323060	32065	-0.534236	1
Inactive	wgEncodeAwgTfbsSydhK562CebpbIggrabUniPk.narrowPeak	ChIP K562 CEBPB	38715	K562	CEBPB	9656	1382	319728	31592	-0.534537	1
Inactive	wgEncodeAwgTfbsUchicagoK562EjundUniPk.narrowPeak	ChIP K562 eGFP-JunD	26674	K562	eGFP-JunD	12397	1780	316987	31194	-0.545032	1
Inactive	wgEncodeAwgTfbsSydhNb4MaxUniPk.narrowPeak	ChIP NB4 Max	34659	Nb4	Max	19543	2784	309841	30190	-0.547957	1
Inactive	wgEncodeAwgTfbsUtaH1hescCmycUniPk.narrowPeak	ChIP H1-hESC c-Myc	1217	H1-hesc	c-Myc	634	93	328750	32881	-0.552472	1
Inactive	wgEncodeAwgTfbsHaibGm12878Nfatc1sc17834V0422111UniPk.narrowPeak	ChIP GM12878 NFATC1_(SC-17834)	10812	Gm12878	NFATC1_(SC-17834)	4736	692	324648	32282	-0.555238	1
Inactive	wgEncodeAwgTfbsSydhGm12878Stat3IggmusUniPk.narrowPeak	ChIP GM12878 STAT3	6487	Gm12878	STAT3	2435	357	326949	32617	-0.555432	1
Inactive	wgEncodeAwgTfbsSydhK562CjunIfng30UniPk.narrowPeak	ChIP K562 c-Jun	8587	K562	c-Jun	3325	487	326059	32487	-0.555826	1
Inactive	wgEncodeAwgTfbsSydhHepg2Hnf4aForsklnUniPk.narrowPeak	ChIP HepG2 HNF4A	11130	Hepg2	HNF4A	5376	786	324008	32188	-0.557492	1
Inactive	wgEncodeAwgTfbsHaibHepg2Usf1Pcr1xUniPk.narrowPeak	ChIP HepG2 USF-1	21890	Hepg2	USF-1	10085	1466	319299	31508	-0.558854	1
Inactive	wgEncodeAwgTfbsSydhU2osSetdb1UcdUniPk.narrowPeak	ChIP U2OS SETDB1	23538	U2os	SETDB1	2639	388	326745	32586	-0.559966	1
Inactive	wgEncodeAwgTfbsSydhPbdeGata1UcdUniPk.narrowPeak	ChIP PBDE GATA-1	25001	Pbde	GATA-1	9191	1340	320193	31634	-0.561395	1
Inactive	wgEncodeAwgTfbsHaibA549GrPcr2xDex100nmUniPk.narrowPeak	ChIP A549 GR	16720	A549	GR	10221	1489	319163	31485	-0.562426	1
Inactive	wgEncodeAwgTfbsHaibA549P300V0422111Etoh02UniPk.narrowPeak	ChIP A549 p300	18216	A549	p300	8272	1210	321112	31764	-0.564373	1
Inactive	wgEncodeAwgTfbsHaibHepg2Fosl2V0416101UniPk.narrowPeak	ChIP HepG2 FOSL2	25211	Hepg2	FOSL2	10903	1589	318481	31385	-0.564516	1
Inactive	wgEncodeAwgTfbsHaibK562Stat5asc74442V0422111UniPk.narrowPeak	ChIP K562 STAT5A_(SC-74442)	9811	K562	STAT5A_(SC-74442)	3750	553	325634	32421	-0.5667	1
Inactive	wgEncodeAwgTfbsHaibK562Cebpbsc150V0422111UniPk.narrowPeak	ChIP K562 CEBPB_(SC-150)	22240	K562	CEBPB_(SC-150)	7448	1094	321936	31880	-0.568799	1
Inactive	wgEncodeAwgTfbsHaibHepg2Tead4sc101184V0422111UniPk.narrowPeak	ChIP HepG2 TEAD4_(SC-101184)	15160	Hepg2	TEAD4_(SC-101184)	6076	896	323308	32078	-0.571691	1
Inactive	wgEncodeAwgTfbsSydhMcf10aesCmycTam14hHvdUniPk.narrowPeak	ChIP MCF10A-Er-Src c-Myc	25703	Mcf10a-er-src	c-Myc	9386	1378	319998	31596	-0.572304	1
Inactive	wgEncodeAwgTfbsSydhK562JundIggrabUniPk.narrowPeak	ChIP K562 JunD	40052	K562	JunD	18412	2670	310972	30304	-0.573462	1
Inactive	wgEncodeAwgTfbsSydhK562Bhlhe40nb100IggrabUniPk.narrowPeak	ChIP K562 BHLHE40_(NB100-1800)	22497	K562	BHLHE40_(NB100-1800)	14174	2069	315210	30905	-0.574151	1
Inactive	wgEncodeAwgTfbsBroadK562Hdac2a300705aUniPk.narrowPeak	ChIP K562 HDAC2_(A300-705A)	5247	K562	HDAC2_(A300-705A)	4547	674	324837	32300	-0.576004	1
Inactive	wgEncodeAwgTfbsSydhHelas3MafkIggrabUniPk.narrowPeak	ChIP HeLa-S3 MafK_(ab50322)	14185	Hela-s3	MafK_(ab50322)	4430	657	324954	32317	-0.576517	1
Inactive	wgEncodeAwgTfbsHaibGm12878Foxm1sc502V0422111UniPk.narrowPeak	ChIP GM12878 FOXM1_(SC-502)	22926	Gm12878	FOXM1_(SC-502)	10452	1537	318932	31437	-0.577114	1
Inactive	wgEncodeAwgTfbsHaibHepg2Tcf12Pcr1xUniPk.narrowPeak	ChIP HepG2 TCF12	2061	Hepg2	TCF12	871	130	328513	32844	-0.578075	1
Inactive	wgEncodeAwgTfbsSydhK562MaxIggrabUniPk.narrowPeak	ChIP K562 Max	31436	K562	Max	21661	3138	307723	29836	-0.579316	1
Inactive	wgEncodeAwgTfbsSydhK562Mazab85725IggrabUniPk.narrowPeak	ChIP K562 MAZ_(ab85725)	33323	K562	MAZ_(ab85725)	24151	3487	305233	29487	-0.579728	1
Inactive	wgEncodeAwgTfbsHaibH1hescNrsfV0416102UniPk.narrowPeak	ChIP H1-hESC NRSF	13286	H1-hesc	NRSF	5036	748	324348	32226	-0.580066	1
Inactive	wgEncodeAwgTfbsSydhGm12878NfkbTnfaIggrabUniPk.narrowPeak	ChIP GM12878 NFKB	17036	Gm12878	NFKB	6821	1011	322563	31963	-0.580895	1
Inactive	wgEncodeAwgTfbsHaibK562Tead4sc101184V0422111UniPk.narrowPeak	ChIP K562 TEAD4_(SC-101184)	31030	K562	TEAD4_(SC-101184)	11854	1745	317530	31229	-0.58185	1
Inactive	wgEncodeAwgTfbsHaibGm12878Pax5n19Pcr1xUniPk.narrowPeak	ChIP GM12878 PAX5-N19	19740	Gm12878	PAX5-N19	9416	1393	319968	31581	-0.583869	1
Inactive	wgEncodeAwgTfbsSydhK562Ubtfsab1404509IggmusUniPk.narrowPeak	ChIP K562 UBTF_(SAB1404509)	13692	K562	UBTF_(SAB1404509)	12611	1857	316773	31117	-0.584028	1
Inactive	wgEncodeAwgTfbsHaibHepg2NrsfPcr2xUniPk.narrowPeak	ChIP HepG2 NRSF	6024	Hepg2	NRSF	3530	527	325854	32447	-0.584263	1
Inactive	wgEncodeAwgTfbsSydhK562Ubfsc13125IggmusUniPk.narrowPeak	ChIP K562 UBF_(sc-13125)	6002	K562	UBF_(sc-13125)	6227	926	323157	32048	-0.584465	1
Inactive	wgEncodeAwgTfbsSydhGm12878Usf2IggmusUniPk.narrowPeak	ChIP GM12878 USF2	9022	Gm12878	USF2	5363	799	324021	32175	-0.585291	1
Inactive	wgEncodeAwgTfbsSydhMcf10aesStat3Etoh01UniPk.narrowPeak	ChIP MCF10A-Er-Src STAT3	12334	Mcf10a-er-src	STAT3	4016	600	325368	32374	-0.586428	1
Inactive	wgEncodeAwgTfbsHaibPanc1Sin3ak20V0416101UniPk.narrowPeak	ChIP PANC-1 Sin3Ak-20	7182	Panc-1	Sin3Ak-20	7321	1089	322063	31885	-0.587345	1
Inactive	wgEncodeAwgTfbsSydhHepg2CjunIggrabUniPk.narrowPeak	ChIP HepG2 c-Jun	12672	Hepg2	c-Jun	3072	460	326312	32514	-0.587634	1
Inactive	wgEncodeAwgTfbsSydhNb4CmycUniPk.narrowPeak	ChIP NB4 c-Myc	26252	Nb4	c-Myc	17173	2521	312211	30453	-0.589783	1
Inactive	wgEncodeAwgTfbsSydhHelas3Tcf7l2c9b92565UcdUniPk.narrowPeak	ChIP HeLa-S3 TCF7L2_C9B9_(2565)	19242	Hela-s3	TCF7L2_C9B9_(2565)	11996	1775	317388	31199	-0.590004	1
Inactive	wgEncodeAwgTfbsHaibPfsk1NrsfPcr2xUniPk.narrowPeak	ChIP PFSK-1 NRSF	11390	Pfsk-1	NRSF	4891	733	324493	32241	-0.592963	1
Inactive	wgEncodeAwgTfbsSydhHelas3Usf2IggmusUniPk.narrowPeak	ChIP HeLa-S3 USF2	12306	Hela-s3	USF2	6275	939	323109	32035	-0.59387	1
Inactive	wgEncodeAwgTfbsSydhGm12878JundUniPk.narrowPeak	ChIP GM12878 JunD	2472	Gm12878	JunD	304	46	329080	32928	-0.596673	1
Inactive	wgEncodeAwgTfbsSydhGm12878Znf143166181apUniPk.narrowPeak	ChIP GM12878 Znf143_(16618-1-AP)	20024	Gm12878	Znf143_(16618-1-AP)	10219	1525	319165	31449	-0.598833	1
Inactive	wgEncodeAwgTfbsSydhK562Pol2s2UniPk.narrowPeak	ChIP K562 Pol2(phosphoS2)	2220	K562	Pol2(phosphoS2)	918	139	328466	32835	-0.599015	1
Inactive	wgEncodeAwgTfbsSydhGm19193NfkbTnfaIggrabUniPk.narrowPeak	ChIP GM19193 NFKB	5280	Gm19193	NFKB	2436	368	326948	32606	-0.599103	1
Inactive	wgEncodeAwgTfbsSydhK562Stat2Ifna6hUniPk.narrowPeak	ChIP K562 STAT2	1923	K562	STAT2	825	125	328559	32849	-0.599752	1
Inactive	wgEncodeAwgTfbsHaibGm12878Pax5c20Pcr1xUniPk.narrowPeak	ChIP GM12878 PAX5-C20	25342	Gm12878	PAX5-C20	12568	1874	316816	31100	-0.603087	1
Inactive	wgEncodeAwgTfbsSydhK562CjunIfna6hUniPk.narrowPeak	ChIP K562 c-Jun	5218	K562	c-Jun	2308	350	327076	32624	-0.604391	1
Inactive	wgEncodeAwgTfbsSydhGm12891NfkbTnfaIggrabUniPk.narrowPeak	ChIP GM12891 NFKB	28683	Gm12891	NFKB	13702	2042	315682	30932	-0.604959	1
Inactive	wgEncodeAwgTfbsSydhHepg2CebpbForsklnUniPk.narrowPeak	ChIP HepG2 CEBPB	18443	Hepg2	CEBPB	6977	1051	322407	31923	-0.605359	1
Inactive	wgEncodeAwgTfbsHaibT47dFoxa1sc6553V0416102Dm002p1hUniPk.narrowPeak	ChIP T-47D FOXA1_(SC-6553)	41555	T-47d	FOXA1_(SC-6553)	11129	1667	318255	31307	-0.606618	1
Inactive	wgEncodeAwgTfbsHaibGm12878Irf4sc6059Pcr1xUniPk.narrowPeak	ChIP GM12878 IRF4_(SC-6059)	17771	Gm12878	IRF4_(SC-6059)	5883	889	323501	32085	-0.607491	1
Inactive	wgEncodeAwgTfbsHaibK562Cbx3sc101004V0422111UniPk.narrowPeak	ChIP K562 CBX3_(SC-101004)	20723	K562	CBX3_(SC-101004)	10376	1557	319008	31417	-0.607555	1
Inactive	wgEncodeAwgTfbsSydhK562Ccnt2UniPk.narrowPeak	ChIP K562 CCNT2	20057	K562	CCNT2	15822	2355	313562	30619	-0.60811	1
Inactive	wgEncodeAwgTfbsSydhK562Ini1IggmusUniPk.narrowPeak	ChIP K562 Ini1	1942	K562	Ini1	990	151	328394	32823	-0.609755	1
Inactive	wgEncodeAwgTfbsHaibGm12878Tcf12Pcr1xUniPk.narrowPeak	ChIP GM12878 TCF12	20437	Gm12878	TCF12	10931	1642	318453	31332	-0.610462	1
Inactive	wgEncodeAwgTfbsHaibHelas3NrsfPcr1xUniPk.narrowPeak	ChIP HeLa-S3 NRSF	10247	Hela-s3	NRSF	3226	491	326158	32483	-0.61185	1
Inactive	wgEncodeAwgTfbsHaibA549Atf3V0422111Etoh02UniPk.narrowPeak	ChIP A549 ATF3	6580	A549	ATF3	4071	619	325313	32355	-0.612384	1
Inactive	wgEncodeAwgTfbsSydhGm19099NfkbTnfaIggrabUniPk.narrowPeak	ChIP GM19099 NFKB	7777	Gm19099	NFKB	3611	551	325773	32423	-0.616491	1
Inactive	wgEncodeAwgTfbsHaibEcc1EraaV0416102Bpa1hUniPk.narrowPeak	ChIP ECC-1 ERalpha_a	4260	Ecc-1	ERalpha_a	2239	343	327145	32631	-0.619028	1
Inactive	wgEncodeAwgTfbsSydhGm12878Bhlhe40cIggmusUniPk.narrowPeak	ChIP GM12878 BHLHE40_(NB100-1800)	13986	Gm12878	BHLHE40_(NB100-1800)	8259	1253	321125	31721	-0.619033	1
Inactive	wgEncodeAwgTfbsHaibK562NrsfV0416102UniPk.narrowPeak	ChIP K562 NRSF	15849	K562	NRSF	7251	1102	322133	31872	-0.619228	1
Inactive	wgEncodeAwgTfbsSydhPanc1Tcf7l2UcdUniPk.narrowPeak	ChIP PANC-1 TCF7L2	13366	Panc-1	TCF7L2	8776	1332	320608	31642	-0.620917	1
Inactive	wgEncodeAwgTfbsSydhK562CmycIfng30UniPk.narrowPeak	ChIP K562 c-Myc	31092	K562	c-Myc	20718	3087	308666	29887	-0.621838	1
Inactive	wgEncodeAwgTfbsHaibGm12878Pol2Pcr2xUniPk.narrowPeak	ChIP GM12878 Pol2	27558	Gm12878	Pol2	26240	3876	303144	29098	-0.621875	1
Inactive	wgEncodeAwgTfbsSydhK562P300IggrabUniPk.narrowPeak	ChIP K562 p300	25881	K562	p300	10461	1585	318923	31389	-0.622401	1
Inactive	wgEncodeAwgTfbsHaibGm12891Pax5c20V0416101UniPk.narrowPeak	ChIP GM12891 PAX5-C20	3156	Gm12891	PAX5-C20	1544	238	327840	32736	-0.626389	1
Inactive	wgEncodeAwgTfbsSydhHepg2ErraForsklnUniPk.narrowPeak	ChIP HepG2 ERRA	1177	Hepg2	ERRA	886	137	328498	32837	-0.629346	1
Inactive	wgEncodeAwgTfbsHaibGm12878Tcf3Pcr1xUniPk.narrowPeak	ChIP GM12878 TCF3_(SC-349)	16021	Gm12878	TCF3_(SC-349)	10010	1525	319374	31449	-0.629586	1
Inactive	wgEncodeAwgTfbsSydhHelas3Stat1Ifng30UniPk.narrowPeak	ChIP HeLa-S3 STAT1	16158	Hela-s3	STAT1	9185	1402	320199	31572	-0.630444	1
Inactive	wgEncodeAwgTfbsSydhMcf10aesCmycEtoh01HvdUniPk.narrowPeak	ChIP MCF10A-Er-Src c-Myc	35153	Mcf10a-er-src	c-Myc	16123	2434	313261	30540	-0.630862	1
Inactive	wgEncodeAwgTfbsHaibGm12878Cebpbsc150V0422111UniPk.narrowPeak	ChIP GM12878 CEBPB_(SC-150)	5786	Gm12878	CEBPB_(SC-150)	2500	386	326884	32588	-0.631098	1
Inactive	wgEncodeAwgTfbsSydhHelas3Ini1IggmusUniPk.narrowPeak	ChIP HeLa-S3 Ini1	7780	Hela-s3	Ini1	9424	1439	319960	31535	-0.631579	1
Inactive	wgEncodeAwgTfbsHaibGm12878Atf2sc81188V0422111UniPk.narrowPeak	ChIP GM12878 ATF2_(SC-81188)	23467	Gm12878	ATF2_(SC-81188)	9071	1387	320313	31587	-0.632772	1
Inactive	wgEncodeAwgTfbsSydhK562E2f6UcdUniPk.narrowPeak	ChIP K562 E2F6	16312	K562	E2F6	14233	2158	315151	30816	-0.632806	1
Inactive	wgEncodeAwgTfbsSydhGm12878Mazab85725IggmusUniPk.narrowPeak	ChIP GM12878 MAZ_(ab85725)	18952	Gm12878	MAZ_(ab85725)	16076	2432	313308	30542	-0.63401	1
Inactive	wgEncodeAwgTfbsUtaMcf7CmycVehUniPk.narrowPeak	ChIP MCF-7 c-Myc	27697	Mcf-7	c-Myc	21127	3170	308257	29804	-0.634012	1
Inactive	wgEncodeAwgTfbsSydhHelas3MaxIggrabUniPk.narrowPeak	ChIP HeLa-S3 Max	29647	Hela-s3	Max	20901	3150	308483	29824	-0.640487	1
Inactive	wgEncodeAwgTfbsHaibSknshraUsf1sc8983V0416102UniPk.narrowPeak	ChIP SK-N-SH_RA USF1_(SC-8983)	19622	Sk-n-sh_ra	USF1_(SC-8983)	10109	1551	319275	31423	-0.640524	1
Inactive	wgEncodeAwgTfbsSydhK562CmycIggrabUniPk.narrowPeak	ChIP K562 c-Myc	24153	K562	c-Myc	18195	2756	311189	30218	-0.641406	1
Inactive	wgEncodeAwgTfbsHaibA549Tcf12V0422111Etoh02UniPk.narrowPeak	ChIP A549 TCF12	20896	A549	TCF12	10901	1672	318483	31302	-0.642063	1
Inactive	wgEncodeAwgTfbsSydhMcf7Hae2f1UcdUniPk.narrowPeak	ChIP MCF-7 HA-E2F1	21946	Mcf-7	HA-E2F1	17619	2676	311765	30298	-0.644172	1
Inactive	wgEncodeAwgTfbsHaibHepg2Sp1Pcr1xUniPk.narrowPeak	ChIP HepG2 SP1	25477	Hepg2	SP1	12285	1883	317099	31091	-0.644559	1
Inactive	wgEncodeAwgTfbsHaibA549Pol2Pcr2xDex100nmUniPk.narrowPeak	ChIP A549 Pol2	27603	A549	Pol2	23919	3599	305465	29375	-0.645848	1
Inactive	wgEncodeAwgTfbsHaibHepg2Mbd4sc271530V0422111UniPk.narrowPeak	ChIP HepG2 MBD4_(SC-271530)	5912	Hepg2	MBD4_(SC-271530)	3098	483	326286	32491	-0.646768	1
Inactive	wgEncodeAwgTfbsHaibHepg2Bhlhe40V0416101UniPk.narrowPeak	ChIP HepG2 BHLHE40	2859	Hepg2	BHLHE40	1643	257	327741	32717	-0.647936	1
Active	wgEncodeAwgTfbsSydhNt2d1Znf274UcdUniPk.narrowPeak	ChIP NT2-D1 ZNF274	745	Nt2-d1	ZNF274	3	48	32350	329957	-0.649515	1
Inactive	wgEncodeAwgTfbsSydhHelas3Tcf7l2UcdUniPk.narrowPeak	ChIP HeLa-S3 TCF7L2	3198	Hela-s3	TCF7L2	1967	308	327417	32666	-0.650257	1
Inactive	wgEncodeAwgTfbsHaibT47dP300V0416102Dm002p1hUniPk.narrowPeak	ChIP T-47D p300	13973	T-47d	p300	5909	921	323475	32053	-0.653468	1
Inactive	wgEncodeAwgTfbsHaibHuvecPol24h8V0416101UniPk.narrowPeak	ChIP HUVEC Pol2-4H8	32525	Huvec	Pol2-4H8	21639	3284	307745	29690	-0.653569	1
Inactive	wgEncodeAwgTfbsHaibA549Usf1Pcr1xEtoh02UniPk.narrowPeak	ChIP A549 USF-1	11932	A549	USF-1	6801	1059	322583	31915	-0.654306	1
Inactive	wgEncodeAwgTfbsHaibK562Elf1sc631V0416102UniPk.narrowPeak	ChIP K562 ELF1_(SC-631)	27780	K562	ELF1_(SC-631)	18193	2780	311191	30194	-0.65523	1
Inactive	wgEncodeAwgTfbsHaibHct116Pol24h8V0416101UniPk.narrowPeak	ChIP HCT-116 Pol2-4H8	29178	Hct-116	Pol2-4H8	21897	3329	307487	29645	-0.657083	1
Inactive	wgEncodeAwgTfbsUtaMcf7CmycSerumstimUniPk.narrowPeak	ChIP MCF-7 c-Myc	20956	Mcf-7	c-Myc	17740	2717	311644	30257	-0.657629	1
Inactive	wgEncodeAwgTfbsSydhK562Setdb1MnasedUcdUniPk.narrowPeak	ChIP K562 SETDB1	2967	K562	SETDB1	266	42	329118	32932	-0.658062	1
Inactive	wgEncodeAwgTfbsSydhH1hescZnf143IggrabUniPk.narrowPeak	ChIP H1-hESC Znf143_(16618-1-AP)	30687	H1-hesc	Znf143_(16618-1-AP)	14777	2278	314607	30696	-0.659904	1
Inactive	wgEncodeAwgTfbsSydhHepg2Bhlhe40cIggrabUniPk.narrowPeak	ChIP HepG2 BHLHE40_(NB100-1800)	14628	Hepg2	BHLHE40_(NB100-1800)	9664	1505	319720	31469	-0.661937	1
Inactive	wgEncodeAwgTfbsHaibGm12878Mta3sc81325V0422111UniPk.narrowPeak	ChIP GM12878 MTA3_(SC-81325)	12032	Gm12878	MTA3_(SC-81325)	6383	1003	323001	31971	-0.666777	1
Inactive	wgEncodeAwgTfbsSydhHelas3Hae2f1UniPk.narrowPeak	ChIP HeLa-S3 HA-E2F1	10283	Hela-s3	HA-E2F1	9808	1532	319576	31442	-0.66684	1
Inactive	wgEncodeAwgTfbsBroadK562Phf8a301772aUniPk.narrowPeak	ChIP K562 PHF8_(A301-772A)	22302	K562	PHF8_(A301-772A)	20803	3191	308581	29783	-0.668368	1
Inactive	wgEncodeAwgTfbsHaibA549Pol2Pcr2xEtoh02UniPk.narrowPeak	ChIP A549 Pol2	27685	A549	Pol2	23459	3582	305925	29392	-0.66837	1
Inactive	wgEncodeAwgTfbsSydhK562Stat1Ifng30UniPk.narrowPeak	ChIP K562 STAT1	2203	K562	STAT1	1026	163	328358	32811	-0.668917	1
Inactive	wgEncodeAwgTfbsHaibGm12878Yy1sc281Pcr1xUniPk.narrowPeak	ChIP GM12878 YY1_(SC-281)	30994	Gm12878	YY1_(SC-281)	17995	2777	311389	30197	-0.670235	1
Inactive	wgEncodeAwgTfbsSydhK562Hmgn3UniPk.narrowPeak	ChIP K562 HMGN3	14587	K562	HMGN3	14368	2233	315016	30741	-0.671375	1
Inactive	wgEncodeAwgTfbsSydhHelas3E2f1UniPk.narrowPeak	ChIP HeLa-S3 E2F1	5116	Hela-s3	E2F1	5179	819	324205	32155	-0.67304	1
Inactive	wgEncodeAwgTfbsSydhK562Arid3asc8821IggrabUniPk.narrowPeak	ChIP K562 ARID3A_(sc-8821)	9026	K562	ARID3A_(sc-8821)	2951	469	326433	32505	-0.674496	1
Inactive	wgEncodeAwgTfbsSydhGm12878Pol3UniPk.narrowPeak	ChIP GM12878 Pol3	211	Gm12878	Pol3	125	20	329259	32954	-0.676827	1
Inactive	wgEncodeAwgTfbsSydhK562CmycIfng6hUniPk.narrowPeak	ChIP K562 c-Myc	19290	K562	c-Myc	14238	2222	315146	30752	-0.677443	1
Inactive	wgEncodeAwgTfbsSydhHelas3Corestsc30189IggrabUniPk.narrowPeak	ChIP HeLa-S3 COREST_(sc-30189)	16322	Hela-s3	COREST_(sc-30189)	10626	1669	318758	31305	-0.677443	1
Inactive	wgEncodeAwgTfbsHaibPfsk1Foxp2Pcr2xUniPk.narrowPeak	ChIP PFSK-1 FOXP2	18182	Pfsk-1	FOXP2	14886	2321	314498	30653	-0.677803	1
Inactive	wgEncodeAwgTfbsBroadK562Hdac1sc6298UniPk.narrowPeak	ChIP K562 HDAC1_(SC-6298)	11833	K562	HDAC1_(SC-6298)	12326	1931	317058	31043	-0.678112	1
Inactive	wgEncodeAwgTfbsHaibHepg2Nficsc81335V0422111UniPk.narrowPeak	ChIP HepG2 NFIC_(SC-81335)	16091	Hepg2	NFIC_(SC-81335)	7992	1262	321392	31712	-0.678377	1
Inactive	wgEncodeAwgTfbsHaibGm12878Mef2csc13268V0416101UniPk.narrowPeak	ChIP GM12878 MEF2C_(SC-13268)	9216	Gm12878	MEF2C_(SC-13268)	3094	493	326290	32481	-0.67866	1
Inactive	wgEncodeAwgTfbsHaibK562Pol2V0416101UniPk.narrowPeak	ChIP K562 Pol2	24989	K562	Pol2	22149	3415	307235	29559	-0.680381	1
Inactive	wgEncodeAwgTfbsSydhHepg2Mxi1UniPk.narrowPeak	ChIP HepG2 Mxi1_(AF4185)	20371	Hepg2	Mxi1_(AF4185)	16847	2625	312537	30349	-0.682195	1
Inactive	wgEncodeAwgTfbsSydhHek293Tcf7l2UcdUniPk.narrowPeak	ChIP HEK293 TCF7L2	8961	Hek293	TCF7L2	3627	579	325757	32395	-0.682799	1
Inactive	wgEncodeAwgTfbsHaibGm12878Usf1Pcr2xUniPk.narrowPeak	ChIP GM12878 USF-1	9778	Gm12878	USF-1	6629	1053	322755	31921	-0.683564	1
Inactive	wgEncodeAwgTfbsSydhK562Corestab24166IggrabUniPk.narrowPeak	ChIP K562 COREST_(ab24166)	6371	K562	COREST_(ab24166)	3260	522	326124	32452	-0.686279	1
Inactive	wgEncodeAwgTfbsHaibK562Trim28sc81411V0422111UniPk.narrowPeak	ChIP K562 TRIM28_(SC-81411)	12137	K562	TRIM28_(SC-81411)	5493	876	323891	32098	-0.68635	1
Inactive	wgEncodeAwgTfbsSydhHepg2Arid3anb100279IggrabUniPk.narrowPeak	ChIP HepG2 ARID3A_(NB100-279)	17622	Hepg2	ARID3A_(NB100-279)	5518	880	323866	32094	-0.68644	1
Inactive	wgEncodeAwgTfbsHaibH1hescGabpPcr1xUniPk.narrowPeak	ChIP H1-hESC GABP	5653	H1-hesc	GABP	5385	859	323999	32115	-0.686442	1
Inactive	wgEncodeAwgTfbsHaibGm12878Zeb1sc25388V0416102UniPk.narrowPeak	ChIP GM12878 ZEB1_(SC-25388)	4845	Gm12878	ZEB1_(SC-25388)	3909	626	325475	32348	-0.688221	1
Inactive	wgEncodeAwgTfbsHaibK562Mef2aV0416101UniPk.narrowPeak	ChIP K562 MEF2A	5631	K562	MEF2A	2187	352	327197	32622	-0.690924	1
Inactive	wgEncodeAwgTfbsSydhGm10847NfkbTnfaIggrabUniPk.narrowPeak	ChIP GM10847 NFKB	9262	Gm10847	NFKB	5260	844	324124	32130	-0.694794	1
Inactive	wgEncodeAwgTfbsSydhK562Kap1UcdUniPk.narrowPeak	ChIP K562 KAP1	5489	K562	KAP1	401	65	328983	32909	-0.696356	1
Inactive	wgEncodeAwgTfbsHaibHelas3Pol2Pcr1xUniPk.narrowPeak	ChIP HeLa-S3 Pol2	25332	Hela-s3	Pol2	20531	3216	308853	29758	-0.701099	1
Inactive	wgEncodeAwgTfbsSydhHelas3Pol2UniPk.narrowPeak	ChIP HeLa-S3 Pol2	21270	Hela-s3	Pol2	20371	3193	309013	29781	-0.701664	1
Inactive	wgEncodeAwgTfbsBroadK562Rbbp5a300109aUniPk.narrowPeak	ChIP K562 RBBP5_(A300-109A)	14258	K562	RBBP5_(A300-109A)	14617	2316	314767	30658	-0.702	1
Inactive	wgEncodeAwgTfbsHaibA549Usf1V0422111Etoh02UniPk.narrowPeak	ChIP A549 USF-1	8004	A549	USF-1	5090	821	324294	32153	-0.702055	1
Inactive	wgEncodeAwgTfbsHaibA549GrPcr1xDex500pmUniPk.narrowPeak	ChIP A549 GR	1009	A549	GR	467	76	328917	32898	-0.702288	1
Inactive	wgEncodeAwgTfbsSydhK562CjunUniPk.narrowPeak	ChIP K562 c-Jun	9848	K562	c-Jun	4712	761	324672	32213	-0.702886	1
Inactive	wgEncodeAwgTfbsUtaHelas3CmycUniPk.narrowPeak	ChIP HeLa-S3 c-Myc	2835	Hela-s3	c-Myc	2321	377	327063	32597	-0.704636	1
Inactive	wgEncodeAwgTfbsHaibGm12878Elf1sc631V0416101UniPk.narrowPeak	ChIP GM12878 ELF1_(SC-631)	23008	Gm12878	ELF1_(SC-631)	18485	2913	310899	30061	-0.704696	1
Inactive	wgEncodeAwgTfbsSydhHelas3E2f6UniPk.narrowPeak	ChIP HeLa-S3 E2F6	4775	Hela-s3	E2F6	5174	836	324210	32138	-0.704861	1
Inactive	wgEncodeAwgTfbsHaibGm12878Mef2aPcr1xUniPk.narrowPeak	ChIP GM12878 MEF2A	17605	Gm12878	MEF2A	5242	847	324142	32127	-0.705074	1
Inactive	wgEncodeAwgTfbsSydhHct116Tcf7l2UcdUniPk.narrowPeak	ChIP HCT-116 TCF7L2	19463	Hct-116	TCF7L2	13466	2143	315918	30831	-0.70547	1
Inactive	wgEncodeAwgTfbsSydhK562Tblr1ab24550IggrabUniPk.narrowPeak	ChIP K562 TBLR1_(ab24550)	5086	K562	TBLR1_(ab24550)	3730	605	325654	32369	-0.706476	1
Inactive	wgEncodeAwgTfbsHaibH1hescUsf1Pcr1xUniPk.narrowPeak	ChIP H1-hESC USF-1	26042	H1-hesc	USF-1	12273	1960	317111	31014	-0.707425	1
Inactive	wgEncodeAwgTfbsSydhHepg2Usf2IggrabUniPk.narrowPeak	ChIP HepG2 USF2	6291	Hepg2	USF2	3388	552	325996	32422	-0.712105	1
Inactive	wgEncodeAwgTfbsHaibHepg2Pol2Pcr2xUniPk.narrowPeak	ChIP HepG2 Pol2	25927	Hepg2	Pol2	20570	3246	308814	29728	-0.71303	1
Inactive	wgEncodeAwgTfbsSydhGm18505Pol2IggmusUniPk.narrowPeak	ChIP GM18505 Pol2	21784	Gm18505	Pol2	17668	2806	311716	30168	-0.714582	1
Inactive	wgEncodeAwgTfbsSydhGm18951Pol2IggmusUniPk.narrowPeak	ChIP GM18951 Pol2	21218	Gm18951	Pol2	18364	2914	311020	30060	-0.715276	1
Inactive	wgEncodeAwgTfbsSydhHek293Kap1UcdUniPk.narrowPeak	ChIP HEK293 KAP1	19774	Hek293	KAP1	8806	1423	320578	31551	-0.715357	1
Inactive	wgEncodeAwgTfbsUtaMcf7CmycSerumstvdUniPk.narrowPeak	ChIP MCF-7 c-Myc	6930	Mcf-7	c-Myc	4517	736	324867	32238	-0.715418	1
Inactive	wgEncodeAwgTfbsSydhGm12892Pol2IggmusUniPk.narrowPeak	ChIP GM12892 Pol2	22544	Gm12892	Pol2	18056	2868	311328	30106	-0.715944	1
Inactive	wgEncodeAwgTfbsHaibHepg2Cebpdsc636V0416101UniPk.narrowPeak	ChIP HepG2 CEBPD_(SC-636)	11433	Hepg2	CEBPD_(SC-636)	7904	1280	321480	31694	-0.715999	1
Inactive	wgEncodeAwgTfbsSydhGm19193Pol2IggmusUniPk.narrowPeak	ChIP GM19193 Pol2	21404	Gm19193	Pol2	18145	2882	311239	30092	-0.716134	1
Inactive	wgEncodeAwgTfbsSydhGm12878NfybIggmusUniPk.narrowPeak	ChIP GM12878 NF-YB	13295	Gm12878	NF-YB	6813	1106	322571	31868	-0.716488	1
Inactive	wgEncodeAwgTfbsSydhHelas3Rfx5200401194IggrabUniPk.narrowPeak	ChIP HeLa-S3 RFX5_(200-401-194)	19284	Hela-s3	RFX5_(200-401-194)	9119	1474	320265	31500	-0.716694	1
Inactive	wgEncodeAwgTfbsHaibHepg2JundPcr1xUniPk.narrowPeak	ChIP HepG2 JunD	21614	Hepg2	JunD	11052	1780	318332	31194	-0.716825	1
Inactive	wgEncodeAwgTfbsHaibK562Atf3V0416101UniPk.narrowPeak	ChIP K562 ATF3	16011	K562	ATF3	9046	1465	320338	31509	-0.719371	1
Inactive	wgEncodeAwgTfbsHaibHepg2Mybl2sc81192V0422111UniPk.narrowPeak	ChIP HepG2 MYBL2_(SC-81192)	17898	Hepg2	MYBL2_(SC-81192)	11234	1812	318150	31162	-0.719622	1
Inactive	wgEncodeAwgTfbsHaibGm12878Pbx3Pcr1xUniPk.narrowPeak	ChIP GM12878 Pbx3	9941	Gm12878	Pbx3	5046	825	324338	32149	-0.721968	1
Inactive	wgEncodeAwgTfbsSydhK562CjunIfna30UniPk.narrowPeak	ChIP K562 c-Jun	8827	K562	c-Jun	4256	697	325128	32277	-0.722152	1
Inactive	wgEncodeAwgTfbsSydhGm19099Pol2IggmusUniPk.narrowPeak	ChIP GM19099 Pol2	22219	Gm19099	Pol2	17663	2820	311721	30154	-0.722864	1
Inactive	wgEncodeAwgTfbsHaibHuvecPol2Pcr1xUniPk.narrowPeak	ChIP HUVEC Pol2	19254	Huvec	Pol2	16459	2634	312925	30340	-0.722967	1
Inactive	wgEncodeAwgTfbsSydhGm12878WhipIggmusUniPk.narrowPeak	ChIP GM12878 WHIP	14102	Gm12878	WHIP	8085	1315	321299	31659	-0.723035	1
Inactive	wgEncodeAwgTfbsSydhU2osKap1UcdUniPk.narrowPeak	ChIP U2OS KAP1	14647	U2os	KAP1	7690	1253	321694	31721	-0.724573	1
Inactive	wgEncodeAwgTfbsSydhGm12878Mxi1IggmusUniPk.narrowPeak	ChIP GM12878 Mxi1_(AF4185)	17735	Gm12878	Mxi1_(AF4185)	13939	2244	315445	30730	-0.724679	1
Inactive	wgEncodeAwgTfbsSydhK562CfosUniPk.narrowPeak	ChIP K562 c-Fos	7646	K562	c-Fos	4462	732	324922	32242	-0.725296	1
Inactive	wgEncodeAwgTfbsSydhHelas3Mazab85725IggrabUniPk.narrowPeak	ChIP HeLa-S3 MAZ_(ab85725)	13409	Hela-s3	MAZ_(ab85725)	13629	2197	315755	30777	-0.7258	1
Inactive	wgEncodeAwgTfbsHaibSknshNrsfPcr2xUniPk.narrowPeak	ChIP SK-N-SH NRSF	18845	Sk-n-sh	NRSF	12431	2010	316953	30964	-0.726922	1
Inactive	wgEncodeAwgTfbsBroadK562Chd1a301218aUniPk.narrowPeak	ChIP K562 CHD1_(A301-218A)	9350	K562	CHD1_(A301-218A)	9349	1523	320035	31451	-0.729147	1
Inactive	wgEncodeAwgTfbsSydhHelas3Chd2IggrabUniPk.narrowPeak	ChIP HeLa-S3 CHD2_(AB68301)	20500	Hela-s3	CHD2_(AB68301)	15980	2573	313404	30401	-0.731082	1
Inactive	wgEncodeAwgTfbsSydhHelas3Mxi1af4185IggrabUniPk.narrowPeak	ChIP HeLa-S3 Mxi1_(AF4185)	12009	Hela-s3	Mxi1_(AF4185)	10563	1719	318821	31255	-0.731202	1
Inactive	wgEncodeAwgTfbsSydhK562Stat1Ifna30UniPk.narrowPeak	ChIP K562 STAT1	1503	K562	STAT1	783	130	328601	32844	-0.732124	1
Inactive	wgEncodeAwgTfbsSydhK562Nfe2UniPk.narrowPeak	ChIP K562 NF-E2	2637	K562	NF-E2	1157	192	328227	32782	-0.732497	1
Inactive	wgEncodeAwgTfbsHaibHepg2Sin3ak20Pcr1xUniPk.narrowPeak	ChIP HepG2 Sin3Ak-20	16459	Hepg2	Sin3Ak-20	14379	2325	315005	30649	-0.732795	1
Inactive	wgEncodeAwgTfbsHaibK562GabpV0416101UniPk.narrowPeak	ChIP K562 GABP	14393	K562	GABP	10951	1783	318433	31191	-0.733096	1
Inactive	wgEncodeAwgTfbsSydhGm12878Tblr1ab24550IggmusUniPk.narrowPeak	ChIP GM12878 TBLR1_(ab24550)	13702	Gm12878	TBLR1_(ab24550)	7738	1268	321646	31706	-0.733232	1
Inactive	wgEncodeAwgTfbsHaibGm12878Egr1Pcr2xUniPk.narrowPeak	ChIP GM12878 Egr-1	16331	Gm12878	Egr-1	12130	1972	317254	31002	-0.73435	1
Inactive	wgEncodeAwgTfbsSydhHelas3Spt20UniPk.narrowPeak	ChIP HeLa-S3 SPT20	4088	Hela-s3	SPT20	264	44	329120	32930	-0.736167	1
Inactive	wgEncodeAwgTfbsSydhHuvecMaxUniPk.narrowPeak	ChIP HUVEC Max	9122	Huvec	Max	6704	1103	322680	31871	-0.73619	1
Inactive	wgEncodeAwgTfbsHaibU87Pol24h8V0416101UniPk.narrowPeak	ChIP U87 Pol2-4H8	22873	U87	Pol2-4H8	15623	2527	313761	30447	-0.737113	1
Inactive	wgEncodeAwgTfbsSydhGm12878Pol2IggmusUniPk.narrowPeak	ChIP GM12878 Pol2	21947	Gm12878	Pol2	16543	2674	312841	30300	-0.738884	1
Inactive	wgEncodeAwgTfbsSydhHepg2MaxIggrabUniPk.narrowPeak	ChIP HepG2 Max	11854	Hepg2	Max	10220	1675	319164	31299	-0.74094	1
Inactive	wgEncodeAwgTfbsHaibGm12892Pol2V0416102UniPk.narrowPeak	ChIP GM12892 Pol2	20075	Gm12892	Pol2	16137	2616	313247	30358	-0.742208	1
Inactive	wgEncodeAwgTfbsUtaMcf7Pol2SerumstimUniPk.narrowPeak	ChIP MCF-7 Pol2	20449	Mcf-7	Pol2	17571	2842	311813	30132	-0.743089	1
Inactive	wgEncodeAwgTfbsSydhGm12891Pol2IggmusUniPk.narrowPeak	ChIP GM12891 Pol2	20390	Gm12891	Pol2	15470	2513	313914	30461	-0.743337	1
Inactive	wgEncodeAwgTfbsHaibPfsk1Sin3ak20V0416101UniPk.narrowPeak	ChIP PFSK-1 Sin3Ak-20	5950	Pfsk-1	Sin3Ak-20	3745	623	325639	32351	-0.743721	1
Inactive	wgEncodeAwgTfbsBroadK562Sap3039731UniPk.narrowPeak	ChIP K562 SAP30_(39731)	9753	K562	SAP30_(39731)	10624	1744	318760	31230	-0.744604	1
Inactive	wgEncodeAwgTfbsHaibA549Creb1sc240V0416102Dex100nmUniPk.narrowPeak	ChIP A549 CREB1_(SC-240)	15913	A549	CREB1_(SC-240)	13254	2165	316130	30809	-0.745098	1
Inactive	wgEncodeAwgTfbsSydhGm18951NfkbTnfaIggrabUniPk.narrowPeak	ChIP GM18951 NFKB	13535	Gm18951	NFKB	7416	1227	321968	31747	-0.746711	1
Inactive	wgEncodeAwgTfbsSydhMcf10aesPol2Etoh01UniPk.narrowPeak	ChIP MCF10A-Er-Src Pol2	22298	Mcf10a-er-src	Pol2	17756	2879	311628	30095	-0.747556	1
Inactive	wgEncodeAwgTfbsHaibGm12878Pol24h8Pcr1xUniPk.narrowPeak	ChIP GM12878 Pol2-4H8	19234	Gm12878	Pol2-4H8	16258	2645	313126	30329	-0.748157	1
Inactive	wgEncodeAwgTfbsSydhRajiPol2UcdUniPk.narrowPeak	ChIP Raji Pol2	19732	Raji	Pol2	16023	2614	313361	30360	-0.751762	1
Inactive	wgEncodeAwgTfbsSydhGm12878MaxIggmusUniPk.narrowPeak	ChIP GM12878 Max	12542	Gm12878	Max	11391	1876	317993	31098	-0.751932	1
Inactive	wgEncodeAwgTfbsSydhMcf10aesPol2TamUniPk.narrowPeak	ChIP MCF10A-Er-Src Pol2	19467	Mcf10a-er-src	Pol2	16513	2692	312871	30282	-0.752177	1
Inactive	wgEncodeAwgTfbsUtaHepg2Pol2UniPk.narrowPeak	ChIP HepG2 Pol2	15108	Hepg2	Pol2	13521	2219	315863	30755	-0.753179	1
Inactive	wgEncodeAwgTfbsUtaK562Pol2UniPk.narrowPeak	ChIP K562 Pol2	19255	K562	Pol2	15664	2561	313720	30413	-0.754038	1
Inactive	wgEncodeAwgTfbsSydhH1hescBach1sc14700IggrabUniPk.narrowPeak	ChIP H1-hESC Bach1_(sc-14700)	11457	H1-hesc	Bach1_(sc-14700)	8681	1440	320703	31534	-0.754458	1
Inactive	wgEncodeAwgTfbsHaibA549Usf1Pcr1xDex100nmUniPk.narrowPeak	ChIP A549 USF-1	11980	A549	USF-1	6319	1054	323065	31920	-0.755463	1
Inactive	wgEncodeAwgTfbsSydhHepg2Pol2ForsklnUniPk.narrowPeak	ChIP HepG2 Pol2	22928	Hepg2	Pol2	17787	2901	311597	30073	-0.756934	1
Inactive	wgEncodeAwgTfbsSydhK562NfybUniPk.narrowPeak	ChIP K562 NF-YB	10096	K562	NF-YB	4800	804	324584	32170	-0.757029	1
Inactive	wgEncodeAwgTfbsSydhGm15510Pol2IggmusUniPk.narrowPeak	ChIP GM15510 Pol2	18661	Gm15510	Pol2	16185	2649	313199	30325	-0.757356	1
Inactive	wgEncodeAwgTfbsHaibA549Bcl3V0422111Etoh02UniPk.narrowPeak	ChIP A549 BCL3	7740	A549	BCL3	4807	806	324577	32168	-0.75857	1
Inactive	wgEncodeAwgTfbsHaibSknshSin3ak20V0416101UniPk.narrowPeak	ChIP SK-N-SH Sin3Ak-20	15561	Sk-n-sh	Sin3Ak-20	11524	1907	317860	31067	-0.759665	1
Inactive	wgEncodeAwgTfbsHaibGm12878P300Pcr1xUniPk.narrowPeak	ChIP GM12878 p300	5168	Gm12878	p300	2383	402	327001	32572	-0.760071	1
Inactive	wgEncodeAwgTfbsSydhH1hescUsf2IggrabUniPk.narrowPeak	ChIP H1-hESC USF2	6952	H1-hesc	USF2	4764	800	324620	32174	-0.760675	1
Inactive	wgEncodeAwgTfbsHaibK562Sin3ak20V0416101UniPk.narrowPeak	ChIP K562 Sin3Ak-20	12700	K562	Sin3Ak-20	10575	1755	318809	31219	-0.761075	1
Inactive	wgEncodeAwgTfbsHaibPanc1Pol24h8V0416101UniPk.narrowPeak	ChIP PANC-1 Pol2-4H8	10324	Panc-1	Pol2-4H8	9160	1526	320224	31448	-0.762442	1
Inactive	wgEncodeAwgTfbsHaibGm12878Stat5asc74442V0422111UniPk.narrowPeak	ChIP GM12878 STAT5A_(SC-74442)	7423	Gm12878	STAT5A_(SC-74442)	4308	725	325076	32249	-0.762478	1
Inactive	wgEncodeAwgTfbsHaibGm12878Pou2f2Pcr1xUniPk.narrowPeak	ChIP GM12878 POU2F2	22891	Gm12878	POU2F2	11781	1953	317603	31021	-0.763203	1
Inactive	wgEncodeAwgTfbsSydhK562TbpIggmusUniPk.narrowPeak	ChIP K562 TBP	17558	K562	TBP	13761	2272	315623	30702	-0.763241	1
Inactive	wgEncodeAwgTfbsBroadK562Plu1UniPk.narrowPeak	ChIP K562 PLU1	15520	K562	PLU1	14990	2470	314394	30504	-0.76408	1
Inactive	wgEncodeAwgTfbsHaibEcc1Pol2V0416102Dm002p1hUniPk.narrowPeak	ChIP ECC-1 Pol2	20137	Ecc-1	Pol2	17612	2888	311772	30086	-0.764905	1
Inactive	wgEncodeAwgTfbsSydhK562Tblr1nb600270IggrabUniPk.narrowPeak	ChIP K562 TBLR1_(NB600-270)	8505	K562	TBLR1_(NB600-270)	4522	762	324862	32212	-0.765051	1
Inactive	wgEncodeAwgTfbsSydhHepg2Mazab85725IggrabUniPk.narrowPeak	ChIP HepG2 MAZ_(ab85725)	12090	Hepg2	MAZ_(ab85725)	11446	1902	317938	31072	-0.765798	1
Inactive	wgEncodeAwgTfbsSydhGm18505NfkbTnfaIggrabUniPk.narrowPeak	ChIP GM18505 NFKB	8805	Gm18505	NFKB	4357	735	325027	32239	-0.766154	1
Inactive	wgEncodeAwgTfbsSydhHelas3CmycUniPk.narrowPeak	ChIP HeLa-S3 c-Myc	10226	Hela-s3	c-Myc	8048	1348	321336	31626	-0.767083	1
Inactive	wgEncodeAwgTfbsHaibK562Yy1V0416102UniPk.narrowPeak	ChIP K562 YY1	24059	K562	YY1	15922	2627	313462	30347	-0.769126	1
Inactive	wgEncodeAwgTfbsUtaHelas3Pol2UniPk.narrowPeak	ChIP HeLa-S3 Pol2	15736	Hela-s3	Pol2	15612	2579	313772	30395	-0.770033	1
Inactive	wgEncodeAwgTfbsUtaMcf7Pol2SerumstvdUniPk.narrowPeak	ChIP MCF-7 Pol2	19412	Mcf-7	Pol2	15947	2634	313437	30340	-0.770919	1
Inactive	wgEncodeAwgTfbsHaibK562Pol24h8V0416101UniPk.narrowPeak	ChIP K562 Pol2-4H8	23352	K562	Pol2-4H8	14364	2381	315020	30593	-0.771346	1
Inactive	wgEncodeAwgTfbsSydhK562CmycIfna6hUniPk.narrowPeak	ChIP K562 c-Myc	10583	K562	c-Myc	8656	1453	320728	31521	-0.772293	1
Inactive	wgEncodeAwgTfbsSydhK562Stat1Ifng6hUniPk.narrowPeak	ChIP K562 STAT1	2333	K562	STAT1	1490	254	327894	32720	-0.772565	1
Inactive	wgEncodeAwgTfbsHaibSknshPol24h8V0416101UniPk.narrowPeak	ChIP SK-N-SH Pol2-4H8	28168	Sk-n-sh	Pol2-4H8	16053	2655	313331	30319	-0.773329	1
Inactive	wgEncodeAwgTfbsSydhK562Usf2IggrabUniPk.narrowPeak	ChIP K562 USF2	3083	K562	USF2	1865	318	327519	32656	-0.774074	1
Inactive	wgEncodeAwgTfbsSydhImr90Pol2IggrabUniPk.narrowPeak	ChIP IMR90 Pol2	17647	Imr90	Pol2	15368	2547	314016	30427	-0.77435	1
Inactive	wgEncodeAwgTfbsSydhGm12878Chd2ab68301IggmusUniPk.narrowPeak	ChIP GM12878 CHD2_(AB68301)	15597	Gm12878	CHD2_(AB68301)	11466	1917	317918	31057	-0.775218	1
Inactive	wgEncodeAwgTfbsHaibGm12878Sp1Pcr1xUniPk.narrowPeak	ChIP GM12878 SP1	18248	Gm12878	SP1	11492	1923	317892	31051	-0.77662	1
Inactive	wgEncodeAwgTfbsSydhK562Pol2UniPk.narrowPeak	ChIP K562 Pol2	18081	K562	Pol2	15240	2532	314144	30442	-0.777772	1
Inactive	wgEncodeAwgTfbsHaibSknmcPol24h8V0416101UniPk.narrowPeak	ChIP SK-N-MC Pol2-4H8	24130	Sk-n-mc	Pol2-4H8	13396	2238	315988	30736	-0.780342	1
Inactive	wgEncodeAwgTfbsHaibHepg2Yy1sc281V0416101UniPk.narrowPeak	ChIP HepG2 YY1_(SC-281)	17876	Hepg2	YY1_(SC-281)	15385	2561	313999	30413	-0.781249	1
Inactive	wgEncodeAwgTfbsSydhA549MaxIggrabUniPk.narrowPeak	ChIP A549 Max	9881	A549	Max	8821	1490	320563	31484	-0.782281	1
Inactive	wgEncodeAwgTfbsHaibHepg2Taf1Pcr2xUniPk.narrowPeak	ChIP HepG2 TAF1	16659	Hepg2	TAF1	15628	2604	313756	30370	-0.783587	1
Inactive	wgEncodeAwgTfbsSydhA549Bhlhe40IggrabUniPk.narrowPeak	ChIP A549 BHLHE40	3123	A549	BHLHE40	2548	437	326836	32537	-0.784747	1
Inactive	wgEncodeAwgTfbsHaibGm12892Pax5c20V0416101UniPk.narrowPeak	ChIP GM12892 PAX5-C20	10300	Gm12892	PAX5-C20	8070	1369	321314	31605	-0.786307	1
Inactive	wgEncodeAwgTfbsHaibHepg2Sp2V0422111UniPk.narrowPeak	ChIP HepG2 SP2_(SC-643)	2626	Hepg2	SP2_(SC-643)	1324	228	328060	32746	-0.786765	1
Inactive	wgEncodeAwgTfbsSydhHelas3Gtf2f1ab28179IggrabUniPk.narrowPeak	ChIP HeLa-S3 GTF2F1_(AB28179)	11730	Hela-s3	GTF2F1_(AB28179)	8949	1516	320435	31458	-0.78707	1
Inactive	wgEncodeAwgTfbsSydhK562Pol2Ifng6hUniPk.narrowPeak	ChIP K562 Pol2	16522	K562	Pol2	14198	2379	315186	30595	-0.78757	1
Inactive	wgEncodeAwgTfbsHaibU87NrsfPcr2xUniPk.narrowPeak	ChIP U87 NRSF	11746	U87	NRSF	9214	1561	320170	31413	-0.788042	1
Inactive	wgEncodeAwgTfbsSydhGm18526Pol2IggmusUniPk.narrowPeak	ChIP GM18526 Pol2	16856	Gm18526	Pol2	14826	2483	314558	30491	-0.788892	1
Inactive	wgEncodeAwgTfbsSydhK562Stat1Ifna6hUniPk.narrowPeak	ChIP K562 STAT1	1476	K562	STAT1	805	139	328579	32835	-0.789023	1
Inactive	wgEncodeAwgTfbsSydhK562Pol2Ifng30UniPk.narrowPeak	ChIP K562 Pol2	16558	K562	Pol2	13709	2302	315675	30672	-0.789277	1
Inactive	wgEncodeAwgTfbsUtaGm12878Pol2UniPk.narrowPeak	ChIP GM12878 Pol2	14237	Gm12878	Pol2	13168	2215	316216	30759	-0.790167	1
Inactive	wgEncodeAwgTfbsHaibHepg2Elf1sc631V0416101UniPk.narrowPeak	ChIP HepG2 ELF1_(SC-631)	18001	Hepg2	ELF1_(SC-631)	12499	2106	316885	30868	-0.790535	1
Inactive	wgEncodeAwgTfbsHaibEcc1Foxa1sc6553V0416102Dm002p1hUniPk.narrowPeak	ChIP ECC-1 FOXA1_(SC-6553)	5892	Ecc-1	FOXA1_(SC-6553)	2397	413	326987	32561	-0.790993	1
Inactive	wgEncodeAwgTfbsHaibA549GabpV0422111Etoh02UniPk.narrowPeak	ChIP A549 GABP	12348	A549	GABP	9651	1638	319733	31336	-0.792226	1
Inactive	wgEncodeAwgTfbsSydhHct116Pol2UcdUniPk.narrowPeak	ChIP HCT-116 Pol2	12864	Hct-116	Pol2	13276	2236	316108	30738	-0.792489	1
Inactive	wgEncodeAwgTfbsSydhGm12878Sin3anb6001263IggmusUniPk.narrowPeak	ChIP GM12878 SIN3A_(NB600-1263)	10392	Gm12878	SIN3A_(NB600-1263)	10456	1772	318928	31202	-0.792634	1
Inactive	wgEncodeAwgTfbsSydhHelas3Baf170IggmusUniPk.narrowPeak	ChIP HeLa-S3 BAF170	2632	Hela-s3	BAF170	2277	393	327107	32581	-0.79312	1
Inactive	wgEncodeAwgTfbsUtaK562CmycUniPk.narrowPeak	ChIP K562 c-Myc	11738	K562	c-Myc	8098	1382	321286	31592	-0.795413	1
Inactive	wgEncodeAwgTfbsHaibA549NrsfV0422111Etoh02UniPk.narrowPeak	ChIP A549 NRSF	11970	A549	NRSF	7698	1315	321686	31659	-0.795539	1
Inactive	wgEncodeAwgTfbsSydhHelas3TbpIggrabUniPk.narrowPeak	ChIP HeLa-S3 TBP	18489	Hela-s3	TBP	12842	2170	316542	30804	-0.796099	1
Inactive	wgEncodeAwgTfbsUtaGlioblaPol2UniPk.narrowPeak	ChIP Gliobla Pol2	17417	Gliobla	Pol2	14799	2493	314585	30481	-0.797918	1
Inactive	wgEncodeAwgTfbsSydhHepg2Pol2IggrabUniPk.narrowPeak	ChIP HepG2 Pol2	19572	Hepg2	Pol2	15830	2663	313554	30311	-0.799259	1
Inactive	wgEncodeAwgTfbsSydhHelas3E2f4UniPk.narrowPeak	ChIP HeLa-S3 E2F4	2831	Hela-s3	E2F4	3044	527	326340	32447	-0.800119	1
Inactive	wgEncodeAwgTfbsSydhNb4Pol2UniPk.narrowPeak	ChIP NB4 Pol2	16703	Nb4	Pol2	14345	2426	315039	30548	-0.802479	1
Inactive	wgEncodeAwgTfbsHaibA549Sin3ak20V0422111Etoh02UniPk.narrowPeak	ChIP A549 Sin3Ak-20	6024	A549	Sin3Ak-20	5456	945	323928	32029	-0.808759	1
Inactive	wgEncodeAwgTfbsBroadH1hescRbbp5a300109aUniPk.narrowPeak	ChIP H1-hESC RBBP5_(A300-109A)	16151	H1-hesc	RBBP5_(A300-109A)	18782	3160	310602	29814	-0.809647	1
Inactive	wgEncodeAwgTfbsHaibSknshNrsfV0416101UniPk.narrowPeak	ChIP SK-N-SH NRSF	11029	Sk-n-sh	NRSF	5189	903	324195	32071	-0.814856	1
Inactive	wgEncodeAwgTfbsSydhK562Atf106325UniPk.narrowPeak	ChIP K562 ATF1_(06-325)	14864	K562	ATF1_(06-325)	6354	1103	323030	31871	-0.815114	1
Inactive	wgEncodeAwgTfbsSydhHelas3NfyaIggrabUniPk.narrowPeak	ChIP HeLa-S3 NF-YA	5978	Hela-s3	NF-YA	4734	825	324650	32149	-0.81544	1
Inactive	wgEncodeAwgTfbsUtaA549Pol2UniPk.narrowPeak	ChIP A549 Pol2	17011	A549	Pol2	14701	2506	314683	30468	-0.816072	1
Inactive	wgEncodeAwgTfbsHaibGm12878Pmlsc71910V0422111UniPk.narrowPeak	ChIP GM12878 PML_(SC-71910)	16678	Gm12878	PML_(SC-71910)	12237	2099	317147	30875	-0.81716	1
Inactive	wgEncodeAwgTfbsSydhHelas3NfybIggrabUniPk.narrowPeak	ChIP HeLa-S3 NF-YB	7156	Hela-s3	NF-YB	4379	765	325005	32209	-0.817851	1
Inactive	wgEncodeAwgTfbsSydhK562Brf2UniPk.narrowPeak	ChIP K562 BRF2	1087	K562	BRF2	153	27	329231	32947	-0.818375	1
Inactive	wgEncodeAwgTfbsSydhGm12892NfkbTnfaIggrabUniPk.narrowPeak	ChIP GM12892 NFKB	8152	Gm12892	NFKB	4942	863	324442	32111	-0.819153	1
Inactive	wgEncodeAwgTfbsSydhHelas3Zkscan1hpa006672IggrabUniPk.narrowPeak	ChIP HeLa-S3 ZKSCAN1_(HPA006672)	4131	Hela-s3	ZKSCAN1_(HPA006672)	3130	549	326254	32425	-0.819527	1
Inactive	wgEncodeAwgTfbsSydhGm15510NfkbTnfaIggrabUniPk.narrowPeak	ChIP GM15510 NFKB	12803	Gm15510	NFKB	9244	1600	320140	31374	-0.820611	1
Inactive	wgEncodeAwgTfbsHaibGm12878NrsfPcr1xUniPk.narrowPeak	ChIP GM12878 NRSF	6906	Gm12878	NRSF	3756	660	325628	32314	-0.824329	1
Inactive	wgEncodeAwgTfbsHaibK562Bcl3Pcr1xUniPk.narrowPeak	ChIP K562 BCL3	1603	K562	BCL3	870	154	328514	32820	-0.825217	1
Inactive	wgEncodeAwgTfbsSydhK562Irf1Ifng6hUniPk.narrowPeak	ChIP K562 IRF1	12576	K562	IRF1	10989	1902	318395	31072	-0.826655	1
Inactive	wgEncodeAwgTfbsHaibHepg2Pol24h8V0416102UniPk.narrowPeak	ChIP HepG2 Pol2-4H8	19586	Hepg2	Pol2-4H8	14674	2522	314710	30452	-0.828788	1
Inactive	wgEncodeAwgTfbsUtaMcf7Pol2UniPk.narrowPeak	ChIP MCF-7 Pol2	16136	Mcf-7	Pol2	13639	2351	315745	30623	-0.829677	1
Inactive	wgEncodeAwgTfbsSydhK562Pol2Ifna6hUniPk.narrowPeak	ChIP K562 Pol2	13582	K562	Pol2	12256	2120	317128	30854	-0.830179	1
Inactive	wgEncodeAwgTfbsSydhPbdePol2UcdUniPk.narrowPeak	ChIP PBDE Pol2	18332	Pbde	Pol2	14851	2554	314533	30420	-0.830385	1
Inactive	wgEncodeAwgTfbsSydhHelas3Brg1IggmusUniPk.narrowPeak	ChIP HeLa-S3 Brg1	1357	Hela-s3	Brg1	1262	224	328122	32750	-0.830519	1
Inactive	wgEncodeAwgTfbsSydhHek293Pol2UniPk.narrowPeak	ChIP HEK293 Pol2	11490	Hek293	Pol2	11111	1928	318273	31046	-0.830969	1
Inactive	wgEncodeAwgTfbsHaibGm12891Pou2f2Pcr1xUniPk.narrowPeak	ChIP GM12891 POU2F2	14630	Gm12891	POU2F2	8278	1446	321106	31528	-0.831125	1
Inactive	wgEncodeAwgTfbsUtaProgfibPol2UniPk.narrowPeak	ChIP ProgFib Pol2	16338	Progfib	Pol2	14215	2450	315169	30524	-0.831545	1
Inactive	wgEncodeAwgTfbsHaibK562Ets1V0416101UniPk.narrowPeak	ChIP K562 ETS1	10726	K562	ETS1	9667	1684	319717	31290	-0.831841	1
Inactive	wgEncodeAwgTfbsHaibGm12892Pol24h8V0416102UniPk.narrowPeak	ChIP GM12892 Pol2-4H8	17407	Gm12892	Pol2-4H8	12926	2235	316458	30739	-0.831938	1
Inactive	wgEncodeAwgTfbsSydhGm12878Stat1UniPk.narrowPeak	ChIP GM12878 STAT1	1769	Gm12878	STAT1	1477	263	327907	32711	-0.835899	1
Inactive	wgEncodeAwgTfbsSydhHepg2P300sc582IggrabUniPk.narrowPeak	ChIP HepG2 p300_(SC-584)	6613	Hepg2	p300_(SC-584)	3952	700	325432	32274	-0.836751	1
Inactive	wgEncodeAwgTfbsHaibGm12892Yy1V0416101UniPk.narrowPeak	ChIP GM12892 YY1	15951	Gm12892	YY1	10902	1907	318482	31067	-0.842535	1
Inactive	wgEncodeAwgTfbsSydhK562CmycIfna30UniPk.narrowPeak	ChIP K562 c-Myc	7746	K562	c-Myc	6706	1185	322678	31789	-0.842926	1
Inactive	wgEncodeAwgTfbsUtaMcf7CmycEstroUniPk.narrowPeak	ChIP MCF-7 c-Myc	10072	Mcf-7	c-Myc	6917	1222	322467	31752	-0.843325	1
Inactive	wgEncodeAwgTfbsHaibHelas3Taf1Pcr1xUniPk.narrowPeak	ChIP HeLa-S3 TAF1	16100	Hela-s3	TAF1	13475	2348	315909	30626	-0.845878	1
Inactive	wgEncodeAwgTfbsHaibK562Pmlsc71910V0422111UniPk.narrowPeak	ChIP K562 PML_(SC-71910)	15895	K562	PML_(SC-71910)	11053	1937	318331	31037	-0.845912	1
Inactive	wgEncodeAwgTfbsSydhGm12878Nrf1IggmusUniPk.narrowPeak	ChIP GM12878 Nrf1	5683	Gm12878	Nrf1	5198	924	324186	32050	-0.846429	1
Inactive	wgEncodeAwgTfbsSydhK562Pol2Ifna30UniPk.narrowPeak	ChIP K562 Pol2	13845	K562	Pol2	12498	2185	316886	30789	-0.847465	1
Inactive	wgEncodeAwgTfbsSydhK562Setdb1UcdUniPk.narrowPeak	ChIP K562 SETDB1	3882	K562	SETDB1	2353	422	327031	32552	-0.849418	1
Inactive	wgEncodeAwgTfbsHaibSknshraYy1sc281V0416102UniPk.narrowPeak	ChIP SK-N-SH_RA YY1_(SC-281)	15684	Sk-n-sh_ra	YY1_(SC-281)	11037	1940	318347	31034	-0.850439	1
Inactive	wgEncodeAwgTfbsSydhGm18526NfkbTnfaIggrabUniPk.narrowPeak	ChIP GM18526 NFKB	3070	Gm18526	NFKB	1645	296	327739	32678	-0.851732	1
Inactive	wgEncodeAwgTfbsSydhMcf10aesE2f4TamHvdUniPk.narrowPeak	ChIP MCF10A-Er-Src E2F4	15516	Mcf10a-er-src	E2F4	11135	1959	318249	31015	-0.852183	1
Inactive	wgEncodeAwgTfbsHaibGm12891Pol24h8Pcr1xUniPk.narrowPeak	ChIP GM12891 Pol2-4H8	16236	Gm12891	Pol2-4H8	12051	2120	317333	30854	-0.85542	1
Inactive	wgEncodeAwgTfbsSydhGm12878Tr4UniPk.narrowPeak	ChIP GM12878 TR4	1263	Gm12878	TR4	873	158	328511	32816	-0.857409	1
Inactive	wgEncodeAwgTfbsSydhGm12878Yy1UniPk.narrowPeak	ChIP GM12878 YY1	2077	Gm12878	YY1	1000	181	328384	32793	-0.857981	1
Inactive	wgEncodeAwgTfbsHaibGm12891Yy1sc281V0416101UniPk.narrowPeak	ChIP GM12891 YY1_(SC-281)	13593	Gm12891	YY1_(SC-281)	10396	1840	318988	31134	-0.858658	1
Inactive	wgEncodeAwgTfbsSydhK562E2f4UcdUniPk.narrowPeak	ChIP K562 E2F4	8181	K562	E2F4	7871	1403	321513	31571	-0.86015	1
Inactive	wgEncodeAwgTfbsHaibHepg2SrfV0416101UniPk.narrowPeak	ChIP HepG2 SRF	5314	Hepg2	SRF	2718	491	326666	32483	-0.861304	1
Inactive	wgEncodeAwgTfbsHaibK562Taf1V0416101UniPk.narrowPeak	ChIP K562 TAF1	15246	K562	TAF1	13161	2319	316223	30655	-0.862009	1
Inactive	wgEncodeAwgTfbsHaibK562Yy1V0416101UniPk.narrowPeak	ChIP K562 YY1_(SC-281)	12677	K562	YY1_(SC-281)	10846	1928	318538	31046	-0.866956	1
Inactive	wgEncodeAwgTfbsHaibGm12891Pol2Pcr1xUniPk.narrowPeak	ChIP GM12891 Pol2	16585	Gm12891	Pol2	12405	2197	316979	30777	-0.867098	1
Inactive	wgEncodeAwgTfbsHaibK562Sp1Pcr1xUniPk.narrowPeak	ChIP K562 SP1	7206	K562	SP1	5771	1039	323613	31935	-0.867406	1
Inactive	wgEncodeAwgTfbsSydhK562Stat2Ifna30UniPk.narrowPeak	ChIP K562 STAT2	3040	K562	STAT2	1870	340	327514	32634	-0.867665	1
Inactive	wgEncodeAwgTfbsSydhGm12878TbpIggmusUniPk.narrowPeak	ChIP GM12878 TBP	14893	Gm12878	TBP	9521	1701	319863	31273	-0.86969	1
Inactive	wgEncodeAwgTfbsSydhK562NfyaUniPk.narrowPeak	ChIP K562 NF-YA	4286	K562	NF-YA	2923	531	326461	32443	-0.870244	1
Inactive	wgEncodeAwgTfbsUtaHuvecPol2UniPk.narrowPeak	ChIP HUVEC Pol2	17190	Huvec	Pol2	13029	2311	316355	30663	-0.871778	1
Inactive	wgEncodeAwgTfbsSydhH1hescCtbp2UcdUniPk.narrowPeak	ChIP H1-hESC CtBP2	7089	H1-hesc	CtBP2	8245	1480	321139	31494	-0.872083	1
Inactive	wgEncodeAwgTfbsHaibHepg2GabpPcr2xUniPk.narrowPeak	ChIP HepG2 GABP	10109	Hepg2	GABP	9541	1712	319843	31262	-0.87637	1
Inactive	wgEncodeAwgTfbsBroadK562Pol2bUniPk.narrowPeak	ChIP K562 Pol2(b)	11424	K562	Pol2(b)	10138	1817	319246	31157	-0.876841	1
Inactive	wgEncodeAwgTfbsSydhGm12878CfosUniPk.narrowPeak	ChIP GM12878 c-Fos	2239	Gm12878	c-Fos	1923	352	327461	32622	-0.877665	1
Inactive	wgEncodeAwgTfbsSydhH1hescSin3anb6001263IggrabUniPk.narrowPeak	ChIP H1-hESC SIN3A_(NB600-1263)	21309	H1-hesc	SIN3A_(NB600-1263)	20401	3582	308983	29392	-0.8843	1
Inactive	wgEncodeAwgTfbsHaibA549Yy1cV0422111Etoh02UniPk.narrowPeak	ChIP A549 YY1_(SC-281)	10259	A549	YY1_(SC-281)	9380	1693	320004	31281	-0.88466	1
Inactive	wgEncodeAwgTfbsSydhGm10847Pol2IggmusUniPk.narrowPeak	ChIP GM10847 Pol2	9683	Gm10847	Pol2	10145	1828	319239	31146	-0.885019	1
Inactive	wgEncodeAwgTfbsHaibGm12878Taf1Pcr1xUniPk.narrowPeak	ChIP GM12878 TAF1	14278	Gm12878	TAF1	11628	2090	317756	30884	-0.886885	1
Inactive	wgEncodeAwgTfbsHaibSknmcFoxp2Pcr2xUniPk.narrowPeak	ChIP SK-N-MC FOXP2	14695	Sk-n-mc	FOXP2	8400	1523	320984	31451	-0.887784	1
Inactive	wgEncodeAwgTfbsSydhK562Mxi1af4185IggrabUniPk.narrowPeak	ChIP K562 Mxi1_(AF4185)	6711	K562	Mxi1_(AF4185)	5665	1036	323719	31938	-0.890282	1
Inactive	wgEncodeAwgTfbsSydhK562CmycUniPk.narrowPeak	ChIP K562 c-Myc	5023	K562	c-Myc	4457	818	324927	32156	-0.890996	1
Inactive	wgEncodeAwgTfbsSydhGm12878Chd1a301218aIggmusUniPk.narrowPeak	ChIP GM12878 CHD1_(A301-218A)	6668	Gm12878	CHD1_(A301-218A)	5166	947	324218	32027	-0.891929	1
Inactive	wgEncodeAwgTfbsHaibA549Zbtb33V0422111Etoh02UniPk.narrowPeak	ChIP A549 ZBTB33	7152	A549	ZBTB33	5083	932	324301	32042	-0.891956	1
Inactive	wgEncodeAwgTfbsUchicagoK562Ehdac8UniPk.narrowPeak	ChIP K562 eGFP-HDAC8	1718	K562	eGFP-HDAC8	1458	270	327926	32704	-0.892819	1
Inactive	wgEncodeAwgTfbsHaibA549Elf1V0422111Etoh02UniPk.narrowPeak	ChIP A549 ELF1_(SC-631)	8611	A549	ELF1_(SC-631)	7258	1326	322126	31648	-0.894875	1
Inactive	wgEncodeAwgTfbsSydhHelas3Pol2s2IggrabUniPk.narrowPeak	ChIP HeLa-S3 Pol2(phosphoS2)	12797	Hela-s3	Pol2(phosphoS2)	11613	2103	317771	30871	-0.898519	1
Inactive	wgEncodeAwgTfbsSydhHepg2Corestsc30189IggrabUniPk.narrowPeak	ChIP HepG2 COREST_(sc-30189)	5336	Hepg2	COREST_(sc-30189)	4301	794	325083	32180	-0.89904	1
Inactive	wgEncodeAwgTfbsUtaHepg2CmycUniPk.narrowPeak	ChIP HepG2 c-Myc	4413	Hepg2	c-Myc	3698	684	325686	32290	-0.899576	1
Inactive	wgEncodeAwgTfbsSydhHelas3Znf143IggrabUniPk.narrowPeak	ChIP HeLa-S3 Znf143_(16618-1-AP)	7048	Hela-s3	Znf143_(16618-1-AP)	5231	964	324153	32010	-0.900024	1
Inactive	wgEncodeAwgTfbsHaibH1hescFosl1sc183V0416102UniPk.narrowPeak	ChIP H1-hESC FOSL1_(SC-183)	1113	H1-hesc	FOSL1_(SC-183)	820	153	328564	32821	-0.901328	1
Inactive	wgEncodeAwgTfbsSydhHepg2Pol2s2IggrabUniPk.narrowPeak	ChIP HepG2 Pol2(phosphoS2)	4091	Hepg2	Pol2(phosphoS2)	2879	535	326505	32439	-0.903275	1
Inactive	wgEncodeAwgTfbsBroadK562Hdac6a301341aUniPk.narrowPeak	ChIP K562 HDAC6_(A301-341A)	1114	K562	HDAC6_(A301-341A)	754	141	328630	32833	-0.904309	1
Inactive	wgEncodeAwgTfbsHaibGm12878SrfPcr2xUniPk.narrowPeak	ChIP GM12878 SRF	8544	Gm12878	SRF	5372	993	324012	31981	-0.905085	1
Inactive	wgEncodeAwgTfbsHaibHct116Yy1sc281V0416101UniPk.narrowPeak	ChIP HCT-116 YY1_(SC-281)	12749	Hct-116	YY1_(SC-281)	9455	1731	319929	31243	-0.906747	1
Inactive	wgEncodeAwgTfbsHaibSknshTaf1V0416101UniPk.narrowPeak	ChIP SK-N-SH TAF1	13993	Sk-n-sh	TAF1	11803	2150	317581	30824	-0.908319	1
Inactive	wgEncodeAwgTfbsSydhH1hescMafkIggrabUniPk.narrowPeak	ChIP H1-hESC MafK_(ab50322)	11425	H1-hesc	MafK_(ab50322)	3949	735	325435	32239	-0.909736	1
Inactive	wgEncodeAwgTfbsSydhGm12878Pol2UniPk.narrowPeak	ChIP GM12878 Pol2	11086	Gm12878	Pol2	9969	1828	319415	31146	-0.911197	1
Inactive	wgEncodeAwgTfbsHaibA549Taf1V0422111Etoh02UniPk.narrowPeak	ChIP A549 TAF1	9984	A549	TAF1	9308	1718	320076	31256	-0.918529	1
Inactive	wgEncodeAwgTfbsSydhH1hescMxi1IggrabUniPk.narrowPeak	ChIP H1-hESC Mxi1_(AF4185)	6351	H1-hesc	Mxi1_(AF4185)	5860	1092	323524	31882	-0.919198	1
Inactive	wgEncodeAwgTfbsSydhK562Nrf1IggrabUniPk.narrowPeak	ChIP K562 Nrf1	4211	K562	Nrf1	3680	690	325704	32284	-0.919704	1
Inactive	wgEncodeAwgTfbsHaibGm12878Bclaf101388V0416101UniPk.narrowPeak	ChIP GM12878 BCLAF1_(SC-101388)	6114	Gm12878	BCLAF1_(SC-101388)	4434	830	324950	32144	-0.92024	1
Inactive	wgEncodeAwgTfbsSydhHuvecPol2UniPk.narrowPeak	ChIP HUVEC Pol2	12305	Huvec	Pol2	10376	1912	319008	31062	-0.920331	1
Inactive	wgEncodeAwgTfbsSydhK562Chd2ab68301IggrabUniPk.narrowPeak	ChIP K562 CHD2_(AB68301)	7797	K562	CHD2_(AB68301)	6257	1166	323127	31808	-0.920801	1
Inactive	wgEncodeAwgTfbsBroadNhekPol2bUniPk.narrowPeak	ChIP NHEK Pol2(b)	5784	Nhek	Pol2(b)	4642	869	324742	32105	-0.921173	1
Inactive	wgEncodeAwgTfbsSydhK562Irf1Ifng30UniPk.narrowPeak	ChIP K562 IRF1	10323	K562	IRF1	7096	1324	322288	31650	-0.926028	1
Inactive	wgEncodeAwgTfbsSydhGm12878Pol2s2IggmusUniPk.narrowPeak	ChIP GM12878 Pol2(phosphoS2)	9370	Gm12878	Pol2(phosphoS2)	9056	1681	320328	31293	-0.926138	1
Inactive	wgEncodeAwgTfbsSydhHepg2TbpIggrabUniPk.narrowPeak	ChIP HepG2 TBP	13806	Hepg2	TBP	11221	2072	318163	30902	-0.926938	1
Inactive	wgEncodeAwgTfbsBroadH1hescChd1a301218aUniPk.narrowPeak	ChIP H1-hESC CHD1_(A301-218A)	7247	H1-hesc	CHD1_(A301-218A)	7511	1402	321873	31572	-0.92831	1
Inactive	wgEncodeAwgTfbsSydhK562Pol2s2IggrabUniPk.narrowPeak	ChIP K562 Pol2(phosphoS2)	5397	K562	Pol2(phosphoS2)	4155	785	325229	32189	-0.932789	1
Inactive	wgEncodeAwgTfbsSydhK562Rfx5IggrabUniPk.narrowPeak	ChIP K562 RFX5_(200-401-194)	2201	K562	RFX5_(200-401-194)	1476	281	327908	32693	-0.933249	1
Inactive	wgEncodeAwgTfbsSydhGm12878NfyaIggmusUniPk.narrowPeak	ChIP GM12878 NF-YA	1841	Gm12878	NF-YA	1601	305	327783	32669	-0.934715	1
Inactive	wgEncodeAwgTfbsHaibK562Zbtb33Pcr1xUniPk.narrowPeak	ChIP K562 ZBTB33	3285	K562	ZBTB33	2183	416	327201	32558	-0.937493	1
Inactive	wgEncodeAwgTfbsHaibHepg2NrsfV0416101UniPk.narrowPeak	ChIP HepG2 NRSF	12828	Hepg2	NRSF	9374	1754	320010	31220	-0.939601	1
Inactive	wgEncodeAwgTfbsSydhK562Irf1Ifna6hUniPk.narrowPeak	ChIP K562 IRF1	8352	K562	IRF1	4918	932	324466	32042	-0.94041	1
Inactive	wgEncodeAwgTfbsHaibHelas3GabpPcr1xUniPk.narrowPeak	ChIP HeLa-S3 GABP	6761	Hela-s3	GABP	5840	1105	323544	31869	-0.94186	1
Inactive	wgEncodeAwgTfbsSydhH1hescNrf1IggrabUniPk.narrowPeak	ChIP H1-hESC Nrf1	4513	H1-hesc	Nrf1	3936	750	325448	32224	-0.944499	1
Inactive	wgEncodeAwgTfbsHaibGm12891Taf1Pcr1xUniPk.narrowPeak	ChIP GM12891 TAF1	11883	Gm12891	TAF1	10233	1917	319151	31057	-0.944979	1
Inactive	wgEncodeAwgTfbsSydhHepg2Hsf1ForsklnUniPk.narrowPeak	ChIP HepG2 HSF1	1435	Hepg2	HSF1	858	165	328526	32809	-0.945384	1
Inactive	wgEncodeAwgTfbsUtaGm12878CmycUniPk.narrowPeak	ChIP GM12878 c-Myc	3690	Gm12878	c-Myc	4670	893	324714	32081	-0.952727	1
Inactive	wgEncodeAwgTfbsHaibGm12878GabpPcr2xUniPk.narrowPeak	ChIP GM12878 GABP	6566	Gm12878	GABP	6221	1185	323163	31789	-0.95344	1
Inactive	wgEncodeAwgTfbsHaibK562SrfV0416101UniPk.narrowPeak	ChIP K562 SRF	4717	K562	SRF	3051	587	326333	32387	-0.955048	1
Inactive	wgEncodeAwgTfbsHaibK562Bclaf101388Pcr1xUniPk.narrowPeak	ChIP K562 BCLAF1_(SC-101388)	4444	K562	BCLAF1_(SC-101388)	3492	672	325892	32302	-0.957216	1
Inactive	wgEncodeAwgTfbsSydhHelas3Irf3IggrabUniPk.narrowPeak	ChIP HeLa-S3 IRF3	1587	Hela-s3	IRF3	1469	285	327915	32689	-0.960682	1
Inactive	wgEncodeAwgTfbsSydhHepg2Irf3IggrabUniPk.narrowPeak	ChIP HepG2 IRF3	684	Hepg2	IRF3	591	115	328793	32859	-0.961334	1
Inactive	wgEncodeAwgTfbsSydhHepg2Rfx5200401194IggrabUniPk.narrowPeak	ChIP HepG2 RFX5_(200-401-194)	6017	Hepg2	RFX5_(200-401-194)	4417	851	324967	32123	-0.962811	1
Inactive	wgEncodeAwgTfbsSydhGm12878Rfx5200401194IggmusUniPk.narrowPeak	ChIP GM12878 RFX5_(200-401-194)	4341	Gm12878	RFX5_(200-401-194)	3258	633	326126	32341	-0.970313	1
Inactive	wgEncodeAwgTfbsSydhH1hescRfx5200401194IggrabUniPk.narrowPeak	ChIP H1-hESC RFX5_(200-401-194)	1695	H1-hesc	RFX5_(200-401-194)	1030	202	328354	32772	-0.974528	1
Inactive	wgEncodeAwgTfbsHaibH1hescEgr1V0416102UniPk.narrowPeak	ChIP H1-hESC Egr-1	8743	H1-hesc	Egr-1	7460	1438	321924	31536	-0.976557	1
Inactive	wgEncodeAwgTfbsHaibGm12892Taf1V0416102UniPk.narrowPeak	ChIP GM12892 TAF1	9442	Gm12892	TAF1	8711	1676	320673	31298	-0.979163	1
Inactive	wgEncodeAwgTfbsUtaHuvecCmycUniPk.narrowPeak	ChIP HUVEC c-Myc	5145	Huvec	c-Myc	3698	722	325686	32252	-0.97937	1
Inactive	wgEncodeAwgTfbsSydhK562Tr4UcdUniPk.narrowPeak	ChIP K562 TR4	587	K562	TR4	552	109	328832	32865	-0.982411	1
Inactive	wgEncodeAwgTfbsSydhHelas3Elk4UcdUniPk.narrowPeak	ChIP HeLa-S3 ELK4	5916	Hela-s3	ELK4	5798	1131	323586	31843	-0.987162	1
Inactive	wgEncodeAwgTfbsSydhH1hescMaxUcdUniPk.narrowPeak	ChIP H1-hESC Max	11129	H1-hesc	Max	8392	1627	320992	31347	-0.989352	1
Inactive	wgEncodeAwgTfbsSydhHelas3Brca1a300IggrabUniPk.narrowPeak	ChIP HeLa-S3 BRCA1_(A300-000A)	8114	Hela-s3	BRCA1_(A300-000A)	5476	1073	323908	31901	-0.992453	1
Inactive	wgEncodeAwgTfbsHaibPfsk1Taf1V0416101UniPk.narrowPeak	ChIP PFSK-1 TAF1	5844	Pfsk-1	TAF1	5721	1123	323663	31851	-0.996186	1
Inactive	wgEncodeAwgTfbsSydhH1hescCebpbIggrabUniPk.narrowPeak	ChIP H1-hESC CEBPB	15557	H1-hesc	CEBPB	5935	1165	323449	31809	-0.997126	1
Inactive	wgEncodeAwgTfbsHaibH1hescTaf1V0416102UniPk.narrowPeak	ChIP H1-hESC TAF1	20547	H1-hesc	TAF1	19394	3661	309990	29313	-0.997314	1
Inactive	wgEncodeAwgTfbsHaibH1hescSp4v20V0422111UniPk.narrowPeak	ChIP H1-hESC SP4_(V-20)	5752	H1-hesc	SP4_(V-20)	6604	1297	322780	31677	-1.00089	1
Inactive	wgEncodeAwgTfbsHaibH1hescSrfPcr1xUniPk.narrowPeak	ChIP H1-hESC SRF	5105	H1-hesc	SRF	3074	611	326310	32363	-1.00297	1
Inactive	wgEncodeAwgTfbsSydhHelas3Nrf1IggmusUniPk.narrowPeak	ChIP HeLa-S3 Nrf1	2915	Hela-s3	Nrf1	2645	527	326739	32447	-1.0046	1
Inactive	wgEncodeAwgTfbsHaibK562Thap1sc98174V0416101UniPk.narrowPeak	ChIP K562 THAP1_(SC-98174)	3506	K562	THAP1_(SC-98174)	3217	643	326167	32331	-1.0118	1
Inactive	wgEncodeAwgTfbsBroadHuvecPol2bUniPk.narrowPeak	ChIP HUVEC Pol2(b)	5298	Huvec	Pol2(b)	5158	1027	324226	31947	-1.01488	1
Inactive	wgEncodeAwgTfbsSydhGm12878Nfe2sc22827UniPk.narrowPeak	ChIP GM12878 NF-E2_(SC-22827)	772	Gm12878	NF-E2_(SC-22827)	544	110	328840	32864	-1.01671	1
Inactive	wgEncodeAwgTfbsHaibH1hescSp2V0422111UniPk.narrowPeak	ChIP H1-hESC SP2_(SC-643)	2469	H1-hesc	SP2_(SC-643)	2117	426	327267	32548	-1.01674	1
Inactive	wgEncodeAwgTfbsSydhGm12878E2f4IggmusUniPk.narrowPeak	ChIP GM12878 E2F4	3440	Gm12878	E2F4	3246	652	326138	32322	-1.01918	1
Inactive	wgEncodeAwgTfbsSydhHelas3Tr4UniPk.narrowPeak	ChIP HeLa-S3 TR4	2115	Hela-s3	TR4	1520	307	327864	32667	-1.01944	1
Inactive	wgEncodeAwgTfbsHaibH1hescSin3ak20Pcr1xUniPk.narrowPeak	ChIP H1-hESC Sin3Ak-20	8977	H1-hesc	Sin3Ak-20	7785	1543	321599	31431	-1.02005	1
Inactive	wgEncodeAwgTfbsSydhHepg2Pgc1aForsklnUniPk.narrowPeak	ChIP HepG2 PGC1A	1308	Hepg2	PGC1A	829	168	328555	32806	-1.0212	1
Inactive	wgEncodeAwgTfbsSydhHelas3Elk112771IggrabUniPk.narrowPeak	ChIP HeLa-S3 ELK1_(1277-1)	4809	Hela-s3	ELK1_(1277-1)	4801	963	324583	32011	-1.02423	1
Inactive	wgEncodeAwgTfbsUtaH1hescPol2UniPk.narrowPeak	ChIP H1-hESC Pol2	12915	H1-hesc	Pol2	13015	2552	316369	30422	-1.02795	1
Inactive	wgEncodeAwgTfbsHaibH1hescPol2V0416102UniPk.narrowPeak	ChIP H1-hESC Pol2	20317	H1-hesc	Pol2	18848	3634	310536	29340	-1.02904	1
Inactive	wgEncodeAwgTfbsHaibA549Ets1V0422111Etoh02UniPk.narrowPeak	ChIP A549 ETS1	5525	A549	ETS1	5032	1013	324352	31961	-1.03068	1
Inactive	wgEncodeAwgTfbsSydhHelas3Brf2UniPk.narrowPeak	ChIP HeLa-S3 BRF2	303	Hela-s3	BRF2	44	9	329340	32965	-1.03107	1
Inactive	wgEncodeAwgTfbsHaibK562Sp2sc643V0416102UniPk.narrowPeak	ChIP K562 SP2_(SC-643)	3124	K562	SP2_(SC-643)	2565	521	326819	32453	-1.03247	1
Inactive	wgEncodeAwgTfbsSydhH1hescTbpIggrabUniPk.narrowPeak	ChIP H1-hESC TBP	17194	H1-hesc	TBP	16009	3120	313375	29854	-1.03263	1
Inactive	wgEncodeAwgTfbsHaibH1hescAtf3V0416102UniPk.narrowPeak	ChIP H1-hESC ATF3	4808	H1-hesc	ATF3	3550	720	325834	32254	-1.03484	1
Inactive	wgEncodeAwgTfbsHaibHepg2Zbtb33Pcr1xUniPk.narrowPeak	ChIP HepG2 ZBTB33	2879	Hepg2	ZBTB33	1850	379	327534	32595	-1.04167	1
Inactive	wgEncodeAwgTfbsHaibHct116Zbtb33V0416101UniPk.narrowPeak	ChIP HCT-116 ZBTB33	4325	Hct-116	ZBTB33	3647	746	325737	32228	-1.04786	1
Inactive	wgEncodeAwgTfbsSydhK562Elk112771IggrabUniPk.narrowPeak	ChIP K562 ELK1_(1277-1)	2961	K562	ELK1_(1277-1)	2909	597	326475	32377	-1.04921	1
Inactive	wgEncodeAwgTfbsSydhGm12878Elk112771IggmusUniPk.narrowPeak	ChIP GM12878 ELK1_(1277-1)	5584	Gm12878	ELK1_(1277-1)	5175	1055	324209	31919	-1.05012	1
Inactive	wgEncodeAwgTfbsSydhHepg2Chd2ab68301IggrabUniPk.narrowPeak	ChIP HepG2 CHD2_(AB68301)	5169	Hepg2	CHD2_(AB68301)	4736	971	324648	32003	-1.05647	1
Inactive	wgEncodeAwgTfbsHaibH1hescTaf7sc101167V0416102UniPk.narrowPeak	ChIP H1-hESC TAF7_(SC-101167)	10475	H1-hesc	TAF7_(SC-101167)	9749	1984	319635	30990	-1.06971	1
Inactive	wgEncodeAwgTfbsHaibK562Taf7sc101167V0416101UniPk.narrowPeak	ChIP K562 TAF7_(SC-101167)	3422	K562	TAF7_(SC-101167)	2719	568	326665	32406	-1.07436	1
Inactive	wgEncodeAwgTfbsSydhHek293Elk4UcdUniPk.narrowPeak	ChIP HEK293 ELK4	1375	Hek293	ELK4	1334	280	328050	32694	-1.07456	1
Inactive	wgEncodeAwgTfbsSydhK562Gtf2f1ab28179IggrabUniPk.narrowPeak	ChIP K562 GTF2F1_(AB28179)	3621	K562	GTF2F1_(AB28179)	3580	746	325804	32228	-1.0749	1
Inactive	wgEncodeAwgTfbsBroadHelas3Pol2bUniPk.narrowPeak	ChIP HeLa-S3 Pol2(b)	3149	Hela-s3	Pol2(b)	3129	655	326255	32319	-1.07941	1
Inactive	wgEncodeAwgTfbsHaibHepg2Atf3V0416101UniPk.narrowPeak	ChIP HepG2 ATF3	3291	Hepg2	ATF3	2416	507	326968	32467	-1.07954	1
Inactive	wgEncodeAwgTfbsSydhGm12878Corestsc30189IggmusUniPk.narrowPeak	ChIP GM12878 COREST_(sc-30189)	1397	Gm12878	COREST_(sc-30189)	1000	211	328384	32763	-1.08056	1
Inactive	wgEncodeAwgTfbsHaibH1hescPol24h8V0416102UniPk.narrowPeak	ChIP H1-hESC Pol2-4H8	21342	H1-hesc	Pol2-4H8	15909	3209	313475	29765	-1.08701	1
Inactive	wgEncodeAwgTfbsSydhK562Yy1UcdUniPk.narrowPeak	ChIP K562 YY1	4948	K562	YY1	4382	919	325002	32055	-1.08837	1
Inactive	wgEncodeAwgTfbsHaibH1hescTead4sc101184V0422111UniPk.narrowPeak	ChIP H1-hESC TEAD4_(SC-101184)	19857	H1-hesc	TEAD4_(SC-101184)	12814	2617	316570	30357	-1.09068	1
Inactive	wgEncodeAwgTfbsHaibA549Six5V0422111Etoh02UniPk.narrowPeak	ChIP A549 SIX5	4909	A549	SIX5	4134	870	325250	32104	-1.09227	1
Inactive	wgEncodeAwgTfbsSydhH1hescJundIggrabUniPk.narrowPeak	ChIP H1-hESC JunD	9550	H1-hesc	JunD	7372	1539	322012	31435	-1.0966	1
Inactive	wgEncodeAwgTfbsSydhHepg2Tr4UcdUniPk.narrowPeak	ChIP HepG2 TR4	2953	Hepg2	TR4	2639	561	326745	32413	-1.0996	1
Inactive	wgEncodeAwgTfbsHaibGm12878Ets1Pcr1xUniPk.narrowPeak	ChIP GM12878 ETS1	4120	Gm12878	ETS1	3424	729	325960	32245	-1.10585	1
Inactive	wgEncodeAwgTfbsSydhH1hescCmycIggrabUniPk.narrowPeak	ChIP H1-hESC c-Myc	4551	H1-hesc	c-Myc	4131	878	325253	32096	-1.10689	1
Inactive	wgEncodeAwgTfbsSydhK562Atf3UniPk.narrowPeak	ChIP K562 ATF3	1233	K562	ATF3	1059	230	328325	32744	-1.12282	1
Inactive	wgEncodeAwgTfbsSydhHepg2Nrf1IggrabUniPk.narrowPeak	ChIP HepG2 Nrf1	1902	Hepg2	Nrf1	1742	380	327642	32594	-1.13267	1
Inactive	wgEncodeAwgTfbsHaibGm12878RxraPcr1xUniPk.narrowPeak	ChIP GM12878 RXRA	1704	Gm12878	RXRA	1013	223	328371	32751	-1.14217	1
Inactive	wgEncodeAwgTfbsHaibK562Six5Pcr1xUniPk.narrowPeak	ChIP K562 SIX5	4194	K562	SIX5	3167	701	326217	32273	-1.16175	1
Inactive	wgEncodeAwgTfbsHaibH1hescYy1sc281V0416102UniPk.narrowPeak	ChIP H1-hESC YY1_(SC-281)	18328	H1-hesc	YY1_(SC-281)	13393	2867	315991	30107	-1.16784	1
Inactive	wgEncodeAwgTfbsHaibGm12878Zbtb33Pcr1xUniPk.narrowPeak	ChIP GM12878 ZBTB33	2144	Gm12878	ZBTB33	1683	379	327701	32595	-1.17889	1
Inactive	wgEncodeAwgTfbsHaibGm12878Six5Pcr1xUniPk.narrowPeak	ChIP GM12878 SIX5	4839	Gm12878	SIX5	3839	863	325545	32111	-1.18841	1
Inactive	wgEncodeAwgTfbsSydhH1hescGtf2f1IggrabUniPk.narrowPeak	ChIP H1-hESC GTF2F1_(AB28179)	3548	H1-hesc	GTF2F1_(AB28179)	3597	827	325787	32147	-1.2203	1
Inactive	wgEncodeAwgTfbsSydhH1hescBrca1IggrabUniPk.narrowPeak	ChIP H1-hESC BRCA1_(A300-000A)	2025	H1-hesc	BRCA1_(A300-000A)	1763	410	327621	32564	-1.2263	1
Inactive	wgEncodeAwgTfbsSydhNt2d1Yy1UcdUniPk.narrowPeak	ChIP NT2-D1 YY1	4862	Nt2-d1	YY1	4613	1064	324771	31910	-1.23108	1
Inactive	wgEncodeAwgTfbsSydhK562Gtf2bUniPk.narrowPeak	ChIP K562 GTF2B	2928	K562	GTF2B	2674	625	326710	32349	-1.23907	1
Inactive	wgEncodeAwgTfbsHaibH1hescJundV0416102UniPk.narrowPeak	ChIP H1-hESC JunD	8447	H1-hesc	JunD	7033	1619	322351	31355	-1.24274	1
Inactive	wgEncodeAwgTfbsBroadH1hescJarid1aab26049UniPk.narrowPeak	ChIP H1-hESC JARID1A_(ab26049)	1625	H1-hesc	JARID1A_(ab26049)	1688	398	327696	32576	-1.24591	1
Inactive	wgEncodeAwgTfbsSydhH1hescChd2IggrabUniPk.narrowPeak	ChIP H1-hESC CHD2_(AB68301)	6849	H1-hesc	CHD2_(AB68301)	6095	1414	323289	31560	-1.2487	1
Inactive	wgEncodeAwgTfbsHaibGm12878Atf3Pcr1xUniPk.narrowPeak	ChIP GM12878 ATF3	1677	Gm12878	ATF3	1329	317	328055	32657	-1.26076	1
Inactive	wgEncodeAwgTfbsSydhH1hescChd1a301218aIggrabUniPk.narrowPeak	ChIP H1-hESC CHD1_(A301-218A)	2191	H1-hesc	CHD1_(A301-218A)	2275	550	327109	32424	-1.28627	1
Inactive	wgEncodeAwgTfbsSydhHepg2Brca1a300IggrabUniPk.narrowPeak	ChIP HepG2 BRCA1_(A300-000A)	1497	Hepg2	BRCA1_(A300-000A)	1427	373	327957	32601	-1.39478	1
Inactive	wgEncodeAwgTfbsHaibH1hescSix5Pcr1xUniPk.narrowPeak	ChIP H1-hESC SIX5	3425	H1-hesc	SIX5	2212	582	327172	32392	-1.41007	1
Inactive	wgEncodeAwgTfbsSydhH1hescCjunIggrabUniPk.narrowPeak	ChIP H1-hESC c-Jun	2148	H1-hesc	c-Jun	1812	485	327572	32489	-1.43225	1
Inactive	wgEncodeAwgTfbsSydhK562NelfeUniPk.narrowPeak	ChIP K562 NELFe	458	K562	NELFe	451	122	328933	32852	-1.43748	1
Inactive	wgEncodeAwgTfbsSydhHepg2Grp20ForsklnUniPk.narrowPeak	ChIP HepG2 GRp20	597	Hepg2	GRp20	615	168	328769	32806	-1.4529	1
Inactive	wgEncodeAwgTfbsSydhGm12878Brca1a300IggmusUniPk.narrowPeak	ChIP GM12878 BRCA1_(A300-000A)	551	Gm12878	BRCA1_(A300-000A)	532	147	328852	32827	-1.46885	1
Inactive	wgEncodeAwgTfbsHaibH1hescAtf2sc81188V0422111UniPk.narrowPeak	ChIP H1-hESC ATF2_(SC-81188)	5998	H1-hesc	ATF2_(SC-81188)	5963	1616	323421	31358	-1.48287	1
Inactive	wgEncodeAwgTfbsHaibH1hescSp1Pcr1xUniPk.narrowPeak	ChIP H1-hESC SP1	15110	H1-hesc	SP1	12513	3297	316871	29677	-1.49225	1
Inactive	wgEncodeAwgTfbsHaibH1hescTcf12Pcr1xUniPk.narrowPeak	ChIP H1-hESC TCF12	7833	H1-hesc	TCF12	5922	1727	323462	31247	-1.59411	1
Inactive	wgEncodeAwgTfbsHaibH1hescHdac2sc6296V0416102UniPk.narrowPeak	ChIP H1-hESC HDAC2_(SC-6296)	5644	H1-hesc	HDAC2_(SC-6296)	4519	1355	324865	31619	-1.62332	1
Inactive	wgEncodeAwgTfbsHaibH1hescRxraV0416102UniPk.narrowPeak	ChIP H1-hESC RXRA	1306	H1-hesc	RXRA	962	296	328422	32678	-1.62877	1
Inactive	wgEncodeAwgTfbsHaibH1hescP300V0416102UniPk.narrowPeak	ChIP H1-hESC p300	8934	H1-hesc	p300	7631	2420	321753	30554	-1.73965	1
Active	wgEncodeAwgTfbsSydhGm08714Znf274UcdUniPk.narrowPeak	ChIP GM08714 ZNF274	667	Gm08714	ZNF274	1	37	32352	329968	-1.85905	1
Inactive	wgEncodeAwgTfbsHaibH1hescPou5f1sc9081V0416102UniPk.narrowPeak	ChIP H1-hESC POU5F1_(SC-9081)	3997	H1-hesc	POU5F1_(SC-9081)	2779	1275	326605	31699	-2.24098	1
Inactive	wgEncodeAwgTfbsHaibH1hescNanogsc33759V0416102UniPk.narrowPeak	ChIP H1-hESC NANOG_(SC-33759)	5473	H1-hesc	NANOG_(SC-33759)	3906	2186	325478	30788	-2.5647	1
Inactive	wgEncodeAwgTfbsHaibH1hescBcl11aPcr1xUniPk.narrowPeak	ChIP H1-hESC BCL11A	2518	H1-hesc	BCL11A	1689	1023	327695	31951	-2.63502	1
Inactive	wgEncodeAwgTfbsSydhHelas3Znf274UcdUniPk.narrowPeak	ChIP HeLa-S3 ZNF274	101	Hela-s3	ZNF274	2	2	329382	32972	-3.32043	1

## Sheet: LOLA -- Primed ENCODE Segmentat
Enhancer activity	File name	Description	Region number	Cell type	A (support)	B	C	D	Observed/expected ratio (log2)	Adjusted p-value
Active	H1hesc_TSS.bed	TSS Segments	28620	H1hesc	5477	35828	26876	294177	0.742659	1.34199e-90
Inactive	H1hesc_R.bed	Repressed Segments	543759	H1hesc	184963	14574	144421	18400	0.693235	0
Active	Helas3_TSS.bed	TSS Segments	21741	Hela-s3	4020	27432	28333	302573	0.646127	1.68728e-53
Active	Huvec_TSS.bed	TSS Segments	19788	Huvec	3936	26945	28417	303060	0.639553	1.37795e-51
Active	H1hesc_E.bed	Enhancers Segments	52106	H1hesc	6400	45478	25953	284527	0.625563	1.17608e-74
Active	Hepg2_TSS.bed	TSS Segments	38099	Hepg2	4846	34229	27507	295776	0.606276	7.70974e-56
Active	K562_TSS.bed	TSS Segments	21127	K562	4257	30791	28096	299214	0.558136	5.51598e-43
Active	Gm12878_TSS.bed	TSS Segments	34222	Gm12878	4737	35228	27616	294777	0.521366	1.72345e-41
Active	H1hesc_WE.bed	Weak Enhancer Segments	123430	H1hesc	8064	67386	24289	262619	0.371714	2.81401e-33
Active	H1hesc_PF.bed	Promoter Flank Segments	33023	H1hesc	1689	14223	30664	315782	0.290325	4.69341e-06
Inactive	Helas3_R.bed	Repressed Segments	1594290	Hela-s3	218354	20407	111030	12567	0.276273	1.29499e-24
Inactive	Hepg2_R.bed	Repressed Segments	346815	Hepg2	206868	19243	122516	13731	0.268828	3.73599e-24
Inactive	Huvec_R.bed	Repressed Segments	1593561	Huvec	211357	19761	118027	13213	0.259851	2.3693e-22
Inactive	H1hesc_T.bed	Transcribed Segments	324955	H1hesc	62236	5380	267148	27594	0.256853	1.5271e-13
Active	Huvec_WE.bed	Weak Enhancer Segments	12143	Huvec	394	3377	31959	326628	0.253878	0.0942917
Inactive	K562_R.bed	Repressed Segments	459545	K562	213217	20006	116167	12968	0.25063	9.91395e-21
Inactive	Gm12878_R.bed	Repressed Segments	719258	Gm12878	218077	20622	111307	12352	0.230839	2.08437e-17
Inactive	Gm12878_T.bed	Transcribed Segments	621374	Gm12878	102357	9340	227027	23634	0.190137	5.6971e-11
Inactive	K562_T.bed	Transcribed Segments	336262	K562	67302	6077	262082	26897	0.184714	5.26915e-08
Active	K562_E.bed	Enhancers Segments	44380	K562	2146	19551	30207	310454	0.173871	0.00305207
Active	Hepg2_E.bed	Enhancers Segments	47879	Hepg2	3064	28400	29289	301605	0.151778	0.00214585
Inactive	Hepg2_T.bed	Transcribed Segments	222291	Hepg2	72071	6662	257313	26312	0.145658	1.3613e-05
Inactive	Huvec_T.bed	Transcribed Segments	1498149	Huvec	109674	10263	219710	22711	0.143578	6.34323e-07
Active	Helas3_WE.bed	Weak Enhancer Segments	62184	Hela-s3	1348	12497	31005	317508	0.14349	0.074657
Inactive	Helas3_T.bed	Transcribed Segments	1472755	Hela-s3	124585	11823	204799	21151	0.122074	1.53593e-05
Active	K562_WE.bed	Weak Enhancer Segments	38829	K562	1035	9796	31318	320209	0.111428	0.301995
Inactive	Gm12878_PF.bed	Promoter Flank Segments	38635	Gm12878	9930	924	319454	32050	0.108626	0.348952
Active	Helas3_E.bed	Enhancers Segments	41844	Hela-s3	2178	20718	30175	309287	0.107744	0.0981732
Inactive	Helas3_PF.bed	Promoter Flank Segments	22253	Hela-s3	6237	581	323147	32393	0.105813	0.559998
Active	Hepg2_PF.bed	Promoter Flank Segments	30648	Hepg2	1019	9699	31334	320306	0.103004	0.370329
Active	Gm12878_E.bed	Enhancers Segments	51760	Gm12878	2042	19637	30311	310368	0.0905719	0.214796
Active	Helas3_CTCF.bed	CTCF Segments	78385	Hela-s3	2214	21359	30139	308646	0.0861553	0.222793
Active	Hepg2_WE.bed	Weak Enhancer Segments	11040	Hepg2	388	3733	31965	326272	0.0853316	0.880531
Active	K562_CTCF.bed	CTCF Segments	70842	K562	1991	19228	30362	310777	0.0839197	0.277149
Active	Huvec_E.bed	Enhancers Segments	53526	Huvec	3294	31915	29059	298090	0.0823866	0.136798
Active	Huvec_PF.bed	Promoter Flank Segments	11639	Huvec	449	4330	31904	325675	0.0820705	0.858624
Active	Huvec_CTCF.bed	CTCF Segments	56516	Huvec	1667	16131	30686	313874	0.0800447	0.380322
Active	Gm12878_CTCF.bed	CTCF Segments	59190	Gm12878	1660	16296	30693	313709	0.0581949	0.639436
Inactive	Gm12878_WE.bed	Weak Enhancer Segments	48813	Gm12878	9378	906	320006	32068	0.0528069	0.909397
Active	H1hesc_CTCF.bed	CTCF Segments	96433	H1hesc	2664	26376	29689	303629	0.0467566	0.63657
Active	Hepg2_CTCF.bed	CTCF Segments	72023	Hepg2	1937	19278	30416	310727	0.0376911	0.893826
Active	K562_PF.bed	Promoter Flank Segments	8224	K562	287	2890	32066	327115	0.0187365	1
Inactive	K562_PF.bed	Promoter Flank Segments	8224	K562	2890	287	326494	32687	0.0116793	1
Inactive	Hepg2_CTCF.bed	CTCF Segments	72023	Hepg2	19264	1951	310120	31023	-0.0177961	1
Inactive	H1hesc_CTCF.bed	CTCF Segments	96433	H1hesc	26363	2677	303021	30297	-0.0223472	1
Active	Gm12878_WE.bed	Weak Enhancer Segments	48813	Gm12878	897	9387	31456	320618	-0.0380371	1
Inactive	Gm12878_CTCF.bed	CTCF Segments	59190	Gm12878	16280	1676	313104	31298	-0.0424998	1
Inactive	Huvec_PF.bed	Promoter Flank Segments	11639	Huvec	4330	449	325054	32525	-0.0514902	1
Inactive	Hepg2_WE.bed	Weak Enhancer Segments	11040	Hepg2	3732	389	325652	32585	-0.058959	1
Inactive	Huvec_E.bed	Enhancers Segments	53526	Huvec	31896	3313	297488	29661	-0.0590368	1
Inactive	Huvec_CTCF.bed	CTCF Segments	56516	Huvec	16116	1682	313268	31292	-0.0633017	1
Inactive	Gm12878_E.bed	Enhancers Segments	51760	Gm12878	19629	2050	309755	30924	-0.065052	1
Inactive	Helas3_CTCF.bed	CTCF Segments	78385	Hela-s3	21344	2229	308040	30745	-0.0653458	1
Inactive	K562_CTCF.bed	CTCF Segments	70842	K562	19212	2007	310172	30967	-0.0653841	1
Inactive	Helas3_E.bed	Enhancers Segments	41844	Hela-s3	20712	2184	308672	30790	-0.0801387	1
Inactive	Hepg2_PF.bed	Promoter Flank Segments	30648	Hepg2	9691	1027	319693	31947	-0.084751	1
Inactive	K562_WE.bed	Weak Enhancer Segments	38829	K562	9792	1039	319592	31935	-0.0866395	1
Active	Gm12878_PF.bed	Promoter Flank Segments	38635	Gm12878	916	9938	31437	320067	-0.091704	1
Active	Helas3_PF.bed	Promoter Flank Segments	22253	Hela-s3	575	6243	31778	323762	-0.0917773	1
Inactive	Hepg2_E.bed	Enhancers Segments	47879	Hepg2	28395	3069	300989	29905	-0.121491	1
Active	Helas3_T.bed	Transcribed Segments	1472755	Hela-s3	11598	124810	20755	205195	-0.122344	1
Active	Hepg2_T.bed	Transcribed Segments	222291	Hepg2	6572	72161	25781	257844	-0.134695	1
Inactive	Helas3_WE.bed	Weak Enhancer Segments	62184	Hela-s3	12476	1369	316908	31605	-0.137834	1
Inactive	K562_E.bed	Enhancers Segments	44380	K562	19540	2157	309844	30817	-0.150368	1
Active	Huvec_T.bed	Transcribed Segments	1498149	Huvec	9972	109965	22381	220040	-0.165621	1
Active	K562_T.bed	Transcribed Segments	336262	K562	5997	67382	26356	262623	-0.173258	1
Active	Gm12878_T.bed	Transcribed Segments	621374	Gm12878	9229	102468	23124	227537	-0.174236	1
Inactive	Huvec_WE.bed	Weak Enhancer Segments	12143	Huvec	3375	396	326009	32578	-0.231625	1
Active	H1hesc_T.bed	Transcribed Segments	324955	H1hesc	5320	62296	27033	267709	-0.241765	1
Active	Gm12878_R.bed	Repressed Segments	719258	Gm12878	20110	218589	12243	111416	-0.256289	1
Active	K562_R.bed	Repressed Segments	459545	K562	19469	213754	12884	116251	-0.283089	1
Inactive	H1hesc_PF.bed	Promoter Flank Segments	33023	H1hesc	14197	1715	315187	31259	-0.284557	1
Active	Huvec_R.bed	Repressed Segments	1593561	Huvec	19259	211859	13094	118146	-0.285887	1
Active	Hepg2_R.bed	Repressed Segments	346815	Hepg2	18722	207389	13631	122616	-0.30033	1
Active	Helas3_R.bed	Repressed Segments	1594290	Hela-s3	19874	218887	12479	111118	-0.306685	1
Inactive	H1hesc_WE.bed	Weak Enhancer Segments	123430	H1hesc	67335	8115	262049	24859	-0.345302	1
Inactive	Gm12878_TSS.bed	TSS Segments	34222	Gm12878	35222	4743	294162	28231	-0.48865	1
Inactive	K562_TSS.bed	TSS Segments	21127	K562	30785	4263	298599	28711	-0.526242	1
Inactive	Hepg2_TSS.bed	TSS Segments	38099	Hepg2	34223	4852	295161	28122	-0.573411	1
Inactive	H1hesc_E.bed	Enhancers Segments	52106	H1hesc	45471	6407	283913	26567	-0.590512	1
Inactive	Huvec_TSS.bed	TSS Segments	19788	Huvec	26940	3941	302444	29033	-0.60778	1
Inactive	Helas3_TSS.bed	TSS Segments	21741	Hela-s3	27427	4025	301957	28949	-0.614212	1
Inactive	H1hesc_TSS.bed	TSS Segments	28620	H1hesc	35821	5484	293563	27490	-0.709181	1
Active	H1hesc_R.bed	Repressed Segments	543759	H1hesc	14037	185500	18316	144505	-0.744138	1

## Sheet: Enrichr -- Core and Ext module 
Annotation category	Enhancer group	Term	Enrichr combined score	Adjusted P-value
ENCODE_and_ChEA_Consensus_TFs_from_ChIP-X	Core	TCF3 CHEA	58.073	7.56285e-12
ENCODE_and_ChEA_Consensus_TFs_from_ChIP-X	Core	GATA2 CHEA	50.7911	1.23596e-09
ENCODE_and_ChEA_Consensus_TFs_from_ChIP-X	Core	SOX2 CHEA	41.7406	1.67233e-07
ENCODE_and_ChEA_Consensus_TFs_from_ChIP-X	Core	NANOG CHEA	32.7838	1.05716e-05
ENCODE_and_ChEA_Consensus_TFs_from_ChIP-X	Core	KLF4 CHEA	30.7384	2.43824e-05
ENCODE_and_ChEA_Consensus_TFs_from_ChIP-X	Core	POU5F1 CHEA	25.8649	0.000335724
ENCODE_and_ChEA_Consensus_TFs_from_ChIP-X	Core	GATA1 CHEA	23.2187	0.000778626
ENCODE_and_ChEA_Consensus_TFs_from_ChIP-X	Core	TP63 CHEA	21.5969	0.00129077
ENCODE_and_ChEA_Consensus_TFs_from_ChIP-X	Core	ZBTB7A ENCODE	17.1966	0.0351962
ENCODE_and_ChEA_Consensus_TFs_from_ChIP-X	Core	RUNX1 CHEA	16.42	0.0486322
ENCODE_and_ChEA_Consensus_TFs_from_ChIP-X	Core	CTCF ENCODE	14.9499	0.0800051
ENCODE_and_ChEA_Consensus_TFs_from_ChIP-X	Core	SMAD4 CHEA	13.6015	0.417209
ENCODE_and_ChEA_Consensus_TFs_from_ChIP-X	Core	SALL4 CHEA	10.5933	1
ENCODE_and_ChEA_Consensus_TFs_from_ChIP-X	Core	REST CHEA	9.70235	1
ENCODE_and_ChEA_Consensus_TFs_from_ChIP-X	Core	FOSL2 ENCODE	8.628	1
ENCODE_and_ChEA_Consensus_TFs_from_ChIP-X	Core	HNF4A ENCODE	8.4289	1
ENCODE_and_ChEA_Consensus_TFs_from_ChIP-X	Core	TP53 CHEA	7.12175	1
ENCODE_and_ChEA_Consensus_TFs_from_ChIP-X	Core	ESR1 CHEA	6.33933	1
ENCODE_and_ChEA_Consensus_TFs_from_ChIP-X	Core	RAD21 ENCODE	5.68287	1
ENCODE_and_ChEA_Consensus_TFs_from_ChIP-X	Core	SMC3 ENCODE	4.93043	1
ENCODE_and_ChEA_Consensus_TFs_from_ChIP-X	Core	RELA ENCODE	4.54619	1
ENCODE_and_ChEA_Consensus_TFs_from_ChIP-X	Core	TRIM28 CHEA	4.4682	1
ENCODE_and_ChEA_Consensus_TFs_from_ChIP-X	Core	RCOR1 ENCODE	3.86103	1
ENCODE_and_ChEA_Consensus_TFs_from_ChIP-X	Core	BCL3 ENCODE	3.34416	1
ENCODE_and_ChEA_Consensus_TFs_from_ChIP-X	Core	TCF3 ENCODE	3.24787	1
ENCODE_and_ChEA_Consensus_TFs_from_ChIP-X	Core	NFE2L2 CHEA	2.90909	1
ENCODE_and_ChEA_Consensus_TFs_from_ChIP-X	Core	FOXA2 ENCODE	2.69906	1
ENCODE_and_ChEA_Consensus_TFs_from_ChIP-X	Core	EGR1 CHEA	2.59752	1
ENCODE_and_ChEA_Consensus_TFs_from_ChIP-X	Core	SPI1 CHEA	2.52932	1
ENCODE_and_ChEA_Consensus_TFs_from_ChIP-X	Core	ZC3H11A ENCODE	1.04951	1
ENCODE_and_ChEA_Consensus_TFs_from_ChIP-X	Core	CEBPB ENCODE	1.04159	1
ENCODE_and_ChEA_Consensus_TFs_from_ChIP-X	Core	MYOD1 ENCODE	1.02953	1
ENCODE_and_ChEA_Consensus_TFs_from_ChIP-X	Core	EZH2 CHEA	1.00087	1
ENCODE_and_ChEA_Consensus_TFs_from_ChIP-X	Core	SUZ12 CHEA	0.694275	1
ENCODE_and_ChEA_Consensus_TFs_from_ChIP-X	Core	FOS ENCODE	0.689957	1
ENCODE_and_ChEA_Consensus_TFs_from_ChIP-X	Core	PPARD CHEA	0.648829	1
ENCODE_and_ChEA_Consensus_TFs_from_ChIP-X	Core	PPARG CHEA	0.499151	1
ENCODE_and_ChEA_Consensus_TFs_from_ChIP-X	Core	ZKSCAN1 ENCODE	0.48268	1
ENCODE_and_ChEA_Consensus_TFs_from_ChIP-X	Core	CHD1 ENCODE	0.304179	1
ENCODE_and_ChEA_Consensus_TFs_from_ChIP-X	Core	UBTF ENCODE	0.287774	1
ENCODE_and_ChEA_Consensus_TFs_from_ChIP-X	Core	FOXA1 ENCODE	0.229385	1
ENCODE_and_ChEA_Consensus_TFs_from_ChIP-X	Core	RFX5 ENCODE	0.190266	1
ENCODE_and_ChEA_Consensus_TFs_from_ChIP-X	Core	E2F1 CHEA	0.11107	1
ENCODE_and_ChEA_Consensus_TFs_from_ChIP-X	Core	CEBPD ENCODE	0.0913982	1
ENCODE_and_ChEA_Consensus_TFs_from_ChIP-X	Core	GABPA ENCODE	-7.41644e-10	1
ENCODE_and_ChEA_Consensus_TFs_from_ChIP-X	Core	ELF1 ENCODE	-7.43826e-10	1
ENCODE_and_ChEA_Consensus_TFs_from_ChIP-X	Core	TAF1 ENCODE	-1.58203e-08	1
ENCODE_and_ChEA_Consensus_TFs_from_ChIP-X	Core	CREB1 ENCODE	-2.5038e-08	1
ENCODE_and_ChEA_Consensus_TFs_from_ChIP-X	Core	BRCA1 ENCODE	-2.78042e-07	1
ENCODE_and_ChEA_Consensus_TFs_from_ChIP-X	Core	YY1 ENCODE	-1.79596e-06	1
ENCODE_and_ChEA_Consensus_TFs_from_ChIP-X	Core	BCLAF1 ENCODE	-3.94002e-05	1
ENCODE_and_ChEA_Consensus_TFs_from_ChIP-X	Core	ATF2 ENCODE	-0.0001564	1
ENCODE_and_ChEA_Consensus_TFs_from_ChIP-X	Core	NRF1 ENCODE	-0.000195981	1
ENCODE_and_ChEA_Consensus_TFs_from_ChIP-X	Core	ZBTB33 ENCODE	-0.000254454	1
ENCODE_and_ChEA_Consensus_TFs_from_ChIP-X	Core	FLI1 ENCODE	-0.000536664	1
ENCODE_and_ChEA_Consensus_TFs_from_ChIP-X	Core	SIX5 ENCODE	-0.00103256	1
ENCODE_and_ChEA_Consensus_TFs_from_ChIP-X	Core	MAX ENCODE	-0.00224689	1
ENCODE_and_ChEA_Consensus_TFs_from_ChIP-X	Core	SIN3A ENCODE	-0.00967841	1
ENCODE_and_ChEA_Consensus_TFs_from_ChIP-X	Core	NR2C2 ENCODE	-0.0118742	1
ENCODE_and_ChEA_Consensus_TFs_from_ChIP-X	Core	PML ENCODE	-0.0173268	1
ENCODE_and_ChEA_Consensus_TFs_from_ChIP-X	Core	NFYB ENCODE	-0.0258735	1
ENCODE_and_ChEA_Consensus_TFs_from_ChIP-X	Core	MYC ENCODE	-0.0283905	1
ENCODE_and_ChEA_Consensus_TFs_from_ChIP-X	Core	TCF7L2 ENCODE	-0.033557	1
ENCODE_and_ChEA_Consensus_TFs_from_ChIP-X	Core	ZMIZ1 ENCODE	-0.0355048	1
ENCODE_and_ChEA_Consensus_TFs_from_ChIP-X	Core	IRF3 ENCODE	-0.0430105	1
ENCODE_and_ChEA_Consensus_TFs_from_ChIP-X	Core	TRIM28 ENCODE	-0.0439391	1
ENCODE_and_ChEA_Consensus_TFs_from_ChIP-X	Core	EGR1 ENCODE	-0.0460245	1
ENCODE_and_ChEA_Consensus_TFs_from_ChIP-X	Core	STAT3 CHEA	-0.0497932	1
ENCODE_and_ChEA_Consensus_TFs_from_ChIP-X	Core	SP2 ENCODE	-0.05278	1
ENCODE_and_ChEA_Consensus_TFs_from_ChIP-X	Core	AR CHEA	-0.0580235	1
ENCODE_and_ChEA_Consensus_TFs_from_ChIP-X	Core	IRF8 CHEA	-0.0603162	1
ENCODE_and_ChEA_Consensus_TFs_from_ChIP-X	Core	YY1 CHEA	-0.0606643	1
ENCODE_and_ChEA_Consensus_TFs_from_ChIP-X	Core	STAT3 ENCODE	-0.062293	1
ENCODE_and_ChEA_Consensus_TFs_from_ChIP-X	Core	EZH2 ENCODE	-0.0724793	1
ENCODE_and_ChEA_Consensus_TFs_from_ChIP-X	Core	NFYA ENCODE	-0.0811525	1
ENCODE_and_ChEA_Consensus_TFs_from_ChIP-X	Core	MYC CHEA	-0.0814549	1
ENCODE_and_ChEA_Consensus_TFs_from_ChIP-X	Core	E2F6 ENCODE	-0.0830495	1
ENCODE_and_ChEA_Consensus_TFs_from_ChIP-X	Core	NFIC ENCODE	-0.0831892	1
ENCODE_and_ChEA_Consensus_TFs_from_ChIP-X	Core	E2F4 ENCODE	-0.0896081	1
ENCODE_and_ChEA_Consensus_TFs_from_ChIP-X	Core	VDR CHEA	-0.0907672	1
ENCODE_and_ChEA_Consensus_TFs_from_ChIP-X	Core	STAT5A ENCODE	-0.109567	1
ENCODE_and_ChEA_Consensus_TFs_from_ChIP-X	Core	REST ENCODE	-0.112191	1
ENCODE_and_ChEA_Consensus_TFs_from_ChIP-X	Core	USF1 ENCODE	-0.112801	1
ENCODE_and_ChEA_Consensus_TFs_from_ChIP-X	Core	TAF7 ENCODE	-0.12674	1
ENCODE_and_ChEA_Consensus_TFs_from_ChIP-X	Core	IRF1 ENCODE	-0.140519	1
ENCODE_and_ChEA_Consensus_TFs_from_ChIP-X	Core	FOXM1 ENCODE	-0.141771	1
ENCODE_and_ChEA_Consensus_TFs_from_ChIP-X	Core	ZNF384 ENCODE	-0.157317	1
ENCODE_and_ChEA_Consensus_TFs_from_ChIP-X	Core	SP1 ENCODE	-0.163864	1
ENCODE_and_ChEA_Consensus_TFs_from_ChIP-X	Core	USF2 ENCODE	-0.164607	1
ENCODE_and_ChEA_Consensus_TFs_from_ChIP-X	Core	BHLHE40 ENCODE	-0.166063	1
ENCODE_and_ChEA_Consensus_TFs_from_ChIP-X	Core	PBX3 ENCODE	-0.167857	1
ENCODE_and_ChEA_Consensus_TFs_from_ChIP-X	Core	ETS1 ENCODE	-0.169432	1
ENCODE_and_ChEA_Consensus_TFs_from_ChIP-X	Core	ATF3 ENCODE	-0.175802	1
ENCODE_and_ChEA_Consensus_TFs_from_ChIP-X	Core	SPI1 ENCODE	-0.177393	1
ENCODE_and_ChEA_Consensus_TFs_from_ChIP-X	Core	HDAC2 ENCODE	-0.180761	1
ENCODE_and_ChEA_Consensus_TFs_from_ChIP-X	Core	SRF ENCODE	-0.18162	1
ENCODE_and_ChEA_Consensus_TFs_from_ChIP-X	Core	NELFE ENCODE	-0.190359	1
ENCODE_and_ChEA_Consensus_TFs_from_ChIP-X	Core	CREB1 CHEA	-0.233459	1
ENCODE_and_ChEA_Consensus_TFs_from_ChIP-X	Core	FOXP2 ENCODE	-0.248356	1
ENCODE_and_ChEA_Consensus_TFs_from_ChIP-X	Core	ERG CHEA	-0.351772	1
ENCODE_and_ChEA_Consensus_TFs_from_ChIP-X	Core	CBX3 ENCODE	-0.71012	1
ENCODE_and_ChEA_Consensus_TFs_from_ChIP-X	Core	SUZ12 ENCODE	-0.742539	1
ENCODE_and_ChEA_Consensus_TFs_from_ChIP-X	Core	ZEB1 ENCODE	-0.795128	1
ENCODE_and_ChEA_Consensus_TFs_from_ChIP-X	Core	KAT2A ENCODE	-1.10877	1
ENCODE_and_ChEA_Consensus_TFs_from_ChIP-X	Extended	TAF1 ENCODE	122.008	3.46757e-27
ENCODE_and_ChEA_Consensus_TFs_from_ChIP-X	Extended	YY1 ENCODE	112.846	6.50778e-26
ENCODE_and_ChEA_Consensus_TFs_from_ChIP-X	Extended	BRCA1 ENCODE	86.6862	2.29422e-19
ENCODE_and_ChEA_Consensus_TFs_from_ChIP-X	Extended	ATF2 ENCODE	66.2718	6.73539e-14
ENCODE_and_ChEA_Consensus_TFs_from_ChIP-X	Extended	NFYB ENCODE	56.4881	1.26915e-12
ENCODE_and_ChEA_Consensus_TFs_from_ChIP-X	Extended	E2F1 CHEA	55.9697	2.34759e-12
ENCODE_and_ChEA_Consensus_TFs_from_ChIP-X	Extended	PML ENCODE	51.3017	8.00557e-11
ENCODE_and_ChEA_Consensus_TFs_from_ChIP-X	Extended	CREB1 ENCODE	46.5211	1.70601e-10
ENCODE_and_ChEA_Consensus_TFs_from_ChIP-X	Extended	MAX ENCODE	44.5342	1.14432e-10
ENCODE_and_ChEA_Consensus_TFs_from_ChIP-X	Extended	ELF1 ENCODE	42.6207	4.44004e-10
ENCODE_and_ChEA_Consensus_TFs_from_ChIP-X	Extended	E2F6 ENCODE	36.6176	6.10989e-09
ENCODE_and_ChEA_Consensus_TFs_from_ChIP-X	Extended	CREB1 CHEA	33.945	6.54719e-09
ENCODE_and_ChEA_Consensus_TFs_from_ChIP-X	Extended	NFYA ENCODE	30.9633	3.33526e-07
ENCODE_and_ChEA_Consensus_TFs_from_ChIP-X	Extended	E2F4 ENCODE	30.7522	4.80846e-07
ENCODE_and_ChEA_Consensus_TFs_from_ChIP-X	Extended	GABPA ENCODE	27.7909	1.59274e-06
ENCODE_and_ChEA_Consensus_TFs_from_ChIP-X	Extended	MYC ENCODE	23.0054	6.11327e-06
ENCODE_and_ChEA_Consensus_TFs_from_ChIP-X	Extended	SIN3A ENCODE	22.7459	4.11502e-05
ENCODE_and_ChEA_Consensus_TFs_from_ChIP-X	Extended	PBX3 ENCODE	21.7287	4.46355e-05
ENCODE_and_ChEA_Consensus_TFs_from_ChIP-X	Extended	UBTF ENCODE	19.2627	5.22147e-05
ENCODE_and_ChEA_Consensus_TFs_from_ChIP-X	Extended	FOS ENCODE	18.7121	0.00037634
ENCODE_and_ChEA_Consensus_TFs_from_ChIP-X	Extended	STAT3 ENCODE	17.3029	0.0004604
ENCODE_and_ChEA_Consensus_TFs_from_ChIP-X	Extended	NRF1 ENCODE	16.1856	0.00040839
ENCODE_and_ChEA_Consensus_TFs_from_ChIP-X	Extended	USF1 ENCODE	15.8714	0.000534096
ENCODE_and_ChEA_Consensus_TFs_from_ChIP-X	Extended	SP1 ENCODE	14.8382	0.000817908
ENCODE_and_ChEA_Consensus_TFs_from_ChIP-X	Extended	SP2 ENCODE	13.8915	0.00118816
ENCODE_and_ChEA_Consensus_TFs_from_ChIP-X	Extended	IRF3 ENCODE	12.9441	0.00359992
ENCODE_and_ChEA_Consensus_TFs_from_ChIP-X	Extended	MYC CHEA	11.3114	0.00605802
ENCODE_and_ChEA_Consensus_TFs_from_ChIP-X	Extended	SIX5 ENCODE	10.5718	0.00607567
ENCODE_and_ChEA_Consensus_TFs_from_ChIP-X	Extended	ZBTB33 ENCODE	10.431	0.00608011
ENCODE_and_ChEA_Consensus_TFs_from_ChIP-X	Extended	SPI1 CHEA	8.21181	0.00854177
ENCODE_and_ChEA_Consensus_TFs_from_ChIP-X	Extended	EGR1 ENCODE	7.62628	0.0879902
ENCODE_and_ChEA_Consensus_TFs_from_ChIP-X	Extended	CTCF ENCODE	7.44426	0.0116667
ENCODE_and_ChEA_Consensus_TFs_from_ChIP-X	Extended	ZNF384 ENCODE	6.76384	0.091014
ENCODE_and_ChEA_Consensus_TFs_from_ChIP-X	Extended	TCF3 ENCODE	6.20069	0.0553448
ENCODE_and_ChEA_Consensus_TFs_from_ChIP-X	Extended	USF2 ENCODE	5.94355	0.105097
ENCODE_and_ChEA_Consensus_TFs_from_ChIP-X	Extended	SMC3 ENCODE	4.76583	0.142419
ENCODE_and_ChEA_Consensus_TFs_from_ChIP-X	Extended	TAF7 ENCODE	4.25863	0.347591
ENCODE_and_ChEA_Consensus_TFs_from_ChIP-X	Extended	SPI1 ENCODE	4.04635	0.341123
ENCODE_and_ChEA_Consensus_TFs_from_ChIP-X	Extended	CEBPD ENCODE	3.83693	0.384355
ENCODE_and_ChEA_Consensus_TFs_from_ChIP-X	Extended	NFIC ENCODE	2.79012	0.689219
ENCODE_and_ChEA_Consensus_TFs_from_ChIP-X	Extended	BCLAF1 ENCODE	2.02919	1
ENCODE_and_ChEA_Consensus_TFs_from_ChIP-X	Extended	FLI1 ENCODE	1.86543	1
ENCODE_and_ChEA_Consensus_TFs_from_ChIP-X	Extended	ZBTB7A ENCODE	1.09454	1
ENCODE_and_ChEA_Consensus_TFs_from_ChIP-X	Extended	CHD1 ENCODE	0.490277	1
ENCODE_and_ChEA_Consensus_TFs_from_ChIP-X	Extended	ZMIZ1 ENCODE	-0.00875579	1
ENCODE_and_ChEA_Consensus_TFs_from_ChIP-X	Extended	EZH2 CHEA	-0.0438001	1
ENCODE_and_ChEA_Consensus_TFs_from_ChIP-X	Extended	FOXP2 ENCODE	-0.0755609	1
ENCODE_and_ChEA_Consensus_TFs_from_ChIP-X	Extended	TCF7L2 ENCODE	-0.110921	1
ENCODE_and_ChEA_Consensus_TFs_from_ChIP-X	Extended	SUZ12 ENCODE	-0.124281	1
ENCODE_and_ChEA_Consensus_TFs_from_ChIP-X	Extended	REST ENCODE	-0.162772	1
ENCODE_and_ChEA_Consensus_TFs_from_ChIP-X	Extended	STAT3 CHEA	-0.322253	1
ENCODE_and_ChEA_Consensus_TFs_from_ChIP-X	Extended	REST CHEA	-0.326635	1
ENCODE_and_ChEA_Consensus_TFs_from_ChIP-X	Extended	EZH2 ENCODE	-0.378194	1
ENCODE_and_ChEA_Consensus_TFs_from_ChIP-X	Extended	FOXA2 ENCODE	-0.418409	1
ENCODE_and_ChEA_Consensus_TFs_from_ChIP-X	Extended	TCF3 CHEA	-0.434775	1
ENCODE_and_ChEA_Consensus_TFs_from_ChIP-X	Extended	SUZ12 CHEA	-0.623244	1
ENCODE_and_ChEA_Consensus_TFs_from_ChIP-X	Extended	AR CHEA	-0.902912	1
ENCODE_and_ChEA_Consensus_TFs_from_ChIP-X	Extended	SOX2 CHEA	-0.909031	1
ENCODE_and_ChEA_Consensus_TFs_from_ChIP-X	Extended	NANOG CHEA	-1.12268	1
ENCODE_and_ChEA_Consensus_TFs_from_ChIP-X	Extended	TP53 CHEA	-1.18115	1
ENCODE_and_ChEA_Consensus_TFs_from_ChIP-X	Extended	RCOR1 ENCODE	-1.22705	1
ENCODE_and_ChEA_Consensus_TFs_from_ChIP-X	Extended	BHLHE40 ENCODE	-1.25621	1
ENCODE_and_ChEA_Consensus_TFs_from_ChIP-X	Extended	MYOD1 ENCODE	-1.29635	1
ENCODE_and_ChEA_Consensus_TFs_from_ChIP-X	Extended	ERG CHEA	-1.41247	1
ENCODE_and_ChEA_Consensus_TFs_from_ChIP-X	Extended	VDR CHEA	-1.59799	1
ENCODE_and_ChEA_Consensus_TFs_from_ChIP-X	Extended	STAT5A ENCODE	-1.62775	1
ENCODE_and_ChEA_Consensus_TFs_from_ChIP-X	Extended	BCL3 ENCODE	-1.63145	1
ENCODE_and_ChEA_Consensus_TFs_from_ChIP-X	Extended	RAD21 ENCODE	-1.65958	1
ENCODE_and_ChEA_Consensus_TFs_from_ChIP-X	Extended	IRF8 CHEA	-1.67974	1
ENCODE_and_ChEA_Consensus_TFs_from_ChIP-X	Extended	NR2C2 ENCODE	-1.69421	1
ENCODE_and_ChEA_Consensus_TFs_from_ChIP-X	Extended	RFX5 ENCODE	-1.73248	1
ENCODE_and_ChEA_Consensus_TFs_from_ChIP-X	Extended	GATA2 CHEA	-1.8074	1
ENCODE_and_ChEA_Consensus_TFs_from_ChIP-X	Extended	YY1 CHEA	-1.86878	1
ENCODE_and_ChEA_Consensus_TFs_from_ChIP-X	Extended	RUNX1 CHEA	-1.87606	1
ENCODE_and_ChEA_Consensus_TFs_from_ChIP-X	Extended	GATA1 CHEA	-1.90566	1
ENCODE_and_ChEA_Consensus_TFs_from_ChIP-X	Extended	RELA ENCODE	-1.92155	1
ENCODE_and_ChEA_Consensus_TFs_from_ChIP-X	Extended	HNF4A ENCODE	-2.02625	1
ENCODE_and_ChEA_Consensus_TFs_from_ChIP-X	Extended	ZKSCAN1 ENCODE	-2.06541	1
ENCODE_and_ChEA_Consensus_TFs_from_ChIP-X	Extended	SMAD4 CHEA	-2.07812	1
ENCODE_and_ChEA_Consensus_TFs_from_ChIP-X	Extended	KLF4 CHEA	-2.07905	1
ENCODE_and_ChEA_Consensus_TFs_from_ChIP-X	Extended	SALL4 CHEA	-2.1984	1
ENCODE_and_ChEA_Consensus_TFs_from_ChIP-X	Extended	TP63 CHEA	-2.20614	1
ENCODE_and_ChEA_Consensus_TFs_from_ChIP-X	Extended	NFE2L2 CHEA	-2.22932	1
ENCODE_and_ChEA_Consensus_TFs_from_ChIP-X	Extended	SRF ENCODE	-2.24878	1
ENCODE_and_ChEA_Consensus_TFs_from_ChIP-X	Extended	PPARG CHEA	-2.28112	1
ENCODE_and_ChEA_Consensus_TFs_from_ChIP-X	Extended	PPARD CHEA	-2.36009	1
ENCODE_and_ChEA_Consensus_TFs_from_ChIP-X	Extended	HDAC2 ENCODE	-2.37175	1
ENCODE_and_ChEA_Consensus_TFs_from_ChIP-X	Extended	NELFE ENCODE	-2.40376	1
ENCODE_and_ChEA_Consensus_TFs_from_ChIP-X	Extended	ETS1 ENCODE	-2.44979	1
ENCODE_and_ChEA_Consensus_TFs_from_ChIP-X	Extended	EGR1 CHEA	-2.45897	1
ENCODE_and_ChEA_Consensus_TFs_from_ChIP-X	Extended	IRF1 ENCODE	-2.47116	1
ENCODE_and_ChEA_Consensus_TFs_from_ChIP-X	Extended	POU5F1 CHEA	-2.58076	1
ENCODE_and_ChEA_Consensus_TFs_from_ChIP-X	Extended	TRIM28 CHEA	-2.84826	1
ENCODE_and_ChEA_Consensus_TFs_from_ChIP-X	Extended	FOXA1 ENCODE	-2.87471	1
ENCODE_and_ChEA_Consensus_TFs_from_ChIP-X	Extended	FOSL2 ENCODE	-2.93108	1
ENCODE_and_ChEA_Consensus_TFs_from_ChIP-X	Extended	FOXM1 ENCODE	-3.83259	1
ENCODE_and_ChEA_Consensus_TFs_from_ChIP-X	Extended	ESR1 CHEA	-3.86472	1
ENCODE_and_ChEA_Consensus_TFs_from_ChIP-X	Extended	CEBPB ENCODE	-4.10855	1
ENCODE_and_ChEA_Consensus_TFs_from_ChIP-X	Extended	ATF3 ENCODE	-4.41095	1
ENCODE_and_ChEA_Consensus_TFs_from_ChIP-X	Extended	ZC3H11A ENCODE	-4.42453	1
ENCODE_and_ChEA_Consensus_TFs_from_ChIP-X	Extended	TRIM28 ENCODE	-4.50129	1
ENCODE_and_ChEA_Consensus_TFs_from_ChIP-X	Extended	ZEB1 ENCODE	-5.09787	1
ENCODE_and_ChEA_Consensus_TFs_from_ChIP-X	Extended	CBX3 ENCODE	-6.31824	1
ENCODE_and_ChEA_Consensus_TFs_from_ChIP-X	Extended	KAT2A ENCODE	-8.72224	1
Single_Gene_Perturbations_from_GEO_down	Core	Nfe2l2 KO (mouse) GSE18344	50.49	1.06546e-06
Single_Gene_Perturbations_from_GEO_down	Core	Nfe2l2 KO (mouse) GSE18344	42.4936	2.95466e-05
Single_Gene_Perturbations_from_GEO_down	Core	POU5F1 KD () GSE21135	38.3712	1.21348e-07
Single_Gene_Perturbations_from_GEO_down	Core	TP63 KD p63 () GSE20286	35.7348	3.17048e-06
Single_Gene_Perturbations_from_GEO_down	Core	Nfe2l2 KO (mouse) GSE18344	34.6739	0.000559169
Single_Gene_Perturbations_from_GEO_down	Core	POU5F1 OE () GSE34920	33.1782	1.39816e-05
Single_Gene_Perturbations_from_GEO_down	Core	SOX2 KO () GSE59234	32.9157	4.72794e-05
Single_Gene_Perturbations_from_GEO_down	Core	NANOG KD () GSE34904	32.7591	4.61816e-05
Single_Gene_Perturbations_from_GEO_down	Core	Nfe2l2 KO (mouse) GSE18344	31.6958	0.0157108
Single_Gene_Perturbations_from_GEO_down	Core	SOX2 OE () GSE34920	26.0699	0.00281296
Single_Gene_Perturbations_from_GEO_down	Core	Psap hypomorphic prosaposin deficiency (mouse) GSE8307	24.2913	0.0203377
Single_Gene_Perturbations_from_GEO_down	Core	POU5F1 KD () GSE34904	23.9791	0.00839097
Single_Gene_Perturbations_from_GEO_down	Core	POU5F1 KD () GSE21135	23.5008	0.00223905
Single_Gene_Perturbations_from_GEO_down	Core	Pten KO (mouse) GSE47520	22.9872	0.0170544
Single_Gene_Perturbations_from_GEO_down	Core	JAG1 OE () GSE16906	22.9221	0.0100445
Single_Gene_Perturbations_from_GEO_down	Core	NOTCH3 KD () GSE27424	22.6895	0.0286206
Single_Gene_Perturbations_from_GEO_down	Core	RPS24 OE () GSE9951	22.4451	0.0607519
Single_Gene_Perturbations_from_GEO_down	Core	Mycn OE (mouse) GSE6077	22.2499	0.0548486
Single_Gene_Perturbations_from_GEO_down	Core	Tgfbr2 KO (mouse) GSE36778	22.082	0.0164979
Single_Gene_Perturbations_from_GEO_down	Core	SOX2 KD () GSE34904	21.6615	0.0271673
Single_Gene_Perturbations_from_GEO_down	Core	SNORD15B OE (mouse) GSE55389	21.5575	0.10125
Single_Gene_Perturbations_from_GEO_down	Core	Rb1 Deficiency (mouse) GSE934	20.6502	0.0294177
Single_Gene_Perturbations_from_GEO_down	Core	NANOG OE () GSE34920	20.5807	0.0426103
Single_Gene_Perturbations_from_GEO_down	Core	Cftr KO (mouse) GSE5715	20.4867	0.160583
Single_Gene_Perturbations_from_GEO_down	Core	Htt Huntington's Disease mutation (mouse) GSE857	19.9004	0.0819495
Single_Gene_Perturbations_from_GEO_down	Core	Htt Mutation (HTT exon1 142Q) (mouse) GSE3248	19.1631	0.160583
Single_Gene_Perturbations_from_GEO_down	Core	SOX2 KO () GSE59234	18.8797	0.0799643
Single_Gene_Perturbations_from_GEO_down	Core	HSF1 KD () GSE3697	18.3453	0.188308
Single_Gene_Perturbations_from_GEO_down	Core	Nfia Deficiency (mouse) GSE4623	18.1849	0.259087
Single_Gene_Perturbations_from_GEO_down	Core	Htt Mutation (HTT exon1 142Q) (mouse) GSE3248	17.9022	0.209007
Single_Gene_Perturbations_from_GEO_down	Core	Pten KO (mouse) GSE64302	17.7043	0.244376
Single_Gene_Perturbations_from_GEO_down	Core	BRAF Drug () GSE50791	17.616	0.169243
Single_Gene_Perturbations_from_GEO_down	Core	SYK Depletion () GSE16200	17.4718	0.134602
Single_Gene_Perturbations_from_GEO_down	Core	ERBB2 OE () GSE43907	17.4449	0.305642
Single_Gene_Perturbations_from_GEO_down	Core	Msgn1 OE (mouse) GSE29848	17.3288	0.665588
Single_Gene_Perturbations_from_GEO_down	Core	Ppt1 KO (mouse) GSE15379	17.3223	0.514926
Single_Gene_Perturbations_from_GEO_down	Core	SYK KD () GSE16200	17.0714	0.192091
Single_Gene_Perturbations_from_GEO_down	Core	TP63 () GSE20286	16.7295	0.252922
Single_Gene_Perturbations_from_GEO_down	Core	Stat3 deficiency (mouse) GSE6846	16.529	0.645192
Single_Gene_Perturbations_from_GEO_down	Core	Srf homozygous Srf mutant (non-binding Srf treat) (mouse) GSE194	16.4226	0.604625
Single_Gene_Perturbations_from_GEO_down	Core	MED12 KD () GSE38252	16.073	0.405854
Single_Gene_Perturbations_from_GEO_down	Core	TOX3 OE () GSE57856	16.0581	0.5761
Single_Gene_Perturbations_from_GEO_down	Core	CHEK1 KD () GSE54268	15.9841	0.853993
Single_Gene_Perturbations_from_GEO_down	Core	DNMT1 Inhibition - (laccaic acid A) () GSE45804	15.7666	0.52791
Single_Gene_Perturbations_from_GEO_down	Core	PPARA agonist activation () GSE17251	15.3968	0.946664
Single_Gene_Perturbations_from_GEO_down	Core	BRAF Drug () GSE50791	15.2204	0.808301
Single_Gene_Perturbations_from_GEO_down	Core	KMT2D KD () GSE37570	15.1723	0.776208
Single_Gene_Perturbations_from_GEO_down	Core	CDH11 KD () GSE14943	15.0365	0.512005
Single_Gene_Perturbations_from_GEO_down	Core	ERBB2 KO () GSE23988	15.014	1
Single_Gene_Perturbations_from_GEO_down	Core	VGLL4 OE () GSE44590	14.9806	0.771553
Single_Gene_Perturbations_from_GEO_down	Core	CHEK2 KD () GSE54268	14.7048	1
Single_Gene_Perturbations_from_GEO_down	Core	Htt Mutation (mouse) GSE3621	14.7045	1
Single_Gene_Perturbations_from_GEO_down	Core	Nfe2l2 Deficiency (mouse) GSE7810	14.6438	1
Single_Gene_Perturbations_from_GEO_down	Core	MIR20A KD () GSE19690	14.5847	1
Single_Gene_Perturbations_from_GEO_down	Core	Jun KO (mouse) GSE27028	14.5769	1
Single_Gene_Perturbations_from_GEO_down	Core	RB1 KD () GSE50532	14.5133	0.779404
Single_Gene_Perturbations_from_GEO_down	Core	Mkl2 KO (mouse) GSE38316	14.5036	1
Single_Gene_Perturbations_from_GEO_down	Core	Zfp42 KD (mouse) GSE9978	14.3961	1
Single_Gene_Perturbations_from_GEO_down	Core	PLK1 druginhibition () GSE46856	14.3705	1
Single_Gene_Perturbations_from_GEO_down	Core	Bmpr1a KO (mouse) GSE48092	14.1075	1
Single_Gene_Perturbations_from_GEO_down	Core	Emd KO (mouse) GSE6399	13.9803	1
Single_Gene_Perturbations_from_GEO_down	Core	Gata1 DeltaN mutation (mouse) GSE2433	13.9615	1
Single_Gene_Perturbations_from_GEO_down	Core	AKAP12 OE () GSE9951	13.934	1
Single_Gene_Perturbations_from_GEO_down	Core	ATM KD () GSE54268	13.9174	1
Single_Gene_Perturbations_from_GEO_down	Core	Sox10 KO (mouse) GSE12007	13.7931	1
Single_Gene_Perturbations_from_GEO_down	Core	Rb1 KO (mouse) GSE934	13.7799	1
Single_Gene_Perturbations_from_GEO_down	Core	SYK KD () GSE16200	13.6998	1
Single_Gene_Perturbations_from_GEO_down	Core	ATM KD () GSE54268	13.6026	1
Single_Gene_Perturbations_from_GEO_down	Core	FH Heterozygous germline mutations () GSE2724	13.5543	1
Single_Gene_Perturbations_from_GEO_down	Core	Kdm6a KD (mouse) GSE45034	13.5113	1
Single_Gene_Perturbations_from_GEO_down	Core	DLX4 OE () GSE21657	13.4485	1
Single_Gene_Perturbations_from_GEO_down	Core	PARK7 KD () GSE17204	13.3731	1
Single_Gene_Perturbations_from_GEO_down	Core	Ebf1 OE (mouse) GSE2192	13.3169	1
Single_Gene_Perturbations_from_GEO_down	Core	Hunk KO (mouse) GSE14226	13.3165	1
Single_Gene_Perturbations_from_GEO_down	Core	KDM6B KD () GSE28155	13.265	1
Single_Gene_Perturbations_from_GEO_down	Core	Mtf2 KD (mouse) GSE16364	13.1549	1
Single_Gene_Perturbations_from_GEO_down	Core	Il2 KO (mouse) GSE23398	13.1136	1
Single_Gene_Perturbations_from_GEO_down	Core	Gata6 KO (mouse) GSE11165	12.9277	1
Single_Gene_Perturbations_from_GEO_down	Core	Dmd Deficiency (mouse) GSE1471	12.9137	1
Single_Gene_Perturbations_from_GEO_down	Core	Cyp27b1 KO (mouse) GSE40375	12.8313	1
Single_Gene_Perturbations_from_GEO_down	Core	NPTX1 KO () GSE34551	12.3432	1
Single_Gene_Perturbations_from_GEO_down	Core	S1pr2 KO (mouse) GSE7191	12.2585	1
Single_Gene_Perturbations_from_GEO_down	Core	HSF1 KD () GSE3697	12.1277	1
Single_Gene_Perturbations_from_GEO_down	Core	Setdb1 KO (mouse) GSE28593	11.9922	1
Single_Gene_Perturbations_from_GEO_down	Core	DUX4 OE () GSE33799	11.9878	1
Single_Gene_Perturbations_from_GEO_down	Core	BRMS1 KD () GSE62359	11.9864	1
Single_Gene_Perturbations_from_GEO_down	Core	Dmd Deficiency (mouse) GSE1026	11.9774	1
Single_Gene_Perturbations_from_GEO_down	Core	PAGE5 KD () GSE31351	11.8897	1
Single_Gene_Perturbations_from_GEO_down	Core	Kdm6a KO (mouse) GSE35415	11.6787	1
Single_Gene_Perturbations_from_GEO_down	Core	Cebpg KO (mouse) GSE47777	11.6151	1
Single_Gene_Perturbations_from_GEO_down	Core	Myod1 Mutation - MyoD altered at lysine residues 99, 102,/104, r	11.5919	1
Single_Gene_Perturbations_from_GEO_down	Core	Zfx KO (mouse) GSE52416	11.5725	1
Single_Gene_Perturbations_from_GEO_down	Core	PFKL OE () GSE7429	11.546	1
Single_Gene_Perturbations_from_GEO_down	Core	CHEK1 KD () GSE54268	11.3937	1
Single_Gene_Perturbations_from_GEO_down	Core	Dgcr8 KO (mouse) GSE16923	11.3497	1
Single_Gene_Perturbations_from_GEO_down	Core	Ppp1r1a KO (mouse) GSE4040	11.191	1
Single_Gene_Perturbations_from_GEO_down	Core	Nfe2l2 KO (mouse) GSE18344	11.1606	1
Single_Gene_Perturbations_from_GEO_down	Core	TARBP2 OE () GSE56948	11.0688	1
Single_Gene_Perturbations_from_GEO_down	Core	Il17rc KO (mouse) GSE48329	11.0362	1
Single_Gene_Perturbations_from_GEO_down	Core	Rb1 KO (mouse) GSE6206	10.9496	1
Single_Gene_Perturbations_from_GEO_down	Core	Tmem100 KO (mouse) GSE57256	10.8421	1
Single_Gene_Perturbations_from_GEO_down	Core	Htt Mutation (HTT exon1 142Q) (mouse) GSE3248	10.6682	1
Single_Gene_Perturbations_from_GEO_down	Core	Akt1 KO (mouse) GSE2746	10.4385	1
Single_Gene_Perturbations_from_GEO_down	Core	CHEK2 KD () GSE54268	10.3831	1
Single_Gene_Perturbations_from_GEO_down	Core	Psap KO (mouse) GSE8307	10.3584	1
Single_Gene_Perturbations_from_GEO_down	Core	SYK KD () GSE16200	10.3398	1
Single_Gene_Perturbations_from_GEO_down	Core	ERBB2 OE () GSE37009	10.2664	1
Single_Gene_Perturbations_from_GEO_down	Core	PTEN KD () GSE7562	10.2298	1
Single_Gene_Perturbations_from_GEO_down	Core	Vhl Deficiency (mouse) GSE20335	10.1436	1
Single_Gene_Perturbations_from_GEO_down	Core	Pparg OE (mouse) GSE2192	10.1267	1
Single_Gene_Perturbations_from_GEO_down	Core	FH KD () GSE2725	9.89514	1
Single_Gene_Perturbations_from_GEO_down	Core	Cftr OE (mouse) GSE4512	9.83183	1
Single_Gene_Perturbations_from_GEO_down	Core	BCL3 OE () GSE60551	9.79989	1
Single_Gene_Perturbations_from_GEO_down	Core	Ppara OE (mouse) GSE5777	9.75543	1
Single_Gene_Perturbations_from_GEO_down	Core	Ppara KO (mouse) GSE6864	9.64	1
Single_Gene_Perturbations_from_GEO_down	Core	PARK2 KD () GSE50864	9.63448	1
Single_Gene_Perturbations_from_GEO_down	Core	Pten KO (mouse) GSE25828	9.63436	1
Single_Gene_Perturbations_from_GEO_down	Core	NFXL1 KD () GSE23674	9.63185	1
Single_Gene_Perturbations_from_GEO_down	Core	Esrrb Mutation - (ERR-beta; NR3B2) (mouse) GSE8434	9.62224	1
Single_Gene_Perturbations_from_GEO_down	Core	Htt OE (mouse) GSE3583	9.5953	1
Single_Gene_Perturbations_from_GEO_down	Core	ATR KD () GSE54268	9.56595	1
Single_Gene_Perturbations_from_GEO_down	Core	CYTL1 OE () GSE23702	9.53273	1
Single_Gene_Perturbations_from_GEO_down	Core	Suz12 KO (mouse) GSE31354	9.52694	1
Single_Gene_Perturbations_from_GEO_down	Core	Pparg OE (mouse) GSE2192	9.43391	1
Single_Gene_Perturbations_from_GEO_down	Core	Sod1 G93A mutation (mouse) GSE3343	9.42238	1
Single_Gene_Perturbations_from_GEO_down	Core	Myoc OE (mouse) GSE1835	9.4021	1
Single_Gene_Perturbations_from_GEO_down	Core	GAPDH KD () GSE15723	9.32016	1
Single_Gene_Perturbations_from_GEO_down	Core	HDAC9 INHIBITION - trichostatin A () GSE5856	9.23101	1
Single_Gene_Perturbations_from_GEO_down	Core	Hdac1 KO (mouse) GSE5583	9.21933	1
Single_Gene_Perturbations_from_GEO_down	Core	Smad3 KO (mouse) GSE28598	9.19783	1
Single_Gene_Perturbations_from_GEO_down	Core	Twist1 OE (mouse) GSE50002	9.1752	1
Single_Gene_Perturbations_from_GEO_down	Core	Psap KO (mouse) GSE8307	9.17217	1
Single_Gene_Perturbations_from_GEO_down	Core	Atf6 tamoxifen-induced activation (mouse) GSE8322	9.17013	1
Single_Gene_Perturbations_from_GEO_down	Core	IRS4 KO (mouse) GSE2556	9.1523	1
Single_Gene_Perturbations_from_GEO_down	Core	Gata1 KD (mouse) GSE2527	9.14971	1
Single_Gene_Perturbations_from_GEO_down	Core	Epha4 KO (mouse) GSE34430	9.12385	1
Single_Gene_Perturbations_from_GEO_down	Core	LRRK2 dominant neg. mutation - G2019S heterozygous () GSE33298	9.09801	1
Single_Gene_Perturbations_from_GEO_down	Core	Bcl2 OE (mouse) GSE5811	9.04803	1
Single_Gene_Perturbations_from_GEO_down	Core	Sox3 KO (mouse) GSE53760	8.97542	1
Single_Gene_Perturbations_from_GEO_down	Core	STAT3 KD () GSE42979	8.96294	1
Single_Gene_Perturbations_from_GEO_down	Core	Pgr KO (mouse) GSE39920	8.92319	1
Single_Gene_Perturbations_from_GEO_down	Core	Aurka KD (mouse) GSE23541	8.91812	1
Single_Gene_Perturbations_from_GEO_down	Core	Cav1 KO (mouse) GSE10849	8.81031	1
Single_Gene_Perturbations_from_GEO_down	Core	Ebf1 OE (mouse) GSE2192	8.79768	1
Single_Gene_Perturbations_from_GEO_down	Core	Lmna KO (mouse) GSE5304	8.79074	1
Single_Gene_Perturbations_from_GEO_down	Core	ATM KD () GSE54268	8.76629	1
Single_Gene_Perturbations_from_GEO_down	Core	GAPDH KD () GSE15723	8.74993	1
Single_Gene_Perturbations_from_GEO_down	Core	Tert OE (mouse) GSE2684	8.7352	1
Single_Gene_Perturbations_from_GEO_down	Core	Smarca4 KD (mouse) GSE31008	8.72435	1
Single_Gene_Perturbations_from_GEO_down	Core	Lrp5 KO (mouse) GSE55900	8.6863	1
Single_Gene_Perturbations_from_GEO_down	Core	DTX1 OE () GSE22772	8.66491	1
Single_Gene_Perturbations_from_GEO_down	Core	UBR5 DEPLETION () GSE6015	8.59339	1
Single_Gene_Perturbations_from_GEO_down	Core	Usp22 DEPLETION (mouse) GSE42934	8.58817	1
Single_Gene_Perturbations_from_GEO_down	Core	Zmpste24 Deficiency (mouse) GSE25257	8.55609	1
Single_Gene_Perturbations_from_GEO_down	Core	EPAS1 KD () GSE54360	8.52368	1
Single_Gene_Perturbations_from_GEO_down	Core	Hdac1 Drug inhibition (0.5mM VPA for 16 hs) (mouse) GSE23956	8.48403	1
Single_Gene_Perturbations_from_GEO_down	Core	Pparg OE (mouse) GSE2192	8.46993	1
Single_Gene_Perturbations_from_GEO_down	Core	Ache AChE-R over-expressor mutation (mouse) GSE31458	8.44162	1
Single_Gene_Perturbations_from_GEO_down	Core	Fmr1 KO (mouse) GSE40630	8.40218	1
Single_Gene_Perturbations_from_GEO_down	Core	TBK1 druginhibition () GSE53658	8.39214	1
Single_Gene_Perturbations_from_GEO_down	Core	Zfp42 KD (mouse) GSE9978	8.29582	1
Single_Gene_Perturbations_from_GEO_down	Core	Des KO (mouse) GSE41363	8.28716	1
Single_Gene_Perturbations_from_GEO_down	Core	Bach2 KO (mouse) GSE54050	8.19222	1
Single_Gene_Perturbations_from_GEO_down	Core	Gata5 KO (mouse) GSE47425	8.1119	1
Single_Gene_Perturbations_from_GEO_down	Core	Naca KO (mouse) GSE5841	8.08483	1
Single_Gene_Perturbations_from_GEO_down	Core	Ebf1 OE (mouse) GSE2192	8.05816	1
Single_Gene_Perturbations_from_GEO_down	Core	LEF1 KD () GSE42637	8.05677	1
Single_Gene_Perturbations_from_GEO_down	Core	Nf1 Heterozygotic KO (NF1+/-) (mouse) GSE1482	7.98913	1
Single_Gene_Perturbations_from_GEO_down	Core	Nr1i3 hNR1I3 KI (in mNR1I3-/- background) (mouse) GSE40120	7.96764	1
Single_Gene_Perturbations_from_GEO_down	Core	EGFR druginhibition rat GSE27638	7.95486	1
Single_Gene_Perturbations_from_GEO_down	Core	Vdr KO (mouse) GSE2421	7.92388	1
Single_Gene_Perturbations_from_GEO_down	Core	RB1 KD () GSE50532	7.90438	1
Single_Gene_Perturbations_from_GEO_down	Core	H3F3A Mutation (G34R - mutation of key residues in histone H3.3)	7.88252	1
Single_Gene_Perturbations_from_GEO_down	Core	Abca1 Heterozygotic KO (Abca1+/-) (mouse) GSE614	7.82255	1
Single_Gene_Perturbations_from_GEO_down	Core	Nfe2l2 KO (mouse) GSE18344	7.79501	1
Single_Gene_Perturbations_from_GEO_down	Core	CMAHP KO (mouse) GSE59964	7.6756	1
Single_Gene_Perturbations_from_GEO_down	Core	Gata1 Truncated Expression ( GATA-1deltaNeodeltaHS mutant) (mous	7.63717	1
Single_Gene_Perturbations_from_GEO_down	Core	YAP1 KD () GSE50053	7.63278	1
Single_Gene_Perturbations_from_GEO_down	Core	Bcl2 OE (mouse) GSE5811	7.60727	1
Single_Gene_Perturbations_from_GEO_down	Core	GAPDH KD () GSE15723	7.59014	1
Single_Gene_Perturbations_from_GEO_down	Core	Jak1 druginhibition (mouse) GSE38335	7.56546	1
Single_Gene_Perturbations_from_GEO_down	Core	E2f1 Null mutation (mouse) GSE24594	7.56003	1
Single_Gene_Perturbations_from_GEO_down	Core	SQSTM1 OE () GSE6451	7.53033	1
Single_Gene_Perturbations_from_GEO_down	Core	IGF1 OE () GSE7561	7.52891	1
Single_Gene_Perturbations_from_GEO_down	Core	Gfi1b OE (mouse) GSE33709	7.52492	1
Single_Gene_Perturbations_from_GEO_down	Core	Dicer1 KO (mouse) GSE16923	7.50035	1
Single_Gene_Perturbations_from_GEO_down	Core	Hdac2 Deficiency (mouse) GSE6770	7.43207	1
Single_Gene_Perturbations_from_GEO_down	Core	Tcf3 KO (mouse) GSE19923	7.39188	1
Single_Gene_Perturbations_from_GEO_down	Core	Psap hypomorphic prosaposin deficiency (mouse) GSE8307	7.37519	1
Single_Gene_Perturbations_from_GEO_down	Core	JAG1 OE () GSE16906	7.34317	1
Single_Gene_Perturbations_from_GEO_down	Core	Pde6b RD1 mutation (postnatal day 2) (mouse) GSE41821	7.27544	1
Single_Gene_Perturbations_from_GEO_down	Core	SIN3A KD () GSE35696	7.25071	1
Single_Gene_Perturbations_from_GEO_down	Core	MIR148B OE () GSE26662	7.24968	1
Single_Gene_Perturbations_from_GEO_down	Core	ESRRA KO (mouse) GSE8106	7.21244	1
Single_Gene_Perturbations_from_GEO_down	Core	Txnrd1 KO (mouse) GSE37874	7.15531	1
Single_Gene_Perturbations_from_GEO_down	Core	ZNF207 OE () GSE9951	7.14857	1
Single_Gene_Perturbations_from_GEO_down	Core	Akt1 KO (mouse) GSE2746	7.14115	1
Single_Gene_Perturbations_from_GEO_down	Core	Sox7 OE (mouse) GSE10809	7.10004	1
Single_Gene_Perturbations_from_GEO_down	Core	Htt Gain of function by knock in of htt cag repeat length-7/45 (	7.094	1
Single_Gene_Perturbations_from_GEO_down	Core	Xbp1 OE (mouse) GSE46178	7.08901	1
Single_Gene_Perturbations_from_GEO_down	Core	VIM KD () GSE17802	7.07867	1
Single_Gene_Perturbations_from_GEO_down	Core	Htt Knock-in (mouse) GSE26001	7.07503	1
Single_Gene_Perturbations_from_GEO_down	Core	App OE (mouse) GSE1556	7.06761	1
Single_Gene_Perturbations_from_GEO_down	Core	Aldh5a1 KO (mouse) GSE2866	7.06288	1
Single_Gene_Perturbations_from_GEO_down	Core	Cftr OE (mouse) GSE4512	7.06053	1
Single_Gene_Perturbations_from_GEO_down	Core	SMARCB1 KD () GSE35909	7.04468	1
Single_Gene_Perturbations_from_GEO_down	Core	Atxn1 Knock-in (mouse) GSE2867	7.00476	1
Single_Gene_Perturbations_from_GEO_down	Core	Htt Mutation (HTT exon1 142Q) (mouse) GSE3248	6.95292	1
Single_Gene_Perturbations_from_GEO_down	Core	ERBB2 overexpression () GSE14990	6.94334	1
Single_Gene_Perturbations_from_GEO_down	Core	Slc39a13 Deficiency (mouse) GSE10556	6.93468	1
Single_Gene_Perturbations_from_GEO_down	Core	HSF1 KD () GSE3697	6.93431	1
Single_Gene_Perturbations_from_GEO_down	Core	Twist1 OE (mouse) GSE50002	6.91006	1
Single_Gene_Perturbations_from_GEO_down	Core	Myc OE (mouse) GSE10954	6.88435	1
Single_Gene_Perturbations_from_GEO_down	Core	RNF40 KD () GSE38173	6.86668	1
Single_Gene_Perturbations_from_GEO_down	Core	SIRT1 KD () GSE30486	6.85176	1
Single_Gene_Perturbations_from_GEO_down	Core	Gnas KO (mouse) GSE58894	6.74721	1
Single_Gene_Perturbations_from_GEO_down	Core	Lipe KO (mouse) GSE1772	6.71248	1
Single_Gene_Perturbations_from_GEO_down	Core	Zfx KO (mouse) GSE7069	6.70635	1
Single_Gene_Perturbations_from_GEO_down	Core	CCAR2 KD () GSE54707	6.65591	1
Single_Gene_Perturbations_from_GEO_down	Core	CREBBP KD () GSE50588	6.63161	1
Single_Gene_Perturbations_from_GEO_down	Core	GOLGA8A OE () GSE9951	6.57944	1
Single_Gene_Perturbations_from_GEO_down	Core	RAF1 overexpression () GSE42964	6.57556	1
Single_Gene_Perturbations_from_GEO_down	Core	Pde6b rd1 mutation (mouse) GSE41821	6.57313	1
Single_Gene_Perturbations_from_GEO_down	Core	ABL1 mutant () GSE45452	6.56938	1
Single_Gene_Perturbations_from_GEO_down	Core	Dmd Deficiency (mouse) GSE1008	6.53933	1
Single_Gene_Perturbations_from_GEO_down	Core	Cxcr4 KO (mouse) GSE48788	6.48654	1
Single_Gene_Perturbations_from_GEO_down	Core	BMI1 KO (mouse) GSE30852	6.4828	1
Single_Gene_Perturbations_from_GEO_down	Core	PRLH OE () GSE36314	6.47432	1
Single_Gene_Perturbations_from_GEO_down	Core	Dmd KO (mouse) GSE466	6.46235	1
Single_Gene_Perturbations_from_GEO_down	Core	Alkbh1 KO (mouse) GSE30561	6.43191	1
Single_Gene_Perturbations_from_GEO_down	Core	Pmp22 OE (mouse) GSE1947	6.41294	1
Single_Gene_Perturbations_from_GEO_down	Core	Nfe2l2 Mutation (mouse) GSE35160	6.36974	1
Single_Gene_Perturbations_from_GEO_down	Core	Htt Mutation (mouse) GSE3621	6.34964	1
Single_Gene_Perturbations_from_GEO_down	Core	ARF1 KD () GSE49005	6.28174	1
Single_Gene_Perturbations_from_GEO_down	Core	Elavl1 KO (mouse) GSE49225	6.2364	1
Single_Gene_Perturbations_from_GEO_down	Core	ERBB3 KD () GSE19921	6.20046	1
Single_Gene_Perturbations_from_GEO_down	Core	TP53BP1 KD () GSE54268	6.19926	1
Single_Gene_Perturbations_from_GEO_down	Core	Srf homozygous Srf mutant 81 (non-binding Srf treat) (mouse) GSE	6.18312	1
Single_Gene_Perturbations_from_GEO_down	Core	MYB OE () GSE2815	6.13012	1
Single_Gene_Perturbations_from_GEO_down	Core	IRF7 stable IRF7 transfection (pMSCV) () GSE37828	6.11662	1
Single_Gene_Perturbations_from_GEO_down	Core	Srf homozygous Srf mutant 81 (vector control treat) (mouse) GSE1	6.1144	1
Single_Gene_Perturbations_from_GEO_down	Core	Map2k1 druginhibition (mouse) GSE39984	6.08289	1
Single_Gene_Perturbations_from_GEO_down	Core	Hsp90b1 OE (mouse) GSE41095	6.07723	1
Single_Gene_Perturbations_from_GEO_down	Core	TWIST2 Q119X Homozygous Mutation () GSE16524	6.04957	1
Single_Gene_Perturbations_from_GEO_down	Core	Egr1 KO (mouse) GSE16974	6.04658	1
Single_Gene_Perturbations_from_GEO_down	Core	Grid2 KO (mouse) GSE55314	6.03303	1
Single_Gene_Perturbations_from_GEO_down	Core	SNAI1 OE () GSE14773	6.02615	1
Single_Gene_Perturbations_from_GEO_down	Core	Akt1 KO (mouse) GSE2746	5.98385	1
Single_Gene_Perturbations_from_GEO_down	Core	SOX17 OE () GSE10809	5.92707	1
Single_Gene_Perturbations_from_GEO_down	Core	SOX7 OE () GSE10809	5.92333	1
Single_Gene_Perturbations_from_GEO_down	Core	Twist1 OE (mouse) GSE50002	5.91605	1
Single_Gene_Perturbations_from_GEO_down	Core	Pdpn NULL MUTATION (mouse) GSE1363	5.87605	1
Single_Gene_Perturbations_from_GEO_down	Core	SIRT1 KD () GSE30486	5.87285	1
Single_Gene_Perturbations_from_GEO_down	Core	ESR1 KD () GSE27473	5.86514	1
Single_Gene_Perturbations_from_GEO_down	Core	Kras KD, shRNA (mouse) GSE15326	5.86058	1
Single_Gene_Perturbations_from_GEO_down	Core	TGM2 KO () GSE23702	5.80779	1
Single_Gene_Perturbations_from_GEO_down	Core	DOCK4 OE () GSE9951	5.80715	1
Single_Gene_Perturbations_from_GEO_down	Core	Cnr1 KO (mouse) GSE7694	5.73928	1
Single_Gene_Perturbations_from_GEO_down	Core	Src overexpression (mouse) GSE37428	5.73373	1
Single_Gene_Perturbations_from_GEO_down	Core	IGF1 OE () GSE7561	5.73046	1
Single_Gene_Perturbations_from_GEO_down	Core	Sftpc KO (mouse) GSE35989	5.71913	1
Single_Gene_Perturbations_from_GEO_down	Core	Prdm14 KO (mouse) GSE45507	5.70727	1
Single_Gene_Perturbations_from_GEO_down	Core	SOX17 OE () GSE10809	5.70101	1
Single_Gene_Perturbations_from_GEO_down	Core	NPTX1 KD () GSE34551	5.66106	1
Single_Gene_Perturbations_from_GEO_down	Core	IL13RA1 Stimulation of gene product () GSE8853	5.65378	1
Single_Gene_Perturbations_from_GEO_down	Core	Tet1 KD (mouse) GSE26830	5.63155	1
Single_Gene_Perturbations_from_GEO_down	Core	Htt Knock-in (mouse) GSE26001	5.62974	1
Single_Gene_Perturbations_from_GEO_down	Core	Rad21 KD (mouse) GSE23923	5.60245	1
Single_Gene_Perturbations_from_GEO_down	Core	Lmna KO (mouse) GSE5304	5.57653	1
Single_Gene_Perturbations_from_GEO_down	Core	Stat1 KO (mouse) GSE33057	5.47657	1
Single_Gene_Perturbations_from_GEO_down	Core	KDM3A KD () GSE55667	5.47642	1
Single_Gene_Perturbations_from_GEO_down	Core	Akt1 KO (mouse) GSE2746	5.47243	1
Single_Gene_Perturbations_from_GEO_down	Core	ORM2 OE (mouse) GSE39752	5.40772	1
Single_Gene_Perturbations_from_GEO_down	Core	PTEN KD () GSE7562	5.40436	1
Single_Gene_Perturbations_from_GEO_down	Core	Egr1 KO (mouse) GSE16974	5.40194	1
Single_Gene_Perturbations_from_GEO_down	Core	Mok KO (mouse) GSE15729	5.38743	1
Single_Gene_Perturbations_from_GEO_down	Core	IRS4 KO (mouse) GSE2556	5.38052	1
Single_Gene_Perturbations_from_GEO_down	Core	PIAS1 KD () GSE44024	5.36028	1
Single_Gene_Perturbations_from_GEO_down	Core	Nfe2l2 KO (mouse) GSE18344	5.35178	1
Single_Gene_Perturbations_from_GEO_down	Core	Pafah1b1 KO (mouse) GSE35366	5.32026	1
Single_Gene_Perturbations_from_GEO_down	Core	CTNNB1 KO (mouse) GSE9629	5.29701	1
Single_Gene_Perturbations_from_GEO_down	Core	Prmt8 KD (mouse) GSE47214	5.2742	1
Single_Gene_Perturbations_from_GEO_down	Core	PARK7 KD () GSE17204	5.27057	1
Single_Gene_Perturbations_from_GEO_down	Core	KIT activemutant () GSE17743	5.26112	1
Single_Gene_Perturbations_from_GEO_down	Core	MED12 KD () GSE38252	5.2443	1
Single_Gene_Perturbations_from_GEO_down	Core	Nfix KD (mouse) GSE45492	5.23172	1
Single_Gene_Perturbations_from_GEO_down	Core	E2F1 OE () GSE1562	5.18976	1
Single_Gene_Perturbations_from_GEO_down	Core	STAT3 KD () GSE47763	5.16843	1
Single_Gene_Perturbations_from_GEO_down	Core	DUX4 OE () GSE33799	5.16564	1
Single_Gene_Perturbations_from_GEO_down	Core	Gadd45a KO (mouse) GSE43318	5.16421	1
Single_Gene_Perturbations_from_GEO_down	Core	Eed KO (mouse) GSE49305	5.16095	1
Single_Gene_Perturbations_from_GEO_down	Core	TRAC Stimulation ( anti-&Icirc;&plusmn;-chain (aV&Icirc;&plusmn;	5.12131	1
Single_Gene_Perturbations_from_GEO_down	Core	Bdkrb1 KO (mouse) GSE31646	5.10773	1
Single_Gene_Perturbations_from_GEO_down	Core	SIN3A KD (with LIF agent treat) () GSE35696	5.10695	1
Single_Gene_Perturbations_from_GEO_down	Core	Rybp KO (mouse) GSE32287	5.10582	1
Single_Gene_Perturbations_from_GEO_down	Core	Smarca4 KO (mouse) GSE46129	5.09261	1
Single_Gene_Perturbations_from_GEO_down	Core	NR5A2 KD () GSE47803	5.07113	1
Single_Gene_Perturbations_from_GEO_down	Core	Zfp36 Deficiency (mouse) GSE5324	5.07096	1
Single_Gene_Perturbations_from_GEO_down	Core	Htt Knock-in (mouse) GSE26001	5.06291	1
Single_Gene_Perturbations_from_GEO_down	Core	Gys1 KO (mouse) GSE2198	4.994	1
Single_Gene_Perturbations_from_GEO_down	Core	TAF1 KD () GSE50588	4.97828	1
Single_Gene_Perturbations_from_GEO_down	Core	Dmd Deficiency (mouse) GSE1026	4.95995	1
Single_Gene_Perturbations_from_GEO_down	Core	Myod1 Mutation - MyoD altered at lysine residues 99, 102,/104, r	4.95882	1
Single_Gene_Perturbations_from_GEO_down	Core	BRCA1 DEPLETION () GSE4754	4.94942	1
Single_Gene_Perturbations_from_GEO_down	Core	MECP2 heterozygous de novo RTT mutations () GSE6955	4.91895	1
Single_Gene_Perturbations_from_GEO_down	Core	Eed KO (mouse) GSE49305	4.90982	1
Single_Gene_Perturbations_from_GEO_down	Core	HHLA1 KD () GSE42430	4.90556	1
Single_Gene_Perturbations_from_GEO_down	Core	FGFR3 KD () GSE41035	4.90373	1
Single_Gene_Perturbations_from_GEO_down	Core	Xbp1 OE (mouse) GSE46178	4.89174	1
Single_Gene_Perturbations_from_GEO_down	Core	EP300 KD () GSE50588	4.88601	1
Single_Gene_Perturbations_from_GEO_down	Core	ESRRA Deficiency (mouse) GSE7196	4.87776	1
Single_Gene_Perturbations_from_GEO_down	Core	Irf8 KO (mouse) GSE39228	4.85293	1
Single_Gene_Perturbations_from_GEO_down	Core	Ncoa2 KO (mouse) GSE41558	4.84629	1
Single_Gene_Perturbations_from_GEO_down	Core	ZXDC depletion (treat with phorbol 12-myristate 13-acetate) () G	4.82871	1
Single_Gene_Perturbations_from_GEO_down	Core	Ache AChE-R over-expressor mutation (mouse) GSE31458	4.82387	1
Single_Gene_Perturbations_from_GEO_down	Core	NFKB1 Inactivation (IKK Inhibition) () GSE20667	4.76308	1
Single_Gene_Perturbations_from_GEO_down	Core	Pitx2 KO (mouse) GSE50399	4.75623	1
Single_Gene_Perturbations_from_GEO_down	Core	CMAHP KO (mouse) GSE59964	4.74734	1
Single_Gene_Perturbations_from_GEO_down	Core	Psap hypomorphic prosaposin deficiency (mouse) GSE8307	4.73756	1
Single_Gene_Perturbations_from_GEO_down	Core	Stat6 KO (mouse) GSE25088	4.73677	1
Single_Gene_Perturbations_from_GEO_down	Core	BCAR1 OE () GSE43907	4.73423	1
Single_Gene_Perturbations_from_GEO_down	Core	Dicer1 KO (mouse) GSE44162	4.72245	1
Single_Gene_Perturbations_from_GEO_down	Core	Htt Gain of function by knock in of htt cag repeat length-7/111	4.72238	1
Single_Gene_Perturbations_from_GEO_down	Core	Src overexpression (mouse) GSE15161	4.72223	1
Single_Gene_Perturbations_from_GEO_down	Core	POU3F3 KD (mouse) GSE62033	4.71363	1
Single_Gene_Perturbations_from_GEO_down	Core	Ackr3 Deficiency (mouse) GSE8710	4.69865	1
Single_Gene_Perturbations_from_GEO_down	Core	Shh KO (mouse) GSE44754	4.69145	1
Single_Gene_Perturbations_from_GEO_down	Core	Cdk4 Heterozygotic KO (Cdk4 +/-) (mouse) GSE614	4.67524	1
Single_Gene_Perturbations_from_GEO_down	Core	Sirt1 OE (mouse) GSE7407	4.64605	1
Single_Gene_Perturbations_from_GEO_down	Core	RB1 KD () GSE50532	4.63247	1
Single_Gene_Perturbations_from_GEO_down	Core	Hif1a NULL MUTATION (mouse) GSE1321	4.60958	1
Single_Gene_Perturbations_from_GEO_down	Core	UPF1 KD () GSE1703	4.60426	1
Single_Gene_Perturbations_from_GEO_down	Core	Myc JoMa1 cells are pluripotent precursor cells, derived from th	4.57567	1
Single_Gene_Perturbations_from_GEO_down	Core	Hivep2 KO (mouse) GSE41307	4.56614	1
Single_Gene_Perturbations_from_GEO_down	Core	Ebf1 OE (mouse) GSE2192	4.56085	1
Single_Gene_Perturbations_from_GEO_down	Core	Vax2 KO (mouse) GSE19626	4.55076	1
Single_Gene_Perturbations_from_GEO_down	Core	Mecp2 KO (mouse) GSE8720	4.54361	1
Single_Gene_Perturbations_from_GEO_down	Core	S1pr3 KO (mouse) GSE7191	4.53432	1
Single_Gene_Perturbations_from_GEO_down	Core	MS4A1 blockade of gene product (CD20) () GSE24742	4.50212	1
Single_Gene_Perturbations_from_GEO_down	Core	Hnf4a KO (mouse) GSE3126	4.50184	1
Single_Gene_Perturbations_from_GEO_down	Core	CFTR D508 mutation () GSE15568	4.44256	1
Single_Gene_Perturbations_from_GEO_down	Core	ZFX KD () GSE43021	4.43585	1
Single_Gene_Perturbations_from_GEO_down	Core	RPS24 OE () GSE9951	4.40993	1
Single_Gene_Perturbations_from_GEO_down	Core	CCL3 KO (mouse) GSE1680	4.39415	1
Single_Gene_Perturbations_from_GEO_down	Core	Mef2d KD (mouse) GSE47150	4.39037	1
Single_Gene_Perturbations_from_GEO_down	Core	TNF Stimulation of gene product () GSE2639	4.35085	1
Single_Gene_Perturbations_from_GEO_down	Core	Fosl1 KO (mouse) GSE43695	4.34321	1
Single_Gene_Perturbations_from_GEO_down	Core	THRA RCCC mutant 6a () GSE29159	4.31993	1
Single_Gene_Perturbations_from_GEO_down	Core	TYROBP KD () GSE3624	4.30729	1
Single_Gene_Perturbations_from_GEO_down	Core	Hdac1 Drug inhibition (0.5mM VPA for 4 hs) (mouse) GSE23957	4.27976	1
Single_Gene_Perturbations_from_GEO_down	Core	Gfap OE (mouse) GSE977	4.27886	1
Single_Gene_Perturbations_from_GEO_down	Core	Socs3 KO (mouse) GSE411	4.27706	1
Single_Gene_Perturbations_from_GEO_down	Core	Hes1 OE (mouse) GSE54622	4.25035	1
Single_Gene_Perturbations_from_GEO_down	Core	Twist1 OE (mouse) GSE50002	4.24269	1
Single_Gene_Perturbations_from_GEO_down	Core	XIAP DEPLETION -Late passage () GSE11618	4.23558	1
Single_Gene_Perturbations_from_GEO_down	Core	FH mutation (unspecified) () GSE2152	4.21737	1
Single_Gene_Perturbations_from_GEO_down	Core	SCARNA13 OE () GSE50002	4.20341	1
Single_Gene_Perturbations_from_GEO_down	Core	Vdr KO (mouse) GSE2421	4.1991	1
Single_Gene_Perturbations_from_GEO_down	Core	Akt1 KO (mouse) GSE2746	4.18804	1
Single_Gene_Perturbations_from_GEO_down	Core	Nf1 Heterozygotic KO (NF1+/-) (mouse) GSE1482	4.1407	1
Single_Gene_Perturbations_from_GEO_down	Core	Ezh2 KO (mouse) GSE20054	4.12869	1
Single_Gene_Perturbations_from_GEO_down	Core	RAF1 activemutant () GSE42964	4.11415	1
Single_Gene_Perturbations_from_GEO_down	Core	Npc1 KO (mouse) GSE39621	4.10998	1
Single_Gene_Perturbations_from_GEO_down	Core	TFAP2C Silencing - siRNA3 () GSE15481	4.10997	1
Single_Gene_Perturbations_from_GEO_down	Core	PAX5 KD () GSE50588	4.09305	1
Single_Gene_Perturbations_from_GEO_down	Core	H3F3A Mutation (K27M - mutation of key residues in histone H3.3)	4.08093	1
Single_Gene_Perturbations_from_GEO_down	Core	LRRK2 dominant neg. mutation - G2019S homozygous () GSE33298	4.06745	1
Single_Gene_Perturbations_from_GEO_down	Core	Cbfb KO (mouse) GSE19194	4.06672	1
Single_Gene_Perturbations_from_GEO_down	Core	Foxo1 KO (mouse) GSE36948	4.0489	1
Single_Gene_Perturbations_from_GEO_down	Core	ALOX5AP OE () GSE23702	3.99992	1
Single_Gene_Perturbations_from_GEO_down	Core	Rps6ka3 KO (mouse) GSE22137	3.99478	1
Single_Gene_Perturbations_from_GEO_down	Core	Pdpn KO (mouse) GSE62081	3.96364	1
Single_Gene_Perturbations_from_GEO_down	Core	Ikbkb KO (mouse) GSE30049	3.96289	1
Single_Gene_Perturbations_from_GEO_down	Core	Irak4 Deficiency (mouse) GSE6789	3.95926	1
Single_Gene_Perturbations_from_GEO_down	Core	HNF4A DEPLETION () GSE29084	3.95681	1
Single_Gene_Perturbations_from_GEO_down	Core	Gnmt KO (mouse) GSE34838	3.95033	1
Single_Gene_Perturbations_from_GEO_down	Core	Psap KO (mouse) GSE8307	3.92621	1
Single_Gene_Perturbations_from_GEO_down	Core	LRRK2 Gly2019Ser (G2019S) mutation knockin () GSE36321	3.92046	1
Single_Gene_Perturbations_from_GEO_down	Core	RXRA KD () GSE50588	3.90838	1
Single_Gene_Perturbations_from_GEO_down	Core	RET druginhibition () GSE49414	3.90181	1
Single_Gene_Perturbations_from_GEO_down	Core	Polg Mutation (mouse) GSE4866	3.8886	1
Single_Gene_Perturbations_from_GEO_down	Core	MIR124-1 OE () GSE6207	3.88348	1
Single_Gene_Perturbations_from_GEO_down	Core	Acvrl1 (mouse) GSE3621	3.86167	1
Single_Gene_Perturbations_from_GEO_down	Core	Prkaca KO (mouse) GSE2413	3.83849	1
Single_Gene_Perturbations_from_GEO_down	Core	L1cam KO (mouse) GSE13984	3.83722	1
Single_Gene_Perturbations_from_GEO_down	Core	Met KO (mouse) GSE4451	3.83342	1
Single_Gene_Perturbations_from_GEO_down	Core	Gtf2i KO (mouse) GSE48790	3.81989	1
Single_Gene_Perturbations_from_GEO_down	Core	Prdm14 KO (mouse) GSE42580	3.80104	1
Single_Gene_Perturbations_from_GEO_down	Core	Srf KO (mouse) GSE34545	3.77118	1
Single_Gene_Perturbations_from_GEO_down	Core	PIK3CA druginhibition () GSE17785	3.75236	1
Single_Gene_Perturbations_from_GEO_down	Core	Aldh5a1 KO (mouse) GSE2866	3.75003	1
Single_Gene_Perturbations_from_GEO_down	Core	SOX7 OE () GSE10809	3.72915	1
Single_Gene_Perturbations_from_GEO_down	Core	Muc2 &quot;missense mutation (G9492A, Accession AJ511872) result	3.70198	1
Single_Gene_Perturbations_from_GEO_down	Core	KDR KD () GSE61178	3.697	1
Single_Gene_Perturbations_from_GEO_down	Core	ZNF658 KD () GSE59385	3.6936	1
Single_Gene_Perturbations_from_GEO_down	Core	ESRRA KD () GSE50588	3.68321	1
Single_Gene_Perturbations_from_GEO_down	Core	Erbb3 KO (mouse) GSE32129	3.67412	1
Single_Gene_Perturbations_from_GEO_down	Core	MTDH KD () GSE9187	3.66162	1
Single_Gene_Perturbations_from_GEO_down	Core	Srf KO (mouse) GSE1948	3.64814	1
Single_Gene_Perturbations_from_GEO_down	Core	SYNCRIP OE () GSE4425	3.64459	1
Single_Gene_Perturbations_from_GEO_down	Core	Dmd Deficiency (mouse) GSE897	3.60629	1
Single_Gene_Perturbations_from_GEO_down	Core	Nfia Deficiency (mouse) GSE4623	3.60297	1
Single_Gene_Perturbations_from_GEO_down	Core	TRB Stimulation ( &Icirc;&sup2;-chain (aV&Icirc;&sup2;5) ab) (mo	3.60103	1
Single_Gene_Perturbations_from_GEO_down	Core	MIR122 KO (mouse) GSE27713	3.58955	1
Single_Gene_Perturbations_from_GEO_down	Core	Tcf3 KO (mouse) GSE27402	3.58881	1
Single_Gene_Perturbations_from_GEO_down	Core	LITAF KD () GSE42174	3.58411	1
Single_Gene_Perturbations_from_GEO_down	Core	HSF1 KD () GSE3697	3.57741	1
Single_Gene_Perturbations_from_GEO_down	Core	Htt Gain of function by knock in of htt cag repeat length-7/85 (	3.57131	1
Single_Gene_Perturbations_from_GEO_down	Core	Ssfa2 Deficiency (mouse) GSE13585	3.53423	1
Single_Gene_Perturbations_from_GEO_down	Core	S1pr2 KO (mouse) GSE7191	3.5249	1
Single_Gene_Perturbations_from_GEO_down	Core	Neurog3 Conditional expression (induced with doxycycline) (mouse	3.51121	1
Single_Gene_Perturbations_from_GEO_down	Core	RNF2 KD () GSE24896	3.50797	1
Single_Gene_Perturbations_from_GEO_down	Core	Trib1 KO (mouse) GSE8788	3.50759	1
Single_Gene_Perturbations_from_GEO_down	Core	Top2b KO (mouse) GSE5458	3.48326	1
Single_Gene_Perturbations_from_GEO_down	Core	Hras OE (mouse) GSE3530	3.48185	1
Single_Gene_Perturbations_from_GEO_down	Core	Stap2 KO (mouse) GSE48543	3.47978	1
Single_Gene_Perturbations_from_GEO_down	Core	Irf1 OE (mouse) GSE6505	3.4788	1
Single_Gene_Perturbations_from_GEO_down	Core	Mfi2 KO (mouse) GSE4523	3.45731	1
Single_Gene_Perturbations_from_GEO_down	Core	CMAHP KO (mouse) GSE59964	3.44622	1
Single_Gene_Perturbations_from_GEO_down	Core	Fosl1 KO (mouse) GSE43695	3.41411	1
Single_Gene_Perturbations_from_GEO_down	Core	TFAP2C KD () GSE15481	3.41191	1
Single_Gene_Perturbations_from_GEO_down	Core	Por DELETION (mouse) GSE1468	3.40973	1
Single_Gene_Perturbations_from_GEO_down	Core	Dmd Deficiency (mouse) GSE1025	3.40051	1
Single_Gene_Perturbations_from_GEO_down	Core	Psap KO (mouse) GSE8307	3.39044	1
Single_Gene_Perturbations_from_GEO_down	Core	MAP3K1 INHIBITION () GSE55624	3.3791	1
Single_Gene_Perturbations_from_GEO_down	Core	Htt Knock-in (mouse) GSE26001	3.36941	1
Single_Gene_Perturbations_from_GEO_down	Core	Trip12 KO (mouse) GSE27527	3.36568	1
Single_Gene_Perturbations_from_GEO_down	Core	Atm Deficiency (mouse) GSE2118	3.36017	1
Single_Gene_Perturbations_from_GEO_down	Core	MAML1 MAML1 dominant-neg. () GSE22772	3.33195	1
Single_Gene_Perturbations_from_GEO_down	Core	Ovol2 OE (mouse) GSE55074	3.26858	1
Single_Gene_Perturbations_from_GEO_down	Core	OGT siOGT () GSE44624	3.25977	1
Single_Gene_Perturbations_from_GEO_down	Core	LMNA OE () GSE40404	3.18394	1
Single_Gene_Perturbations_from_GEO_down	Core	SON KD () GSE26888	3.1799	1
Single_Gene_Perturbations_from_GEO_down	Core	Gys1 OE (mouse) GSE2198	3.1753	1
Single_Gene_Perturbations_from_GEO_down	Core	IKZF1 IkL/L Mutation () GSE2501	3.17465	1
Single_Gene_Perturbations_from_GEO_down	Core	Med23 KO (mouse) GSE60779	3.14267	1
Single_Gene_Perturbations_from_GEO_down	Core	S1pr2 KO (mouse) GSE7191	3.14135	1
Single_Gene_Perturbations_from_GEO_down	Core	HSF1 KD () GSE3697	3.11539	1
Single_Gene_Perturbations_from_GEO_down	Core	Pten KO (mouse) GSE60057	3.10504	1
Single_Gene_Perturbations_from_GEO_down	Core	MIR30A KD () GSE16569	3.09792	1
Single_Gene_Perturbations_from_GEO_down	Core	Dmd Deficiency (mouse) GSE897	3.08809	1
Single_Gene_Perturbations_from_GEO_down	Core	EGFR drugactivation () GSE22288	3.08508	1
Single_Gene_Perturbations_from_GEO_down	Core	Ppara KO (mouse) GSE6864	3.07994	1
Single_Gene_Perturbations_from_GEO_down	Core	CDK19 KD () GSE32108	3.0707	1
Single_Gene_Perturbations_from_GEO_down	Core	Ilk activemutant (mouse) GSE25729	3.06987	1
Single_Gene_Perturbations_from_GEO_down	Core	Pparg OE (mouse) GSE10192	3.0635	1
Single_Gene_Perturbations_from_GEO_down	Core	Prnp KO (mouse) GSE21718	3.05556	1
Single_Gene_Perturbations_from_GEO_down	Core	E2f2 KD (mouse) GSE24594	3.03887	1
Single_Gene_Perturbations_from_GEO_down	Core	IRS3P KO (mouse) GSE2556	3.027	1
Single_Gene_Perturbations_from_GEO_down	Core	Dmd Deficiency (mouse) GSE897	3.02366	1
Single_Gene_Perturbations_from_GEO_down	Core	Rps6ka3 KO (mouse) GSE51034	3.01892	1
Single_Gene_Perturbations_from_GEO_down	Core	NPM1 mutated npm () GSE34860	3.00679	1
Single_Gene_Perturbations_from_GEO_down	Core	Srf NULL MUTATION (mouse) GSE3181	3.00296	1
Single_Gene_Perturbations_from_GEO_down	Core	Scd1 KO (mouse) GSE24243	2.99921	1
Single_Gene_Perturbations_from_GEO_down	Core	EPHA4 drugactivation () GSE26523	2.98415	1
Single_Gene_Perturbations_from_GEO_down	Core	Gata5 KO (mouse) GSE47425	2.97729	1
Single_Gene_Perturbations_from_GEO_down	Core	Ksr1 KO (mouse) GSE28228	2.97354	1
Single_Gene_Perturbations_from_GEO_down	Core	Esr1 KO (mouse) GSE53812	2.97009	1
Single_Gene_Perturbations_from_GEO_down	Core	HMGA2 KD () GSE43741	2.96687	1
Single_Gene_Perturbations_from_GEO_down	Core	Crebbp cpb heterozygous mice (mouse) GSE30880	2.94391	1
Single_Gene_Perturbations_from_GEO_down	Core	H6pd KO (mouse) GSE10347	2.94225	1
Single_Gene_Perturbations_from_GEO_down	Core	Gtf2i KO (mouse) GSE48790	2.92477	1
Single_Gene_Perturbations_from_GEO_down	Core	Insig1 KO (mouse) GSE31797	2.91819	1
Single_Gene_Perturbations_from_GEO_down	Core	Arid3a OE (mouse) GSE56853	2.91803	1
Single_Gene_Perturbations_from_GEO_down	Core	Lmna KO (mouse) GSE8000	2.91145	1
Single_Gene_Perturbations_from_GEO_down	Core	Socs3 KO (mouse) GSE411	2.91142	1
Single_Gene_Perturbations_from_GEO_down	Core	Gata1 KO (mouse) GSE40273	2.89958	1
Single_Gene_Perturbations_from_GEO_down	Core	Cbx2 KO (mouse) GSE29485	2.89227	1
Single_Gene_Perturbations_from_GEO_down	Core	EZH2 DEPLETION () GSE6015	2.89185	1
Single_Gene_Perturbations_from_GEO_down	Core	Psmc4 KO (mouse) GSE34896	2.88444	1
Single_Gene_Perturbations_from_GEO_down	Core	NET1 KD () GSE26309	2.87345	1
Single_Gene_Perturbations_from_GEO_down	Core	Gata4 OE (mouse) GSE66016	2.87321	1
Single_Gene_Perturbations_from_GEO_down	Core	FGFR3 KD () GSE41035	2.86899	1
Single_Gene_Perturbations_from_GEO_down	Core	TRIM33 KD () GSE28448	2.86749	1
Single_Gene_Perturbations_from_GEO_down	Core	B2M KO () GSE42289	2.81514	1
Single_Gene_Perturbations_from_GEO_down	Core	Xrcc5 KO (mouse) GSE2498	2.80519	1
Single_Gene_Perturbations_from_GEO_down	Core	Nr1i3 KO (mouse) GSE40120	2.77675	1
Single_Gene_Perturbations_from_GEO_down	Core	Nr2f2 KO (mouse) GSE46496	2.77424	1
Single_Gene_Perturbations_from_GEO_down	Core	PTGS2 INHIBITION () GSE11237	2.77233	1
Single_Gene_Perturbations_from_GEO_down	Core	MIR142 OE () GSE28456	2.75896	1
Single_Gene_Perturbations_from_GEO_down	Core	CTNNB1 beta-catenin S37A mutant () GSE1473	2.75619	1
Single_Gene_Perturbations_from_GEO_down	Core	Myd88 Deficiency (mouse) GSE6688	2.74229	1
Single_Gene_Perturbations_from_GEO_down	Core	Hoxc13 OE (mouse) GSE2374	2.7394	1
Single_Gene_Perturbations_from_GEO_down	Core	Prkca KO (mouse) GSE3915	2.73307	1
Single_Gene_Perturbations_from_GEO_down	Core	ABL1 mutant () GSE15811	2.726	1
Single_Gene_Perturbations_from_GEO_down	Core	PTEN KD () GSE7562	2.72523	1
Single_Gene_Perturbations_from_GEO_down	Core	IPMK KD () GSE49658	2.71524	1
Single_Gene_Perturbations_from_GEO_down	Core	Rora KO (mouse) GSE23736	2.70697	1
Single_Gene_Perturbations_from_GEO_down	Core	GSK3B INHIBITION () GSE19736	2.70149	1
Single_Gene_Perturbations_from_GEO_down	Core	Kdm1a KD (mouse) GSE25423	2.69879	1
Single_Gene_Perturbations_from_GEO_down	Core	Psap hypomorphic prosaposin deficiency (mouse) GSE8307	2.69755	1
Single_Gene_Perturbations_from_GEO_down	Core	Htt KO (mouse) GSE26001	2.69645	1
Single_Gene_Perturbations_from_GEO_down	Core	Bcl2 OE (mouse) GSE5811	2.69224	1
Single_Gene_Perturbations_from_GEO_down	Core	RAF1 OE () GSE3542	2.68417	1
Single_Gene_Perturbations_from_GEO_down	Core	Cidec KO (mouse) GSE22693	2.68024	1
Single_Gene_Perturbations_from_GEO_down	Core	FMR1 KO () GSE7329	2.66305	1
Single_Gene_Perturbations_from_GEO_down	Core	Irs1 KO (mouse) GSE2556	2.61312	1
Single_Gene_Perturbations_from_GEO_down	Core	ERG KD () GSE14801	2.54649	1
Single_Gene_Perturbations_from_GEO_down	Core	FGFR1 mutant () GSE15811	2.54039	1
Single_Gene_Perturbations_from_GEO_down	Core	Fhl2 KO (mouse) GSE56860	2.53054	1
Single_Gene_Perturbations_from_GEO_down	Core	Neurod1 Conditional KO under Crx promoter (mouse) GSE35396	2.52565	1
Single_Gene_Perturbations_from_GEO_down	Core	Hnf4a NULL MUTATION (mouse) GSE3116	2.51665	1
Single_Gene_Perturbations_from_GEO_down	Core	HNF4A KD () GSE25417	2.48517	1
Single_Gene_Perturbations_from_GEO_down	Core	Kdm2b KD (mouse) GSE40701	2.48078	1
Single_Gene_Perturbations_from_GEO_down	Core	Kdm1a KD (mouse) GSE25423	2.47975	1
Single_Gene_Perturbations_from_GEO_down	Core	CD24 KD () GSE15102	2.47155	1
Single_Gene_Perturbations_from_GEO_down	Core	TNKS INHIBITION () GSE55624	2.46263	1
Single_Gene_Perturbations_from_GEO_down	Core	MIR34A OE () GSE7754	2.45034	1
Single_Gene_Perturbations_from_GEO_down	Core	Msr1 KO (mouse) GSE3455	2.44496	1
Single_Gene_Perturbations_from_GEO_down	Core	Gata6 KO (mouse) GSE47049	2.44246	1
Single_Gene_Perturbations_from_GEO_down	Core	LRRK2 mutant () GSE33298	2.41233	1
Single_Gene_Perturbations_from_GEO_down	Core	Hey2 KO (mouse) GSE6526	2.3867	1
Single_Gene_Perturbations_from_GEO_down	Core	Dicer1 Deficiency (mouse) GSE11899	2.38141	1
Single_Gene_Perturbations_from_GEO_down	Core	Irs1 KO (mouse) GSE2556	2.38065	1
Single_Gene_Perturbations_from_GEO_down	Core	NFKB1 Inactivation (IKK Inhibition) () GSE20667	2.37943	1
Single_Gene_Perturbations_from_GEO_down	Core	Rp1 KO (mouse) GSE128	2.37292	1
Single_Gene_Perturbations_from_GEO_down	Core	NET1 KD () GSE26309	2.35332	1
Single_Gene_Perturbations_from_GEO_down	Core	Nlgn3 KD (mouse) GSE47150	2.35273	1
Single_Gene_Perturbations_from_GEO_down	Core	REST Drug inhibition (X5050) () GSE40695	2.3511	1
Single_Gene_Perturbations_from_GEO_down	Core	Myod1 Mutation - MyoD altered at lysine residues 99, 102,/104, r	2.34103	1
Single_Gene_Perturbations_from_GEO_down	Core	Bcl2 OE (mouse) GSE5811	2.32508	1
Single_Gene_Perturbations_from_GEO_down	Core	IFNAR1 Stimulation of gene product () GSE53716	2.32026	1
Single_Gene_Perturbations_from_GEO_down	Core	Jak1 druginhibition (mouse) GSE38335	2.31434	1
Single_Gene_Perturbations_from_GEO_down	Core	Notch2 KO (mouse) GSE45681	2.31133	1
Single_Gene_Perturbations_from_GEO_down	Core	Rp1 KO (mouse) GSE128	2.30713	1
Single_Gene_Perturbations_from_GEO_down	Core	Runx1 KO (mouse) GSE2592	2.30578	1
Single_Gene_Perturbations_from_GEO_down	Core	Cstb KO (mouse) GSE47516	2.30418	1
Single_Gene_Perturbations_from_GEO_down	Core	FLI1 KD () GSE27524	2.29399	1
Single_Gene_Perturbations_from_GEO_down	Core	STK19 OE () GSE36036	2.27484	1
Single_Gene_Perturbations_from_GEO_down	Core	Htt Mutation (HTT exon1 142Q) (mouse) GSE3248	2.26751	1
Single_Gene_Perturbations_from_GEO_down	Core	Ret mutant (mouse) GSE10743	2.25675	1
Single_Gene_Perturbations_from_GEO_down	Core	KRAS oncogenic KRAS mutation () GSE17643	2.25247	1
Single_Gene_Perturbations_from_GEO_down	Core	Ddr1 KO (mouse) GSE35297	2.24664	1
Single_Gene_Perturbations_from_GEO_down	Core	PIK3CA Mutation () GSE22035	2.22471	1
Single_Gene_Perturbations_from_GEO_down	Core	NOTCH1 Reactivation (WASHOUT - 4 Hours) () GSE29544	2.22198	1
Single_Gene_Perturbations_from_GEO_down	Core	Nfe2l2 KO (mouse) GSE18344	2.22101	1
Single_Gene_Perturbations_from_GEO_down	Core	Runx1 KO (mouse) GSE2592	2.21367	1
Single_Gene_Perturbations_from_GEO_down	Core	Spi1 KD (mouse) GSE5654	2.21021	1
Single_Gene_Perturbations_from_GEO_down	Core	Ikzf1 KO (mouse) GSE46093	2.20864	1
Single_Gene_Perturbations_from_GEO_down	Core	Htt Gain of function by knock in of htt cag repeat length-7/16 (	2.20837	1
Single_Gene_Perturbations_from_GEO_down	Core	Cftr (mouse) GSE3100	2.20471	1
Single_Gene_Perturbations_from_GEO_down	Core	Klhl40 KO (mouse) GSE56570	2.19928	1
Single_Gene_Perturbations_from_GEO_down	Core	MAP3K7 KD () GSE52452	2.1755	1
Single_Gene_Perturbations_from_GEO_down	Core	Srf homozygous Srf mutant 81 (constitutive Srf treat) (mouse) GS	2.17357	1
Single_Gene_Perturbations_from_GEO_down	Core	SMARCB1 OE () GSE35909	2.15145	1
Single_Gene_Perturbations_from_GEO_down	Core	Lhb OE (mouse) GSE3348	2.14699	1
Single_Gene_Perturbations_from_GEO_down	Core	Srf KO (mouse) GSE1948	2.14277	1
Single_Gene_Perturbations_from_GEO_down	Core	Dmd Deficiency (mouse) GSE897	2.13542	1
Single_Gene_Perturbations_from_GEO_down	Core	Htt KO (mouse) GSE26001	2.13292	1
Single_Gene_Perturbations_from_GEO_down	Core	Mstn DEPLETION (mouse) GSE15349	2.11382	1
Single_Gene_Perturbations_from_GEO_down	Core	Tsc2 inactivating mutation (mouse) GSE40630	2.11044	1
Single_Gene_Perturbations_from_GEO_down	Core	FGFR3 KD (shRNA 4-1, doxycycline-induced) () GSE41035	2.10217	1
Single_Gene_Perturbations_from_GEO_down	Core	NOTCH1 INHIBITION () GSE6495	2.10008	1
Single_Gene_Perturbations_from_GEO_down	Core	Dysf Deficiency (mouse) GSE2507	2.09479	1
Single_Gene_Perturbations_from_GEO_down	Core	Ppara OE (mouse) GSE3067	2.06427	1
Single_Gene_Perturbations_from_GEO_down	Core	Ncoa2 KO (mouse) GSE41558	2.0589	1
Single_Gene_Perturbations_from_GEO_down	Core	Met KO (mouse) GSE4451	2.0539	1
Single_Gene_Perturbations_from_GEO_down	Core	LRRK2 dominant neg. mutation - G2019S heterozygous () GSE33298	2.04116	1
Single_Gene_Perturbations_from_GEO_down	Core	Il10 KO (mouse) GSE39859	2.02742	1
Single_Gene_Perturbations_from_GEO_down	Core	Pias1 Null mutation (IFN-beta agent treat, 2/4 hours) (mouse) GS	2.01328	1
Single_Gene_Perturbations_from_GEO_down	Core	Ncoa3 KD (mouse) GSE50017	2.01063	1
Single_Gene_Perturbations_from_GEO_down	Core	RARRES1 KD () GSE30543	2.01026	1
Single_Gene_Perturbations_from_GEO_down	Core	NEUROG1 OE () GSE18296	1.998	1
Single_Gene_Perturbations_from_GEO_down	Core	TNF OE () GSE2639	1.99063	1
Single_Gene_Perturbations_from_GEO_down	Core	Trp53 KO (mouse) GSE40545	1.97986	1
Single_Gene_Perturbations_from_GEO_down	Core	GATA3 Ectopic expression () GSE24249	1.96649	1
Single_Gene_Perturbations_from_GEO_down	Core	NRAS KD () GSE12445	1.96277	1
Single_Gene_Perturbations_from_GEO_down	Core	MYB KD () GSE49286	1.96167	1
Single_Gene_Perturbations_from_GEO_down	Core	Mnat1 Deficiency - Ablation (mouse) GSE6662	1.95828	1
Single_Gene_Perturbations_from_GEO_down	Core	Bcl11b KO (mouse) GSE9330	1.95598	1
Single_Gene_Perturbations_from_GEO_down	Core	Myrf KO (mouse) GSE15303	1.95166	1
Single_Gene_Perturbations_from_GEO_down	Core	Sirt3 KO (mouse) GSE27309	1.94424	1
Single_Gene_Perturbations_from_GEO_down	Core	Atf7ip2 Deficiency (mouse) GSE7381	1.93851	1
Single_Gene_Perturbations_from_GEO_down	Core	Zfp322a KD (mouse) GSE45139	1.92657	1
Single_Gene_Perturbations_from_GEO_down	Core	Trim71 KD (mouse) GSE37712	1.91393	1
Single_Gene_Perturbations_from_GEO_down	Core	Scd1 KO (mouse) GSE2926	1.91214	1
Single_Gene_Perturbations_from_GEO_down	Core	Slc9a3 KO (mouse) GSE10740	1.91214	1
Single_Gene_Perturbations_from_GEO_down	Core	Nf1 Heterozygotic KO (NF1+/-) (mouse) GSE1482	1.90902	1
Single_Gene_Perturbations_from_GEO_down	Core	Utrn OE (mouse) GSE7187	1.90484	1
Single_Gene_Perturbations_from_GEO_down	Core	Apc KO (mouse) GSE46129	1.90417	1
Single_Gene_Perturbations_from_GEO_down	Core	ELK1 KD () GSE34589	1.88372	1
Single_Gene_Perturbations_from_GEO_down	Core	Srf homozygous Srf mutant (constitutive Srf treat) (mouse) GSE19	1.87713	1
Single_Gene_Perturbations_from_GEO_down	Core	IRF7 KD () GSE50588	1.87625	1
Single_Gene_Perturbations_from_GEO_down	Core	Ndel1 KO (mouse) GSE35366	1.86838	1
Single_Gene_Perturbations_from_GEO_down	Core	HDAC2 KD () GSE52232	1.8602	1
Single_Gene_Perturbations_from_GEO_down	Core	S1pr3 KO (mouse) GSE7191	1.84747	1
Single_Gene_Perturbations_from_GEO_down	Core	NFKB1 Activation () GSE20736	1.84431	1
Single_Gene_Perturbations_from_GEO_down	Core	TBK1 KD () GSE17643	1.84138	1
Single_Gene_Perturbations_from_GEO_down	Core	Dmd Deficiency (mouse) GSE1025	1.82592	1
Single_Gene_Perturbations_from_GEO_down	Core	Rnf2 VR (mouse) GSE19076	1.82508	1
Single_Gene_Perturbations_from_GEO_down	Core	MIR126 KD () GSE40458	1.81149	1
Single_Gene_Perturbations_from_GEO_down	Core	Cstb KO (mouse) GSE47516	1.79773	1
Single_Gene_Perturbations_from_GEO_down	Core	Pdk1 KO (mouse) GSE26290	1.79586	1
Single_Gene_Perturbations_from_GEO_down	Core	CTNNB1 KD () GSE18560	1.78973	1
Single_Gene_Perturbations_from_GEO_down	Core	PARK7 KD () GSE17204	1.78959	1
Single_Gene_Perturbations_from_GEO_down	Core	TBK1 KD () GSE17643	1.78734	1
Single_Gene_Perturbations_from_GEO_down	Core	Ache AChE-S over-expressor mutation (mouse) GSE31458	1.7809	1
Single_Gene_Perturbations_from_GEO_down	Core	Vdr KO (mouse) GSE2421	1.77781	1
Single_Gene_Perturbations_from_GEO_down	Core	BRCA1 stable BRCA1 transfection of BRCA1-null cells () GSE30821	1.77677	1
Single_Gene_Perturbations_from_GEO_down	Core	WTAP KD () GSE2327	1.76861	1
Single_Gene_Perturbations_from_GEO_down	Core	Pten KO (mouse) GSE6078	1.76851	1
Single_Gene_Perturbations_from_GEO_down	Core	RELA KD () GSE1676	1.7623	1
Single_Gene_Perturbations_from_GEO_down	Core	PPIB Depletion () GSE50756	1.7598	1
Single_Gene_Perturbations_from_GEO_down	Core	RAP1A KO () GSE61900	1.75051	1
Single_Gene_Perturbations_from_GEO_down	Core	Wt1 KO (mouse) GSE15325	1.73931	1
Single_Gene_Perturbations_from_GEO_down	Core	Kdm2b KD (mouse) GSE41298	1.73829	1
Single_Gene_Perturbations_from_GEO_down	Core	Nr1i3 hNR1I3 KI (in mNR1I3-/- background) (mouse) GSE40120	1.71549	1
Single_Gene_Perturbations_from_GEO_down	Core	Cbfb Truncation of gene product (mouse) GSE21155	1.71119	1
Single_Gene_Perturbations_from_GEO_down	Core	Il17rc KO (mouse) GSE48329	1.66517	1
Single_Gene_Perturbations_from_GEO_down	Core	Ep400 KD (mouse) GSE31008	1.66147	1
Single_Gene_Perturbations_from_GEO_down	Core	Ifnb1 Induction (mouse) GSE3400	1.64899	1
Single_Gene_Perturbations_from_GEO_down	Core	Arid3a OE (mouse) GSE56853	1.63353	1
Single_Gene_Perturbations_from_GEO_down	Core	Fhl2 Deficiency (mouse) GSE10902	1.62872	1
Single_Gene_Perturbations_from_GEO_down	Core	Elavl4 OE (mouse) GSE2005	1.60858	1
Single_Gene_Perturbations_from_GEO_down	Core	Srf homozygous Srf mutant 100 (non-binding Srf treat) (mouse) GS	1.59201	1
Single_Gene_Perturbations_from_GEO_down	Core	Retnlb KO (mouse) GSE25640	1.58578	1
Single_Gene_Perturbations_from_GEO_down	Core	NFKB2 KD () GSE50588	1.58126	1
Single_Gene_Perturbations_from_GEO_down	Core	Dlx5 OE (mouse) GSE22381	1.5786	1
Single_Gene_Perturbations_from_GEO_down	Core	Nfe2l2 KO (mouse) GSE18344	1.57212	1
Single_Gene_Perturbations_from_GEO_down	Core	KLF13 KD () GSE50588	1.57186	1
Single_Gene_Perturbations_from_GEO_down	Core	Tlr5 KO (mouse) GSE5113	1.55981	1
Single_Gene_Perturbations_from_GEO_down	Core	Myb KO (mouse) GSE19528	1.55545	1
Single_Gene_Perturbations_from_GEO_down	Core	ATM KD () GSE1676	1.55031	1
Single_Gene_Perturbations_from_GEO_down	Core	ZNF395 KD () GSE49613	1.54485	1
Single_Gene_Perturbations_from_GEO_down	Core	TFAP2C KD () GSE15481	1.54263	1
Single_Gene_Perturbations_from_GEO_down	Core	TTN TMD mutation () GSE42806	1.53999	1
Single_Gene_Perturbations_from_GEO_down	Core	CHEK1 KD () GSE54267	1.53332	1
Single_Gene_Perturbations_from_GEO_down	Core	CCND1 KD () GSE48989	1.5198	1
Single_Gene_Perturbations_from_GEO_down	Core	Igf1r KO (mouse) GSE32936	1.51364	1
Single_Gene_Perturbations_from_GEO_down	Core	TYROBP KD () GSE33503	1.51056	1
Single_Gene_Perturbations_from_GEO_down	Core	Hras Selective cardiac induced overexpression of the gene for in	1.50478	1
Single_Gene_Perturbations_from_GEO_down	Core	TOP2B Inhibtion of Topo2b with topoisomerase poison camptothecin	1.49686	1
Single_Gene_Perturbations_from_GEO_down	Core	FLI1 KD () GSE27524	1.49346	1
Single_Gene_Perturbations_from_GEO_down	Core	Dicer1 KO (mouse) GSE7141	1.49053	1
Single_Gene_Perturbations_from_GEO_down	Core	Fgfr1 activemutant (mouse) GSE17916	1.48649	1
Single_Gene_Perturbations_from_GEO_down	Core	Hras Selective cardiac induced overexpression of the gene for in	1.485	1
Single_Gene_Perturbations_from_GEO_down	Core	SYK druginhibition () GSE43510	1.47256	1
Single_Gene_Perturbations_from_GEO_down	Core	Met KO (mouse) GSE55490	1.47191	1
Single_Gene_Perturbations_from_GEO_down	Core	CTNNB1 VR (mouse) GSE28476	1.47027	1
Single_Gene_Perturbations_from_GEO_down	Core	IRX5 KO (mouse) GSE38826	1.46132	1
Single_Gene_Perturbations_from_GEO_down	Core	NR2C2 KO () GSE52452	1.44606	1
Single_Gene_Perturbations_from_GEO_down	Core	IRF9 OE () GSE50002	1.44568	1
Single_Gene_Perturbations_from_GEO_down	Core	Vhl KO (mouse) GSE11484	1.4417	1
Single_Gene_Perturbations_from_GEO_down	Core	Il10 KO (mouse) GSE2172	1.43087	1
Single_Gene_Perturbations_from_GEO_down	Core	Pten KO (mouse) GSE64303	1.42305	1
Single_Gene_Perturbations_from_GEO_down	Core	EWSR1 KD () GSE27524	1.41744	1
Single_Gene_Perturbations_from_GEO_down	Core	TREM2 KD () GSE3624	1.4162	1
Single_Gene_Perturbations_from_GEO_down	Core	NPM1 mutated npm () GSE34860	1.41209	1
Single_Gene_Perturbations_from_GEO_down	Core	ESR1 KD () GSE26298	1.40891	1
Single_Gene_Perturbations_from_GEO_down	Core	Atxn1 Knock-in (mouse) GSE2867	1.40778	1
Single_Gene_Perturbations_from_GEO_down	Core	Atxn1 Knock-in (mouse) GSE2867	1.40387	1
Single_Gene_Perturbations_from_GEO_down	Core	Klf1 KO (mouse) GSE36427	1.40024	1
Single_Gene_Perturbations_from_GEO_down	Core	Pycard KO (mouse) GSE30769	1.39154	1
Single_Gene_Perturbations_from_GEO_down	Core	Mef2d KD (mouse) GSE47150	1.39107	1
Single_Gene_Perturbations_from_GEO_down	Core	Myc KD (mouse) GSE30323	1.39071	1
Single_Gene_Perturbations_from_GEO_down	Core	Bptf KO (mouse) GSE48123	1.38843	1
Single_Gene_Perturbations_from_GEO_down	Core	Nr4a2 OE (mouse) GSE3571	1.3852	1
Single_Gene_Perturbations_from_GEO_down	Core	Klf15 KO (mouse) GSE53231	1.3846	1
Single_Gene_Perturbations_from_GEO_down	Core	Snca KO (mouse) GSE19534	1.3824	1
Single_Gene_Perturbations_from_GEO_down	Core	Gfap OE (mouse) GSE977	1.3795	1
Single_Gene_Perturbations_from_GEO_down	Core	Clpp KO (mouse) GSE40207	1.37666	1
Single_Gene_Perturbations_from_GEO_down	Core	Des KO (mouse) GSE34388	1.37271	1
Single_Gene_Perturbations_from_GEO_down	Core	NFE2L1 KD () GSE50588	1.37129	1
Single_Gene_Perturbations_from_GEO_down	Core	STAU1 DELETION () GSE6679	1.36715	1
Single_Gene_Perturbations_from_GEO_down	Core	RARA Activation - AM580 (RARA Agonist) () GSE5679	1.36349	1
Single_Gene_Perturbations_from_GEO_down	Core	Pten KD (mouse) GSE47150	1.36305	1
Single_Gene_Perturbations_from_GEO_down	Core	Fmr1 KD (mouse) GSE47150	1.36223	1
Single_Gene_Perturbations_from_GEO_down	Core	Rock1 INHIBITION (mouse) GSE25829	1.35691	1
Single_Gene_Perturbations_from_GEO_down	Core	Furin Deficiency (mouse) GSE11884	1.35505	1
Single_Gene_Perturbations_from_GEO_down	Core	Pgr KO (mouse) GSE39920	1.35238	1
Single_Gene_Perturbations_from_GEO_down	Core	Retnlb KO (mouse) GSE25640	1.35156	1
Single_Gene_Perturbations_from_GEO_down	Core	Sparc Deficiency (mouse) GSE13402	1.34756	1
Single_Gene_Perturbations_from_GEO_down	Core	CTNNB1 Activation (deltaNB-cateninER transgenics) (mouse) GSE157	1.33786	1
Single_Gene_Perturbations_from_GEO_down	Core	Elf4 KO (mouse) GSE15324	1.33534	1
Single_Gene_Perturbations_from_GEO_down	Core	IL2 OE () GSE1823	1.33214	1
Single_Gene_Perturbations_from_GEO_down	Core	Ppard KO (mouse) GSE16048	1.332	1
Single_Gene_Perturbations_from_GEO_down	Core	HSF1 KD () GSE12762	1.32972	1
Single_Gene_Perturbations_from_GEO_down	Core	Mecp2 KO (mouse) GSE8720	1.32227	1
Single_Gene_Perturbations_from_GEO_down	Core	Nlgn3 KD (mouse) GSE47150	1.31732	1
Single_Gene_Perturbations_from_GEO_down	Core	KLF2 KD () GSE55667	1.31721	1
Single_Gene_Perturbations_from_GEO_down	Core	Elavl1 KO (mouse) GSE49225	1.31281	1
Single_Gene_Perturbations_from_GEO_down	Core	Trpm7 KO (mouse) GSE55578	1.31203	1
Single_Gene_Perturbations_from_GEO_down	Core	MAPK7 KD () GSE53394	1.29729	1
Single_Gene_Perturbations_from_GEO_down	Core	Il2 KO (mouse) GSE23398	1.27503	1
Single_Gene_Perturbations_from_GEO_down	Core	Tcf4 Deletion (mouse) GSE12505	1.25922	1
Single_Gene_Perturbations_from_GEO_down	Core	Ep300 KD (mouse) GSE47989	1.25681	1
Single_Gene_Perturbations_from_GEO_down	Core	Sod1 SOD1-G93A transgenic (mouse) GSE4390	1.25368	1
Single_Gene_Perturbations_from_GEO_down	Core	Rnf2 KD (mouse) GSE33659	1.25149	1
Single_Gene_Perturbations_from_GEO_down	Core	Trim28 KO (mouse) GSE32224	1.25125	1
Single_Gene_Perturbations_from_GEO_down	Core	Nlgn1 KD (mouse) GSE47150	1.24837	1
Single_Gene_Perturbations_from_GEO_down	Core	NFKB1 Inactivation (IKK Inhibition) () GSE20667	1.24594	1
Single_Gene_Perturbations_from_GEO_down	Core	UPF1 Deficiency () GSE7009	1.24171	1
Single_Gene_Perturbations_from_GEO_down	Core	Nrl Deficiency (mouse) GSE4051	1.23988	1
Single_Gene_Perturbations_from_GEO_down	Core	SYK druginhibition () GSE43510	1.23602	1
Single_Gene_Perturbations_from_GEO_down	Core	Mef2a KD (mouse) GSE47150	1.23563	1
Single_Gene_Perturbations_from_GEO_down	Core	Klf9 Deficiency (mouse) GSE6443	1.22551	1
Single_Gene_Perturbations_from_GEO_down	Core	Xbp1 expression of XBP1s, an spliced version of the protein (mou	1.21645	1
Single_Gene_Perturbations_from_GEO_down	Core	Atxn1 Knock-in (mouse) GSE2867	1.21009	1
Single_Gene_Perturbations_from_GEO_down	Core	Smarca5 KO (mouse) GSE41608	1.2088	1
Single_Gene_Perturbations_from_GEO_down	Core	Lat2 KD (mouse) GSE40731	1.20719	1
Single_Gene_Perturbations_from_GEO_down	Core	PARK2 KD () GSE50864	1.20389	1
Single_Gene_Perturbations_from_GEO_down	Core	MIR122 KO (mouse) GSE31453	1.20341	1
Single_Gene_Perturbations_from_GEO_down	Core	Prkaca KO (mouse) GSE2413	1.20226	1
Single_Gene_Perturbations_from_GEO_down	Core	LMO3 KD () GSE41712	1.18471	1
Single_Gene_Perturbations_from_GEO_down	Core	Erbb2 druginhibition (mouse) GSE4066	1.18241	1
Single_Gene_Perturbations_from_GEO_down	Core	Pdk1 KO (mouse) GSE42187	1.18234	1
Single_Gene_Perturbations_from_GEO_down	Core	Pde10a druginhibition (mouse) GSE40377	1.16245	1
Single_Gene_Perturbations_from_GEO_down	Core	Mecp2 KD (mouse) GSE47150	1.15738	1
Single_Gene_Perturbations_from_GEO_down	Core	Bcl6 KO (mouse) GSE40493	1.1562	1
Single_Gene_Perturbations_from_GEO_down	Core	FOXP3 FOXP3 2T&gt;C(mut) () GSE41087	1.15308	1
Single_Gene_Perturbations_from_GEO_down	Core	Ap1b1 KO (mouse) GSE22020	1.14358	1
Single_Gene_Perturbations_from_GEO_down	Core	Des KO (mouse) GSE41363	1.14126	1
Single_Gene_Perturbations_from_GEO_down	Core	Shank3 KD (mouse) GSE47150	1.13718	1
Single_Gene_Perturbations_from_GEO_down	Core	ERBB2 OE () GSE18938	1.1356	1
Single_Gene_Perturbations_from_GEO_down	Core	Bmpr1a KO (mouse) GSE48092	1.13134	1
Single_Gene_Perturbations_from_GEO_down	Core	Ret KO (mouse) GSE32093	1.12934	1
Single_Gene_Perturbations_from_GEO_down	Core	Vax2 KO (mouse) GSE19626	1.12809	1
Single_Gene_Perturbations_from_GEO_down	Core	Stat3 Actvation of gene product (mouse) GSE21060	1.12756	1
Single_Gene_Perturbations_from_GEO_down	Core	BST2 OE () GSE50002	1.11189	1
Single_Gene_Perturbations_from_GEO_down	Core	Aldh1a2 KO (mouse) GSE43578	1.10808	1
Single_Gene_Perturbations_from_GEO_down	Core	Plagl2 deficiency (mouse) GSE9123	1.09391	1
Single_Gene_Perturbations_from_GEO_down	Core	FOXA1 OE () GSE49153	1.09331	1
Single_Gene_Perturbations_from_GEO_down	Core	Npc1 KD (mouse) GSE39621	1.09187	1
Single_Gene_Perturbations_from_GEO_down	Core	SDC1 OE () GSE21401	1.08674	1
Single_Gene_Perturbations_from_GEO_down	Core	Bcl11a KO (mouse) GSE28333	1.0782	1
Single_Gene_Perturbations_from_GEO_down	Core	Satb1 KO (mouse) GSE17490	1.07387	1
Single_Gene_Perturbations_from_GEO_down	Core	LRRK2 dominant neg. mutation - G2019S homozygous () GSE33298	1.07324	1
Single_Gene_Perturbations_from_GEO_down	Core	Cldn18 KO (mouse) GSE48443	1.07088	1
Single_Gene_Perturbations_from_GEO_down	Core	Dmd Deficiency (mouse) GSE897	1.06758	1
Single_Gene_Perturbations_from_GEO_down	Core	ZNF658 KD () GSE59385	1.06188	1
Single_Gene_Perturbations_from_GEO_down	Core	CFAP45 OE () GSE27318	1.05293	1
Single_Gene_Perturbations_from_GEO_down	Core	Cdk4 Heterozygotic KO (Cdk4 +/-) (mouse) GSE614	1.04197	1
Single_Gene_Perturbations_from_GEO_down	Core	IRS3P KO (mouse) GSE2556	1.03342	1
Single_Gene_Perturbations_from_GEO_down	Core	Prmt5 KO (mouse) GSE45269	1.02457	1
Single_Gene_Perturbations_from_GEO_down	Core	VAMP7 KD () GSE56102	1.01738	1
Single_Gene_Perturbations_from_GEO_down	Core	Aldh5a1 KO (mouse) GSE2866	1.01677	1
Single_Gene_Perturbations_from_GEO_down	Core	Pgr KO (mouse) GSE39920	1.01361	1
Single_Gene_Perturbations_from_GEO_down	Core	Mnat1 Deficiency - Ablation (mouse) GSE6662	1.00421	1
Single_Gene_Perturbations_from_GEO_down	Core	Arhgap5 KD (mouse) GSE53388	1.00356	1
Single_Gene_Perturbations_from_GEO_down	Core	SYK druginhibition () GSE34176	1.00266	1
Single_Gene_Perturbations_from_GEO_down	Core	Srf KO (mouse) GSE7412	0.990763	1
Single_Gene_Perturbations_from_GEO_down	Core	SERPINI1 Mutation - G392E mutant () GSE46230	0.984836	1
Single_Gene_Perturbations_from_GEO_down	Core	Prkaca KO (mouse) GSE20984	0.980705	1
Single_Gene_Perturbations_from_GEO_down	Core	Idh2 R140Q Allele (mouse) GSE54838	0.975537	1
Single_Gene_Perturbations_from_GEO_down	Core	Dmd Deficiency (mouse) GSE1025	0.969206	1
Single_Gene_Perturbations_from_GEO_down	Core	Gys1 KO (mouse) GSE2198	0.964737	1
Single_Gene_Perturbations_from_GEO_down	Core	CTNNB1 KO () GSE63072	0.962456	1
Single_Gene_Perturbations_from_GEO_down	Core	Ache OE (mouse) GSE937	0.952903	1
Single_Gene_Perturbations_from_GEO_down	Core	CDH1 OE () GSE32540	0.944427	1
Single_Gene_Perturbations_from_GEO_down	Core	PIAS1 Depletion () GSE44024	0.944362	1
Single_Gene_Perturbations_from_GEO_down	Core	NRAS DEPLETION - siRNA siMut10 () GSE12445	0.940756	1
Single_Gene_Perturbations_from_GEO_down	Core	Pde10a KO (mouse) GSE40377	0.934397	1
Single_Gene_Perturbations_from_GEO_down	Core	Atxn1l KO (mouse) GSE44285	0.932002	1
Single_Gene_Perturbations_from_GEO_down	Core	TNIK KD () GSE17623	0.910468	1
Single_Gene_Perturbations_from_GEO_down	Core	Rara KO (mouse) GSE31280	0.907741	1
Single_Gene_Perturbations_from_GEO_down	Core	Ovol1 KO (mouse) GSE55071	0.90645	1
Single_Gene_Perturbations_from_GEO_down	Core	Fgfr1 drugactivation (mouse) GSE32316	0.904721	1
Single_Gene_Perturbations_from_GEO_down	Core	TRAF6 shRNA () GSE38519	0.902222	1
Single_Gene_Perturbations_from_GEO_down	Core	Irs2 KO (mouse) GSE2556	0.895656	1
Single_Gene_Perturbations_from_GEO_down	Core	THOC1 KD () GSE27091	0.891601	1
Single_Gene_Perturbations_from_GEO_down	Core	Cdkn1b KO (mouse) GSE27672	0.886762	1
Single_Gene_Perturbations_from_GEO_down	Core	Sox2 KO (mouse) GSE55738	0.884956	1
Single_Gene_Perturbations_from_GEO_down	Core	Myc Myc +/- vs. WT (mouse) GSE55272	0.884815	1
Single_Gene_Perturbations_from_GEO_down	Core	Nfe2l1 KO (mouse) GSE867	0.866817	1
Single_Gene_Perturbations_from_GEO_down	Core	Cbx2 KO (mouse) GSE29485	0.862312	1
Single_Gene_Perturbations_from_GEO_down	Core	Pde6b RD1 mutation (mouse) GSE41821	0.861908	1
Single_Gene_Perturbations_from_GEO_down	Core	CHEK1 KD () GSE54267	0.85976	1
Single_Gene_Perturbations_from_GEO_down	Core	SYK druginhibition () GSE43510	0.854184	1
Single_Gene_Perturbations_from_GEO_down	Core	Dicer1 KO (mouse) GSE39181	0.846408	1
Single_Gene_Perturbations_from_GEO_down	Core	Ppargc1b Hypomorphic Mutation (mouse) GSE6210	0.844932	1
Single_Gene_Perturbations_from_GEO_down	Core	Plagl2 OE (mouse) GSE21143	0.834783	1
Single_Gene_Perturbations_from_GEO_down	Core	Prkaca KO (mouse) GSE2413	0.832093	1
Single_Gene_Perturbations_from_GEO_down	Core	Phgdh KO (mouse) GSE8555	0.83108	1
Single_Gene_Perturbations_from_GEO_down	Core	Prkag3 Mutation (R225Q) (mouse) GSE4067	0.830194	1
Single_Gene_Perturbations_from_GEO_down	Core	CXCL8 () IL8 transgenic (mouse) GSE39273	0.828417	1
Single_Gene_Perturbations_from_GEO_down	Core	ZNF148 KD () GSE31092	0.8284	1
Single_Gene_Perturbations_from_GEO_down	Core	Selenbp2 KO (mouse) GSE36697	0.82678	1
Single_Gene_Perturbations_from_GEO_down	Core	NR5A2 KD () GSE47803	0.825799	1
Single_Gene_Perturbations_from_GEO_down	Core	Yy1 KO (mouse) GSE39009	0.820969	1
Single_Gene_Perturbations_from_GEO_down	Core	Lrp5 KO (mouse) GSE32145	0.820382	1
Single_Gene_Perturbations_from_GEO_down	Core	Notch3 KO (mouse) GSE55203	0.806345	1
Single_Gene_Perturbations_from_GEO_down	Core	PDGFRA activemutant () GSE17743	0.801598	1
Single_Gene_Perturbations_from_GEO_down	Core	BMI1 Deficiency (mouse) GSE30852	0.785631	1
Single_Gene_Perturbations_from_GEO_down	Core	Atxn7 OE (mouse) GSE3634	0.784933	1
Single_Gene_Perturbations_from_GEO_down	Core	Prkaca KO (mouse) GSE2413	0.781023	1
Single_Gene_Perturbations_from_GEO_down	Core	Nod2 KO (mouse) GSE58948	0.779034	1
Single_Gene_Perturbations_from_GEO_down	Core	Kat5 KD (mouse) GSE31008	0.775246	1
Single_Gene_Perturbations_from_GEO_down	Core	Pmp22 KO (mouse) GSE1947	0.772986	1
Single_Gene_Perturbations_from_GEO_down	Core	Srf homozygous Srf mutant 100 (constitutive Srf treat) (mouse) G	0.770372	1
Single_Gene_Perturbations_from_GEO_down	Core	Ndel1 KD (mouse) GSE35366	0.769204	1
Single_Gene_Perturbations_from_GEO_down	Core	Socs3 KO (mouse) GSE411	0.767435	1
Single_Gene_Perturbations_from_GEO_down	Core	Jak2 activemutant (mouse) GSE44961	0.756239	1
Single_Gene_Perturbations_from_GEO_down	Core	HSPA1A transgene (uninfected 5 days post infection) (mouse) GSE4	0.75196	1
Single_Gene_Perturbations_from_GEO_down	Core	Ahr KO (mouse) GSE19411	0.748257	1
Single_Gene_Perturbations_from_GEO_down	Core	Stk11 KO (mouse) GSE24765	0.744744	1
Single_Gene_Perturbations_from_GEO_down	Core	RB1 KD () GSE50532	0.744374	1
Single_Gene_Perturbations_from_GEO_down	Core	Rb1 Deficiency (mouse) GSE6787	0.738415	1
Single_Gene_Perturbations_from_GEO_down	Core	Rest KD (mouse) GSE28141	0.73401	1
Single_Gene_Perturbations_from_GEO_down	Core	NOD2 VR () GSE22611	0.726299	1
Single_Gene_Perturbations_from_GEO_down	Core	Rap1a Rap1a mutant ile312val (mouse) GSE46209	0.724341	1
Single_Gene_Perturbations_from_GEO_down	Core	Sirt4 KO (mouse) GSE56321	0.714821	1
Single_Gene_Perturbations_from_GEO_down	Core	Foxo1 KO (mouse) GSE40655	0.712181	1
Single_Gene_Perturbations_from_GEO_down	Core	MCAM KD () GSE11951	0.702274	1
Single_Gene_Perturbations_from_GEO_down	Core	SERPINI1 OE () GSE46230	0.701995	1
Single_Gene_Perturbations_from_GEO_down	Core	Dicer1 KO (mouse) GSE26822	0.683349	1
Single_Gene_Perturbations_from_GEO_down	Core	Nr1i3 KO (mouse) GSE40120	0.683205	1
Single_Gene_Perturbations_from_GEO_down	Core	OTX2 silencing () GSE22875	0.682989	1
Single_Gene_Perturbations_from_GEO_down	Core	Muc2 &quot;missense mutation (T2996C, Accession AJ511873) result	0.671693	1
Single_Gene_Perturbations_from_GEO_down	Core	HNF4A KD () GSE29084	0.670996	1
Single_Gene_Perturbations_from_GEO_down	Core	Mn1 OE (mouse) GSE13189	0.664708	1
Single_Gene_Perturbations_from_GEO_down	Core	Mat1a KO (mouse) GSE63027	0.662679	1
Single_Gene_Perturbations_from_GEO_down	Core	Pfkl OE (mouse) GSE4695	0.660189	1
Single_Gene_Perturbations_from_GEO_down	Core	E2f4 KO (mouse) GSE11039	0.65561	1
Single_Gene_Perturbations_from_GEO_down	Core	SUZ12 DEPLETION () GSE6015	0.654623	1
Single_Gene_Perturbations_from_GEO_down	Core	RPS24 OE () GSE9951	0.653044	1
Single_Gene_Perturbations_from_GEO_down	Core	Aldh1a2 KO (mouse) GSE43578	0.647938	1
Single_Gene_Perturbations_from_GEO_down	Core	Rock1 INHIBITION (mouse) GSE25829	0.642938	1
Single_Gene_Perturbations_from_GEO_down	Core	HNRNPU-AS1 OE () GSE9951	0.640772	1
Single_Gene_Perturbations_from_GEO_down	Core	FOXA1 KD () GSE25315	0.631479	1
Single_Gene_Perturbations_from_GEO_down	Core	RAP1A KO () GSE61900	0.628836	1
Single_Gene_Perturbations_from_GEO_down	Core	Pten PTEN F341V (mouse) GSE64303	0.628563	1
Single_Gene_Perturbations_from_GEO_down	Core	Pten KO (mouse) GSE29010	0.62001	1
Single_Gene_Perturbations_from_GEO_down	Core	BRAF overexpression () GSE46801	0.616132	1
Single_Gene_Perturbations_from_GEO_down	Core	Tfrc KO (mouse) GSE7396	0.615214	1
Single_Gene_Perturbations_from_GEO_down	Core	Insm1 KO (mouse) GSE46139	0.612685	1
Single_Gene_Perturbations_from_GEO_down	Core	PIK3CA mutant () GSE22035	0.596626	1
Single_Gene_Perturbations_from_GEO_down	Core	Traf3 KO (mouse) GSE48818	0.593709	1
Single_Gene_Perturbations_from_GEO_down	Core	Chrna4 KD (mouse) GSE6614	0.591839	1
Single_Gene_Perturbations_from_GEO_down	Core	Traf3 OE (mouse) GSE14277	0.590955	1
Single_Gene_Perturbations_from_GEO_down	Core	Pgr KO (mouse) GSE39920	0.589876	1
Single_Gene_Perturbations_from_GEO_down	Core	Nrl Deficiency (mouse) GSE8972	0.588048	1
Single_Gene_Perturbations_from_GEO_down	Core	Ikbkb OE (mouse) GSE17511	0.582993	1
Single_Gene_Perturbations_from_GEO_down	Core	Atp7b KO (mouse) GSE5348	0.582952	1
Single_Gene_Perturbations_from_GEO_down	Core	MIR517A OE () GSE20679	0.579379	1
Single_Gene_Perturbations_from_GEO_down	Core	Map2k4 KD (mouse) GSE19091	0.560774	1
Single_Gene_Perturbations_from_GEO_down	Core	SDC1 KD () GSE23362	0.557323	1
Single_Gene_Perturbations_from_GEO_down	Core	Htt Knock-in (mouse) GSE19780	0.555965	1
Single_Gene_Perturbations_from_GEO_down	Core	PCGF2 KD () GSE7578	0.554723	1
Single_Gene_Perturbations_from_GEO_down	Core	MIR1-2 KO (mouse) GSE7333	0.553112	1
Single_Gene_Perturbations_from_GEO_down	Core	ETS1 OE () GSE21129	0.548948	1
Single_Gene_Perturbations_from_GEO_down	Core	NFKB1 Inactivation (IKK Inhibition) () GSE20667	0.546778	1
Single_Gene_Perturbations_from_GEO_down	Core	Fgfr2 activemutant (mouse) GSE17916	0.541866	1
Single_Gene_Perturbations_from_GEO_down	Core	IRF3 KD () GSE50588	0.536905	1
Single_Gene_Perturbations_from_GEO_down	Core	HMGN5 KD (mouse) GSE16564	0.52914	1
Single_Gene_Perturbations_from_GEO_down	Core	CDK9 KD () GSE21751	0.525306	1
Single_Gene_Perturbations_from_GEO_down	Core	Vdr KO (mouse) GSE2421	0.524874	1
Single_Gene_Perturbations_from_GEO_down	Core	Adrb2 KO (mouse) GSE12413	0.512861	1
Single_Gene_Perturbations_from_GEO_down	Core	Adra2b KO (mouse) GSE6909	0.512449	1
Single_Gene_Perturbations_from_GEO_down	Core	IRF9 OE () GSE50002	0.506133	1
Single_Gene_Perturbations_from_GEO_down	Core	PTK7 KD () GSE50138	0.504171	1
Single_Gene_Perturbations_from_GEO_down	Core	NRAS DEPLETION - siRNA siMut12 () GSE12445	0.503061	1
Single_Gene_Perturbations_from_GEO_down	Core	Nr4a2 OE (mouse) GSE3571	0.501272	1
Single_Gene_Perturbations_from_GEO_down	Core	Bach2 KO (mouse) GSE42598	0.500999	1
Single_Gene_Perturbations_from_GEO_down	Core	Dmd Deficiency (mouse) GSE1008	0.497804	1
Single_Gene_Perturbations_from_GEO_down	Core	Tet1 KD (mouse) GSE26900	0.49763	1
Single_Gene_Perturbations_from_GEO_down	Core	TRPM7 overexpression () GSE23102	0.497325	1
Single_Gene_Perturbations_from_GEO_down	Core	Tia1 KO (mouse) GSE54418	0.496916	1
Single_Gene_Perturbations_from_GEO_down	Core	FLI1 KD () GSE27524	0.496911	1
Single_Gene_Perturbations_from_GEO_down	Core	Dmd Deficiency (mouse) GSE1472	0.490258	1
Single_Gene_Perturbations_from_GEO_down	Core	RBBP8 DEPLETION () GSE4754	0.485721	1
Single_Gene_Perturbations_from_GEO_down	Core	Hdac6 KO (mouse) GSE27896	0.485311	1
Single_Gene_Perturbations_from_GEO_down	Core	YY1AP1 OE () GSE10196	0.484512	1
Single_Gene_Perturbations_from_GEO_down	Core	Tfap2c KO (mouse) GSE45941	0.483929	1
Single_Gene_Perturbations_from_GEO_down	Core	NRAS KD () GSE12445	0.482435	1
Single_Gene_Perturbations_from_GEO_down	Core	Ddit3 NULL MUTATION (mouse) GSE2082	0.479741	1
Single_Gene_Perturbations_from_GEO_down	Core	ERBB3 OE () GSE37009	0.478739	1
Single_Gene_Perturbations_from_GEO_down	Core	BRAF Drug inhibition () GSE42872	0.470534	1
Single_Gene_Perturbations_from_GEO_down	Core	EGFR drugactivation rat GSE5282	0.470397	1
Single_Gene_Perturbations_from_GEO_down	Core	Aire KO (mouse) GSE85	0.468242	1
Single_Gene_Perturbations_from_GEO_down	Core	Irs2 KO (mouse) GSE2556	0.465374	1
Single_Gene_Perturbations_from_GEO_down	Core	Nfe2l2 KO (mouse) GSE18344	0.461712	1
Single_Gene_Perturbations_from_GEO_down	Core	EGFR drugactivation rat GSE5282	0.460885	1
Single_Gene_Perturbations_from_GEO_down	Core	Pou2af1 OE (mouse) GSE12421	0.459621	1
Single_Gene_Perturbations_from_GEO_down	Core	PARK2 KD () GSE50864	0.456142	1
Single_Gene_Perturbations_from_GEO_down	Core	CEBPG KD () GSE50588	0.448139	1
Single_Gene_Perturbations_from_GEO_down	Core	LAMC2 KD () GSE50767	0.447874	1
Single_Gene_Perturbations_from_GEO_down	Core	Tlr5 KO (mouse) GSE5113	0.443167	1
Single_Gene_Perturbations_from_GEO_down	Core	Prdm16 DEPLETION (mouse) GSE35011	0.44201	1
Single_Gene_Perturbations_from_GEO_down	Core	Ppara Deficiency (mouse) GSE6864	0.433052	1
Single_Gene_Perturbations_from_GEO_down	Core	Msgn1 OE (mouse) GSE29848	0.431784	1
Single_Gene_Perturbations_from_GEO_down	Core	Pde6b RD1 mutation (postnatal day 4) (mouse) GSE41821	0.425953	1
Single_Gene_Perturbations_from_GEO_down	Core	Nfya KD (mouse) GSE56838	0.419434	1
Single_Gene_Perturbations_from_GEO_down	Core	Pou5f1 KD (mouse) GSE56853	0.417224	1
Single_Gene_Perturbations_from_GEO_down	Core	Tgfb1 OE (mouse) GSE6676	0.415215	1
Single_Gene_Perturbations_from_GEO_down	Core	AMER1 OE () GSE34715	0.412444	1
Single_Gene_Perturbations_from_GEO_down	Core	YWHAZ OE () GSE20318	0.402656	1
Single_Gene_Perturbations_from_GEO_down	Core	Sod1 G93A mutation (mouse) GSE3343	0.400119	1
Single_Gene_Perturbations_from_GEO_down	Core	Pou4f1 KO (mouse) GSE19997	0.39371	1
Single_Gene_Perturbations_from_GEO_down	Core	NR2F2 KD () GSE47438	0.391598	1
Single_Gene_Perturbations_from_GEO_down	Core	Notch1 Deficiency (mouse) GSE6867	0.383439	1
Single_Gene_Perturbations_from_GEO_down	Core	Hey2 KO (mouse) GSE6526	0.380421	1
Single_Gene_Perturbations_from_GEO_down	Core	GSK3A KD () GSE35200	0.375644	1
Single_Gene_Perturbations_from_GEO_down	Core	Eed KO (mouse) GSE51084	0.368433	1
Single_Gene_Perturbations_from_GEO_down	Core	Clpp KO (mouse) GSE40207	0.366056	1
Single_Gene_Perturbations_from_GEO_down	Core	Trim28 KO in the B lineage (mouse) GSE34446	0.363468	1
Single_Gene_Perturbations_from_GEO_down	Core	Hey2 KO (mouse) GSE6526	0.361626	1
Single_Gene_Perturbations_from_GEO_down	Core	GRN deficiency (mutation) () GSE13162	0.358653	1
Single_Gene_Perturbations_from_GEO_down	Core	Wfs1 KO (mouse) GSE15293	0.358566	1
Single_Gene_Perturbations_from_GEO_down	Core	SYK druginhibition () GSE43510	0.356232	1
Single_Gene_Perturbations_from_GEO_down	Core	Shank3 KD (mouse) GSE47150	0.350912	1
Single_Gene_Perturbations_from_GEO_down	Core	Tsc1 Deficiency (mouse) GSE29797	0.349565	1
Single_Gene_Perturbations_from_GEO_down	Core	Dusp1 Deficiency (mouse) GSE3565	0.34374	1
Single_Gene_Perturbations_from_GEO_down	Core	Ppargc1a Deficiency (mouse) GSE52550	0.341664	1
Single_Gene_Perturbations_from_GEO_down	Core	PIK3CA activemutant () GSE17785	0.335746	1
Single_Gene_Perturbations_from_GEO_down	Core	Adnp Deficiency - NULL MUTATION (mouse) GSE4068	0.333431	1
Single_Gene_Perturbations_from_GEO_down	Core	PPARGC1A DEPLETION () GSE36879	0.332451	1
Single_Gene_Perturbations_from_GEO_down	Core	Tlr4 mutation (mouse) GSE476	0.324124	1
Single_Gene_Perturbations_from_GEO_down	Core	Smarca4 KO (mouse) GSE41608	0.323053	1
Single_Gene_Perturbations_from_GEO_down	Core	IKZF3 KD () GSE50588	0.322071	1
Single_Gene_Perturbations_from_GEO_down	Core	Pparg OE (mouse) GSE10192	0.319451	1
Single_Gene_Perturbations_from_GEO_down	Core	Calcr KO (mouse) GSE60761	0.311096	1
Single_Gene_Perturbations_from_GEO_down	Core	S1pr3 KO (mouse) GSE7191	0.310717	1
Single_Gene_Perturbations_from_GEO_down	Core	Srf KO (mouse) GSE1948	0.310293	1
Single_Gene_Perturbations_from_GEO_down	Core	Dlx5 Deficiency (mouse) GSE22381	0.309772	1
Single_Gene_Perturbations_from_GEO_down	Core	Snca KO (mouse) GSE19534	0.302761	1
Single_Gene_Perturbations_from_GEO_down	Core	MAPK1 KD () GSE53394	0.298787	1
Single_Gene_Perturbations_from_GEO_down	Core	Nfe2l2 KO (mouse) GSE867	0.295577	1
Single_Gene_Perturbations_from_GEO_down	Core	PTK7 KD () GSE50138	0.291126	1
Single_Gene_Perturbations_from_GEO_down	Core	MIR124-1 OE () GSE6207	0.285941	1
Single_Gene_Perturbations_from_GEO_down	Core	Snca KO (mouse) GSE19534	0.284161	1
Single_Gene_Perturbations_from_GEO_down	Core	KDM4C natural variation () GSE41040	0.28181	1
Single_Gene_Perturbations_from_GEO_down	Core	ADRB1 Beta-1 receptor blocker (NEBIVOLOL) () GSE3356	0.279256	1
Single_Gene_Perturbations_from_GEO_down	Core	Il1rn KO (mouse) GSE7705	0.279208	1
Single_Gene_Perturbations_from_GEO_down	Core	FLI1 KD () GSE27524	0.27334	1
Single_Gene_Perturbations_from_GEO_down	Core	Atf2 KO (mouse) GSE9328	0.267997	1
Single_Gene_Perturbations_from_GEO_down	Core	Zfp335 KD (mouse) GSE36384	0.261931	1
Single_Gene_Perturbations_from_GEO_down	Core	Eed KO (mouse) GSE49305	0.257464	1
Single_Gene_Perturbations_from_GEO_down	Core	Neurog3 OE (mouse) GSE3653	0.256379	1
Single_Gene_Perturbations_from_GEO_down	Core	Prkag3 KO (mouse) GSE4063	0.254408	1
Single_Gene_Perturbations_from_GEO_down	Core	KLF4 OE () GSE3113	0.249592	1
Single_Gene_Perturbations_from_GEO_down	Core	Pten KD (mouse) GSE47150	0.248102	1
Single_Gene_Perturbations_from_GEO_down	Core	SCARA5 Down Expression () GSE32323	0.243048	1
Single_Gene_Perturbations_from_GEO_down	Core	HDAC1 KD () GSE22366	0.240833	1
Single_Gene_Perturbations_from_GEO_down	Core	Dysf Deficiency (mouse) GSE2629	0.236683	1
Single_Gene_Perturbations_from_GEO_down	Core	Apc APC(Min/+) mutant (mouse) GSE422	0.235464	1
Single_Gene_Perturbations_from_GEO_down	Core	FGFR3 KD () GSE41035	0.234856	1
Single_Gene_Perturbations_from_GEO_down	Core	Lmna LMNA H222P heterozygous knock in mutation (mouse) GSE6397	0.23415	1
Single_Gene_Perturbations_from_GEO_down	Core	Pmp22 Trembler PMP22 point mutation (mouse) GSE1947	0.229445	1
Single_Gene_Perturbations_from_GEO_down	Core	Tal1 KO (mouse) GSE46970	0.227283	1
Single_Gene_Perturbations_from_GEO_down	Core	Bhlha15 KO (mouse) GSE3644	0.226155	1
Single_Gene_Perturbations_from_GEO_down	Core	Clcn5 KO (mouse) GSE10162	0.22561	1
Single_Gene_Perturbations_from_GEO_down	Core	FLI1 KD () GSE27524	0.224711	1
Single_Gene_Perturbations_from_GEO_down	Core	SCYL1 KD () GSE57646	0.220557	1
Single_Gene_Perturbations_from_GEO_down	Core	IRF9 OE () GSE50002	0.219533	1
Single_Gene_Perturbations_from_GEO_down	Core	NCSTN KD () GSE57949	0.217337	1
Single_Gene_Perturbations_from_GEO_down	Core	Cav3 KO (mouse) GSE12881	0.216243	1
Single_Gene_Perturbations_from_GEO_down	Core	JUND KD () GSE50588	0.215286	1
Single_Gene_Perturbations_from_GEO_down	Core	Erbb2 druginhibition (mouse) GSE4066	0.21168	1
Single_Gene_Perturbations_from_GEO_down	Core	ALAS2 OE () GSE4619	0.209221	1
Single_Gene_Perturbations_from_GEO_down	Core	Adnp Deficiency - NULL MUTATION (mouse) GSE4068	0.208196	1
Single_Gene_Perturbations_from_GEO_down	Core	Pou1f1 Snell mutant PIT1-dw (mouse) GSE3129	0.206535	1
Single_Gene_Perturbations_from_GEO_down	Core	Gata1 DeltaN mutation (mouse) GSE2433	0.200857	1
Single_Gene_Perturbations_from_GEO_down	Core	BRAF Drug () GSE50791	0.197822	1
Single_Gene_Perturbations_from_GEO_down	Core	Aqp11 Deficiency (mouse) GSE10634	0.194071	1
Single_Gene_Perturbations_from_GEO_down	Core	Ahr KO (mouse) GSE44715	0.186335	1
Single_Gene_Perturbations_from_GEO_down	Core	Sh2b3 KO (mouse) GSE44025	0.185933	1
Single_Gene_Perturbations_from_GEO_down	Core	CEBPA VR () GSE33223	0.183141	1
Single_Gene_Perturbations_from_GEO_down	Core	Ncoa3 KD (mouse) GSE50017	0.181899	1
Single_Gene_Perturbations_from_GEO_down	Core	Ikzf1 IkL/L mutation (mouse) GSE2501	0.181659	1
Single_Gene_Perturbations_from_GEO_down	Core	THRB HCC mutant bN () GSE29159	0.17958	1
Single_Gene_Perturbations_from_GEO_down	Core	CHRNA9 KO (mouse) GSE18567	0.177368	1
Single_Gene_Perturbations_from_GEO_down	Core	TP53BP1 KD () GSE54268	0.170422	1
Single_Gene_Perturbations_from_GEO_down	Core	Rock1 INHIBITION (mouse) GSE25829	0.170161	1
Single_Gene_Perturbations_from_GEO_down	Core	JAK1 KD () GSE37012	0.168947	1
Single_Gene_Perturbations_from_GEO_down	Core	ADRB1 Beta-1 receptor blocker (METOPROLOL) () GSE3356	0.167102	1
Single_Gene_Perturbations_from_GEO_down	Core	Lep KO (mouse) GSE3293	0.162798	1
Single_Gene_Perturbations_from_GEO_down	Core	Bach2 KO (mouse) GSE30883	0.162139	1
Single_Gene_Perturbations_from_GEO_down	Core	CLDN1 OE () GSE10309	0.159059	1
Single_Gene_Perturbations_from_GEO_down	Core	Pmp22 OE (mouse) GSE1947	0.158482	1
Single_Gene_Perturbations_from_GEO_down	Core	Pax3 Knock-in (mouse) GSE11400	0.156834	1
Single_Gene_Perturbations_from_GEO_down	Core	SYK KD () GSE54065	0.1519	1
Single_Gene_Perturbations_from_GEO_down	Core	Tgfbr2 KO (mouse) GSE45968	0.148326	1
Single_Gene_Perturbations_from_GEO_down	Core	NFE2L2 KD () GSE38332	0.147536	1
Single_Gene_Perturbations_from_GEO_down	Core	Tcf12 KO (mouse) GSE27402	0.144117	1
Single_Gene_Perturbations_from_GEO_down	Core	FOXP1 KD () GSE32968	0.141452	1
Single_Gene_Perturbations_from_GEO_down	Core	Myc Activation - 8 hours (mouse) GSE4356	0.140879	1
Single_Gene_Perturbations_from_GEO_down	Core	IKBKB expression of a constitutively active allele of the I&Icir	0.137623	1
Single_Gene_Perturbations_from_GEO_down	Core	FLI1 KD () GSE27524	0.130199	1
Single_Gene_Perturbations_from_GEO_down	Core	Trp53inp2 KO (mouse) GSE54917	0.129492	1
Single_Gene_Perturbations_from_GEO_down	Core	Mecp2 KD (mouse) GSE47150	0.127955	1
Single_Gene_Perturbations_from_GEO_down	Core	Hoxa10 KO (mouse) GSE6439	0.126947	1
Single_Gene_Perturbations_from_GEO_down	Core	TP53 KD () GSE1676	0.126052	1
Single_Gene_Perturbations_from_GEO_down	Core	Cav1 Deficiency (mouse) GSE10849	0.12219	1
Single_Gene_Perturbations_from_GEO_down	Core	Mapk8 KO (mouse) GSE7648	0.121322	1
Single_Gene_Perturbations_from_GEO_down	Core	ESR1 L540Q point mutation () GSE1045	0.120321	1
Single_Gene_Perturbations_from_GEO_down	Core	Pmp22 KO (mouse) GSE1947	0.111729	1
Single_Gene_Perturbations_from_GEO_down	Core	Stub1 KO (mouse) GSE59672	0.108177	1
Single_Gene_Perturbations_from_GEO_down	Core	Cftr KO (mouse) GSE765	0.107421	1
Single_Gene_Perturbations_from_GEO_down	Core	OLR1 OE () GSE13139	0.105138	1
Single_Gene_Perturbations_from_GEO_down	Core	Ppargc1a KO (mouse) GSE5042	0.103175	1
Single_Gene_Perturbations_from_GEO_down	Core	Pink1 KO (mouse) GSE60413	0.102885	1
Single_Gene_Perturbations_from_GEO_down	Core	Apc KD (mouse) GSE422	0.101907	1
Single_Gene_Perturbations_from_GEO_down	Core	ZNF217 OE () GSE35511	0.0965463	1
Single_Gene_Perturbations_from_GEO_down	Core	PTEN DELETION () GSE6263	0.0949861	1
Single_Gene_Perturbations_from_GEO_down	Core	FOXO3 KO (mouse) GSE18326	0.0942608	1
Single_Gene_Perturbations_from_GEO_down	Core	Tlr4 KO (mouse) GSE20715	0.0927606	1
Single_Gene_Perturbations_from_GEO_down	Core	FOXP1 OE () GSE51382	0.0906829	1
Single_Gene_Perturbations_from_GEO_down	Core	TFAP2C Silencing - siRNA2 () GSE15481	0.0894805	1
Single_Gene_Perturbations_from_GEO_down	Core	COMMD3-BMI1 KD () GSE7578	0.0869015	1
Single_Gene_Perturbations_from_GEO_down	Core	Nfyc KD (mouse) GSE56838	0.0850247	1
Single_Gene_Perturbations_from_GEO_down	Core	Sod1 G93A mutation (mouse) GSE10953	0.0808024	1
Single_Gene_Perturbations_from_GEO_down	Core	Il10 KO (mouse) GSE2172	0.078288	1
Single_Gene_Perturbations_from_GEO_down	Core	Hey2 KO (mouse) GSE6526	0.0705475	1
Single_Gene_Perturbations_from_GEO_down	Core	Tsc1 Deficiency (mouse) GSE29797	0.0675352	1
Single_Gene_Perturbations_from_GEO_down	Core	TCF4 DN () GSE18560	0.0663219	1
Single_Gene_Perturbations_from_GEO_down	Core	TGM2 KD () GSE23702	0.0644553	1
Single_Gene_Perturbations_from_GEO_down	Core	DPP3 OE () GSE6451	0.0638756	1
Single_Gene_Perturbations_from_GEO_down	Core	EGFR OE () GSE3542	0.0621897	1
Single_Gene_Perturbations_from_GEO_down	Core	Emx2 Deficiency (mouse) GSE10216	0.0583635	1
Single_Gene_Perturbations_from_GEO_down	Core	IRF9 OE () GSE50002	0.0558217	1
Single_Gene_Perturbations_from_GEO_down	Core	Jak2 KO (mouse) GSE26188	0.0546885	1
Single_Gene_Perturbations_from_GEO_down	Core	HNRNPU-AS1 OE () GSE9951	0.0512613	1
Single_Gene_Perturbations_from_GEO_down	Core	Mat1a KO (mouse) GSE63062	0.0486154	1
Single_Gene_Perturbations_from_GEO_down	Core	Dmd Deficiency (mouse) GSE1026	0.048352	1
Single_Gene_Perturbations_from_GEO_down	Core	HIF1A KD () GSE54360	0.0475261	1
Single_Gene_Perturbations_from_GEO_down	Core	CDH1 OE () GSE32540	0.0445095	1
Single_Gene_Perturbations_from_GEO_down	Core	Adam10 KO (mouse) GSE25480	0.0403359	1
Single_Gene_Perturbations_from_GEO_down	Core	Pebp1 KO (mouse) GSE31150	0.039995	1
Single_Gene_Perturbations_from_GEO_down	Core	Notch1 OE (mouse) GSE34554	0.0375078	1
Single_Gene_Perturbations_from_GEO_down	Core	Lmna KO (mouse) GSE5304	0.0316578	1
Single_Gene_Perturbations_from_GEO_down	Core	PSIP1 KD () GSE3485	0.0311478	1
Single_Gene_Perturbations_from_GEO_down	Core	Foxd3 KO (mouse) GSE58960	0.0283152	1
Single_Gene_Perturbations_from_GEO_down	Core	Tnfsf14 OE (mouse) GSE6903	0.0274885	1
Single_Gene_Perturbations_from_GEO_down	Core	Tnf KD (mouse) GSE31906	0.0271543	1
Single_Gene_Perturbations_from_GEO_down	Core	Kat5 KD (mouse) GSE11240	0.0238409	1
Single_Gene_Perturbations_from_GEO_down	Core	Pmp22 Trembler PMP22 point mutation (mouse) GSE1947	0.0191016	1
Single_Gene_Perturbations_from_GEO_down	Core	IRF9 OE () GSE50002	0.0185231	1
Single_Gene_Perturbations_from_GEO_down	Core	Dgcr8 KO (mouse) GSE58493	0.0176511	1
Single_Gene_Perturbations_from_GEO_down	Core	App KO (mouse) GSE25926	0.0147228	1
Single_Gene_Perturbations_from_GEO_down	Core	Cbfb KD (mouse) GSE18148	0.0145904	1
Single_Gene_Perturbations_from_GEO_down	Core	Itk KO (mouse) GSE12466	0.0144522	1
Single_Gene_Perturbations_from_GEO_down	Core	Apod KO (mouse) GSE28643	0.0105973	1
Single_Gene_Perturbations_from_GEO_down	Core	SIRT1 OE () GSE30486	0.00802198	1
Single_Gene_Perturbations_from_GEO_down	Core	MIR210 OE () GSE16962	-2.85895e-06	1
Single_Gene_Perturbations_from_GEO_down	Core	ZXDC KD () GSE45417	-6.95131e-06	1
Single_Gene_Perturbations_from_GEO_down	Core	Dmrt1 KO (mouse) GSE27261	-3.10207e-05	1
Single_Gene_Perturbations_from_GEO_down	Core	Satb1 KO (mouse) GSE44107	-7.21132e-05	1
Single_Gene_Perturbations_from_GEO_down	Core	ZXDC KD () GSE45417	-8.69367e-05	1
Single_Gene_Perturbations_from_GEO_down	Core	Ep300 KD (mouse) GSE18383	-0.000111614	1
Single_Gene_Perturbations_from_GEO_down	Core	Met KO (mouse) GSE8747	-0.000115315	1
Single_Gene_Perturbations_from_GEO_down	Core	Arhgap5 KD (mouse) GSE53388	-0.000115739	1
Single_Gene_Perturbations_from_GEO_down	Core	Zxdc Depletion (with phorbol 12-myristate 13-acetate agent treat	-0.000131123	1
Single_Gene_Perturbations_from_GEO_down	Core	Suz12 KD (mouse) GSE31008	-0.000136157	1
Single_Gene_Perturbations_from_GEO_down	Core	Dnmt1 KO (mouse) GSE31626	-0.00014096	1
Single_Gene_Perturbations_from_GEO_down	Core	Rarb KO (mouse) GSE19925	-0.000163565	1
Single_Gene_Perturbations_from_GEO_down	Core	Mut KD (mouse) GSE41044	-0.000171703	1
Single_Gene_Perturbations_from_GEO_down	Core	MALAT1 OE () GSE9951	-0.000204735	1
Single_Gene_Perturbations_from_GEO_down	Core	FOXL2 OE () GSE39890	-0.000218315	1
Single_Gene_Perturbations_from_GEO_down	Core	Dgcr8 KO (mouse) GSE58493	-0.000291881	1
Single_Gene_Perturbations_from_GEO_down	Core	Kdm6a KD (mouse) GSE45034	-0.000292324	1
Single_Gene_Perturbations_from_GEO_down	Core	TET2 DEPLETION () GSE51901	-0.000310681	1
Single_Gene_Perturbations_from_GEO_down	Core	ERO1L overexpressing a hyperactive mutant () GSE40601	-0.000325815	1
Single_Gene_Perturbations_from_GEO_down	Core	Gata4 Deletion - for the second exon (mouse) GSE5500	-0.000376128	1
Single_Gene_Perturbations_from_GEO_down	Core	FGFR3 KD () GSE41035	-0.000377387	1
Single_Gene_Perturbations_from_GEO_down	Core	Mut KO (mouse) GSE41044	-0.000443243	1
Single_Gene_Perturbations_from_GEO_down	Core	Fosl1 KO (mouse) GSE43695	-0.000566719	1
Single_Gene_Perturbations_from_GEO_down	Core	Mecom expression by viral transduction (mouse) GSE22434	-0.000620627	1
Single_Gene_Perturbations_from_GEO_down	Core	Irf8 KO (mouse) GSE24972	-0.000665843	1
Single_Gene_Perturbations_from_GEO_down	Core	Fosl1 KO (mouse) GSE43695	-0.000666931	1
Single_Gene_Perturbations_from_GEO_down	Core	MUC1 hematopoietic cell specific MUC1 KO (mouse) GSE47487	-0.00101014	1
Single_Gene_Perturbations_from_GEO_down	Core	RB1 KD () GSE50532	-0.00108081	1
Single_Gene_Perturbations_from_GEO_down	Core	TARDBP KD () GSE18632	-0.00109587	1
Single_Gene_Perturbations_from_GEO_down	Core	CMAHP KO (mouse) GSE16438	-0.00140096	1
Single_Gene_Perturbations_from_GEO_down	Core	Alk KD (mouse) GSE53388	-0.0014107	1
Single_Gene_Perturbations_from_GEO_down	Core	Met KO (mouse) GSE8747	-0.00142314	1
Single_Gene_Perturbations_from_GEO_down	Core	OPTN KD () GSE6819	-0.00142324	1
Single_Gene_Perturbations_from_GEO_down	Core	RB1 KD () GSE50532	-0.00144516	1
Single_Gene_Perturbations_from_GEO_down	Core	BCL6 KD () GSE45838	-0.00161859	1
Single_Gene_Perturbations_from_GEO_down	Core	Pink1 KO (mouse) GSE60413	-0.0018454	1
Single_Gene_Perturbations_from_GEO_down	Core	BMI1 OE (mouse) GSE20958	-0.00206023	1
Single_Gene_Perturbations_from_GEO_down	Core	Trnp1 KD (mouse) GSE40582	-0.0021897	1
Single_Gene_Perturbations_from_GEO_down	Core	Pla2g4a KO (mouse) GSE46533	-0.0022547	1
Single_Gene_Perturbations_from_GEO_down	Core	Snai1 KO (mouse) GSE53107	-0.00267935	1
Single_Gene_Perturbations_from_GEO_down	Core	Sfrp5 KO (mouse) GSE37514	-0.00269448	1
Single_Gene_Perturbations_from_GEO_down	Core	Ppp2r2d KD (mouse) GSE53388	-0.00274628	1
Single_Gene_Perturbations_from_GEO_down	Core	Trim33 KD (mouse) GSE32903	-0.00277982	1
Single_Gene_Perturbations_from_GEO_down	Core	SYK KD () GSE54065	-0.00294407	1
Single_Gene_Perturbations_from_GEO_down	Core	CIITA KD () GSE25987	-0.00309295	1
Single_Gene_Perturbations_from_GEO_down	Core	Igf1 KO (mouse) GSE65202	-0.00331498	1
Single_Gene_Perturbations_from_GEO_down	Core	CITED1 KD () GSE66113	-0.00339317	1
Single_Gene_Perturbations_from_GEO_down	Core	Gys1 KO (mouse) GSE2198	-0.00345313	1
Single_Gene_Perturbations_from_GEO_down	Core	SOX2 Deficiency () GSE42937	-0.00370765	1
Single_Gene_Perturbations_from_GEO_down	Core	ERO1L OE () GSE40601	-0.00373705	1
Single_Gene_Perturbations_from_GEO_down	Core	Clpp KO (mouse) GSE40207	-0.00382814	1
Single_Gene_Perturbations_from_GEO_down	Core	H19 Depletion - siRNA (mouse) GSE49535	-0.00406914	1
Single_Gene_Perturbations_from_GEO_down	Core	Pafah1b1 KO (mouse) GSE35366	-0.00408299	1
Single_Gene_Perturbations_from_GEO_down	Core	Zfpm2 KO (mouse) GSE15078	-0.00409492	1
Single_Gene_Perturbations_from_GEO_down	Core	Atf6b KO (mouse) GSE35651	-0.00418487	1
Single_Gene_Perturbations_from_GEO_down	Core	Dicer1 KO (mouse) GSE35844	-0.00437979	1
Single_Gene_Perturbations_from_GEO_down	Core	Met KO (mouse) GSE8747	-0.00555673	1
Single_Gene_Perturbations_from_GEO_down	Core	Gnb5 KO (mouse) GSE29081	-0.00572719	1
Single_Gene_Perturbations_from_GEO_down	Core	Dicer1 KO (mouse) GSE35844	-0.0058555	1
Single_Gene_Perturbations_from_GEO_down	Core	Pkd1 KO (mouse) GSE24352	-0.00605018	1
Single_Gene_Perturbations_from_GEO_down	Core	Myd88 KO (mouse) GSE22873	-0.0061106	1
Single_Gene_Perturbations_from_GEO_down	Core	FOXA1 OE () GSE49153	-0.00655592	1
Single_Gene_Perturbations_from_GEO_down	Core	Egr2 KD (mouse) GSE53388	-0.00682006	1
Single_Gene_Perturbations_from_GEO_down	Core	Sirt3 KO (mouse) GSE30552	-0.00734703	1
Single_Gene_Perturbations_from_GEO_down	Core	Nsun2 KO (mouse) GSE39480	-0.00764834	1
Single_Gene_Perturbations_from_GEO_down	Core	Trim28 KO (mouse) GSE32224	-0.00827795	1
Single_Gene_Perturbations_from_GEO_down	Core	Glo1 OE (mouse) GSE36819	-0.00842331	1
Single_Gene_Perturbations_from_GEO_down	Core	Kdm1a KD (mouse) GSE36347	-0.00926377	1
Single_Gene_Perturbations_from_GEO_down	Core	Ppargc1a KO (mouse) GSE43798	-0.00936728	1
Single_Gene_Perturbations_from_GEO_down	Core	Irf8 KO (mouse) GSE24972	-0.00943612	1
Single_Gene_Perturbations_from_GEO_down	Core	Cstb KO (mouse) GSE47516	-0.00973298	1
Single_Gene_Perturbations_from_GEO_down	Core	Clpp KO (mouse) GSE40207	-0.00975491	1
Single_Gene_Perturbations_from_GEO_down	Core	MIR140 Silencing (mouse) GSE13590	-0.00983501	1
Single_Gene_Perturbations_from_GEO_down	Core	Btk KO (mouse) GSE2826	-0.00998113	1
Single_Gene_Perturbations_from_GEO_down	Core	GSK3A KD () GSE35200	-0.0108744	1
Single_Gene_Perturbations_from_GEO_down	Core	EPHB2 drugactivation () GSE26523	-0.0109465	1
Single_Gene_Perturbations_from_GEO_down	Core	Id4 KO (mouse) GSE25100	-0.0114354	1
Single_Gene_Perturbations_from_GEO_down	Core	Tgfbr2 KO (mouse) GSE46211	-0.0115053	1
Single_Gene_Perturbations_from_GEO_down	Core	Wfs1 KO (mouse) GSE33372	-0.0117417	1
Single_Gene_Perturbations_from_GEO_down	Core	Mybl1 KO (mouse) GSE28025	-0.0125527	1
Single_Gene_Perturbations_from_GEO_down	Core	Arntl KO (mouse) GSE27079	-0.0127986	1
Single_Gene_Perturbations_from_GEO_down	Core	Cstb KO (mouse) GSE47516	-0.012819	1
Single_Gene_Perturbations_from_GEO_down	Core	Tlr5 KO (mouse) GSE5113	-0.01288	1
Single_Gene_Perturbations_from_GEO_down	Core	MYB KD () GSE49286	-0.0130432	1
Single_Gene_Perturbations_from_GEO_down	Core	Pink1 KO (mouse) GSE60413	-0.0131129	1
Single_Gene_Perturbations_from_GEO_down	Core	Map2k7 Selective cardiac induced overexpression of the a constit	-0.0137454	1
Single_Gene_Perturbations_from_GEO_down	Core	Xbp1 KO (mouse) GSE52857	-0.0145366	1
Single_Gene_Perturbations_from_GEO_down	Core	SOX2 Deficiency () GSE42937	-0.0146353	1
Single_Gene_Perturbations_from_GEO_down	Core	Atf6 KO (mouse) GSE35651	-0.0158494	1
Single_Gene_Perturbations_from_GEO_down	Core	LAMP3 KD () GSE29009	-0.0161228	1
Single_Gene_Perturbations_from_GEO_down	Core	PIN1 DEPLETION () GSE26262	-0.0161566	1
Single_Gene_Perturbations_from_GEO_down	Core	MIR222 KD () GSE19777	-0.0161613	1
Single_Gene_Perturbations_from_GEO_down	Core	TET1 DEPLETION () GSE51901	-0.0163022	1
Single_Gene_Perturbations_from_GEO_down	Core	Dcx KO (mouse) GSE35366	-0.0175168	1
Single_Gene_Perturbations_from_GEO_down	Core	HNRNPU-AS1 OE () GSE9951	-0.0188966	1
Single_Gene_Perturbations_from_GEO_down	Core	NOTCH1 Reactivation (WASHOUT - 4 Hours) () GSE29544	-0.0190252	1
Single_Gene_Perturbations_from_GEO_down	Core	Ptpn2 KD (mouse) GSE53388	-0.019045	1
Single_Gene_Perturbations_from_GEO_down	Core	Chsy1 KO (mouse) GSE29694	-0.019223	1
Single_Gene_Perturbations_from_GEO_down	Core	TP53 DEPLETION () GSE26262	-0.0192703	1
Single_Gene_Perturbations_from_GEO_down	Core	Mapk14 KO (mouse) GSE7342	-0.0202957	1
Single_Gene_Perturbations_from_GEO_down	Core	FOXL2 OE () GSE39890	-0.0204431	1
Single_Gene_Perturbations_from_GEO_down	Core	Il10 KO (mouse) GSE39859	-0.0212705	1
Single_Gene_Perturbations_from_GEO_down	Core	BST2 OE () GSE50002	-0.021401	1
Single_Gene_Perturbations_from_GEO_down	Core	CXCL5 KO (mouse) GSE43337	-0.0215396	1
Single_Gene_Perturbations_from_GEO_down	Core	H3f3b KO (mouse) GSE35303	-0.0221953	1
Single_Gene_Perturbations_from_GEO_down	Core	Pafah1b1 KD (mouse) GSE35366	-0.022307	1
Single_Gene_Perturbations_from_GEO_down	Core	CHRNA9 KO (mouse) GSE18567	-0.0226497	1
Single_Gene_Perturbations_from_GEO_down	Core	UBB KO (mouse) GSE27568	-0.0235087	1
Single_Gene_Perturbations_from_GEO_down	Core	NOTCH1 Reactivation (WASHOUT - 2 Hours) () GSE29544	-0.0235672	1
Single_Gene_Perturbations_from_GEO_down	Core	Fosl1 KO (mouse) GSE43695	-0.0236721	1
Single_Gene_Perturbations_from_GEO_down	Core	Apod OE (mouse) GSE28643	-0.0237125	1
Single_Gene_Perturbations_from_GEO_down	Core	Klf5 KO (mouse) GSE43806	-0.0238563	1
Single_Gene_Perturbations_from_GEO_down	Core	BST2 OE () GSE50002	-0.0241703	1
Single_Gene_Perturbations_from_GEO_down	Core	Igf1r druginhibition (mouse) GSE14024	-0.0242164	1
Single_Gene_Perturbations_from_GEO_down	Core	DENND4B OE () GSE39999	-0.0242242	1
Single_Gene_Perturbations_from_GEO_down	Core	HNRNPU-AS1 OE () GSE9951	-0.0246922	1
Single_Gene_Perturbations_from_GEO_down	Core	EPCAM OE () GSE41804	-0.025345	1
Single_Gene_Perturbations_from_GEO_down	Core	Glo1 OE (mouse) GSE36819	-0.0255751	1
Single_Gene_Perturbations_from_GEO_down	Core	EWSR1 KD () GSE27524	-0.0256237	1
Single_Gene_Perturbations_from_GEO_down	Core	Snca KO (mouse) GSE19534	-0.0259378	1
Single_Gene_Perturbations_from_GEO_down	Core	Ffar4 KO (mouse) GSE32095	-0.0259702	1
Single_Gene_Perturbations_from_GEO_down	Core	Tmod3 KO (mouse) GSE51960	-0.0265707	1
Single_Gene_Perturbations_from_GEO_down	Core	TGM2 KD () GSE23702	-0.0275451	1
Single_Gene_Perturbations_from_GEO_down	Core	Htt Knock-in (mouse) GSE19780	-0.027589	1
Single_Gene_Perturbations_from_GEO_down	Core	CDH1 OE () GSE32540	-0.0276377	1
Single_Gene_Perturbations_from_GEO_down	Core	Ing2 KO (mouse) GSE18610	-0.0284246	1
Single_Gene_Perturbations_from_GEO_down	Core	Appl2 KO (mouse) GSE25926	-0.0286371	1
Single_Gene_Perturbations_from_GEO_down	Core	Psap hypomorphic prosaposin deficiency (mouse) GSE8307	-0.0291499	1
Single_Gene_Perturbations_from_GEO_down	Core	Atf6 KO (mouse) GSE35651	-0.0295923	1
Single_Gene_Perturbations_from_GEO_down	Core	GLI1 INHIBITION () GSE36855	-0.029949	1
Single_Gene_Perturbations_from_GEO_down	Core	PTPN1 KD () GSE54157	-0.0300714	1
Single_Gene_Perturbations_from_GEO_down	Core	Pink1 KO (mouse) GSE60413	-0.0301703	1
Single_Gene_Perturbations_from_GEO_down	Core	Prmt6 OE (mouse) GSE27685	-0.0305607	1
Single_Gene_Perturbations_from_GEO_down	Core	Hspa9 heterocygotic for Hspa9+/- (mouse) GSE65588	-0.030782	1
Single_Gene_Perturbations_from_GEO_down	Core	Tada3 Conditional KO on inmortalized MEFs (mouse) GSE37542	-0.031548	1
Single_Gene_Perturbations_from_GEO_down	Core	Igf1r druginhibition (mouse) GSE14024	-0.0319414	1
Single_Gene_Perturbations_from_GEO_down	Core	GRN deficiency (mutation) () GSE13162	-0.0328803	1
Single_Gene_Perturbations_from_GEO_down	Core	Smarca4 DEPLETION (mouse) GSE5371	-0.0331163	1
Single_Gene_Perturbations_from_GEO_down	Core	Met KO (mouse) GSE8747	-0.0337061	1
Single_Gene_Perturbations_from_GEO_down	Core	Setd2 KO (mouse) GSE54931	-0.033807	1
Single_Gene_Perturbations_from_GEO_down	Core	SYK druginhibition () GSE34176	-0.0339945	1
Single_Gene_Perturbations_from_GEO_down	Core	HNRNPU-AS1 OE () GSE9951	-0.0341476	1
Single_Gene_Perturbations_from_GEO_down	Core	Pbx1 Expression (mouse) GSE22313	-0.0348745	1
Single_Gene_Perturbations_from_GEO_down	Core	Alk KD (mouse) GSE53388	-0.0350173	1
Single_Gene_Perturbations_from_GEO_down	Core	CDH1 OE () GSE32540	-0.0352831	1
Single_Gene_Perturbations_from_GEO_down	Core	PIR KD () GSE17551	-0.0355658	1
Single_Gene_Perturbations_from_GEO_down	Core	Wfs1 KO (mouse) GSE33372	-0.0364065	1
Single_Gene_Perturbations_from_GEO_down	Core	Mmp7 KO (mouse) GSE7957	-0.0365997	1
Single_Gene_Perturbations_from_GEO_down	Core	Ifng KO (mouse) GSE22656	-0.0374101	1
Single_Gene_Perturbations_from_GEO_down	Core	ETS2 KD () GSE43459	-0.0382297	1
Single_Gene_Perturbations_from_GEO_down	Core	SYK druginhibition () GSE43510	-0.0386817	1
Single_Gene_Perturbations_from_GEO_down	Core	Adrb1 mutation, beta1-Gly389 (mouse) GSE11887	-0.0389624	1
Single_Gene_Perturbations_from_GEO_down	Core	FGFR3 KD () GSE41035	-0.0390412	1
Single_Gene_Perturbations_from_GEO_down	Core	Hsf1 KO (mouse) GSE41005	-0.0391979	1
Single_Gene_Perturbations_from_GEO_down	Core	Ager KO (mouse) GSE22873	-0.0404435	1
Single_Gene_Perturbations_from_GEO_down	Core	Nfe2l2 KO (mouse) GSE39629	-0.0404653	1
Single_Gene_Perturbations_from_GEO_down	Core	Pdss2 KO (mouse) GSE10904	-0.041077	1
Single_Gene_Perturbations_from_GEO_down	Core	Myc myc +/- vs. WT (mouse) GSE55272	-0.0413685	1
Single_Gene_Perturbations_from_GEO_down	Core	Atp1a1 KD (mouse) GSE1134	-0.0422815	1
Single_Gene_Perturbations_from_GEO_down	Core	CXCL8 OE () GSE39999	-0.043462	1
Single_Gene_Perturbations_from_GEO_down	Core	Igf1 KO (mouse) GSE65202	-0.0440303	1
Single_Gene_Perturbations_from_GEO_down	Core	Akt1 KO (mouse) GSE39699	-0.0440768	1
Single_Gene_Perturbations_from_GEO_down	Core	ESR1 KD () GSE37820	-0.0450165	1
Single_Gene_Perturbations_from_GEO_down	Core	Il1rn KO (mouse) GSE7657	-0.0451943	1
Single_Gene_Perturbations_from_GEO_down	Core	Mut KO (mouse) GSE41044	-0.0467376	1
Single_Gene_Perturbations_from_GEO_down	Core	RRM2 OE () GSE39999	-0.0467659	1
Single_Gene_Perturbations_from_GEO_down	Core	RNF40 KD () GSE38173	-0.047895	1
Single_Gene_Perturbations_from_GEO_down	Core	Taf7l KO (mouse) GSE5510	-0.0488237	1
Single_Gene_Perturbations_from_GEO_down	Core	GSK3B KD () GSE35200	-0.0490202	1
Single_Gene_Perturbations_from_GEO_down	Core	Dhcr7 KO (mouse) GSE39811	-0.0494192	1
Single_Gene_Perturbations_from_GEO_down	Core	Nf1 KO (mouse) GSE29343	-0.0496008	1
Single_Gene_Perturbations_from_GEO_down	Core	Ovol1 KO (mouse) GSE55072	-0.0501428	1
Single_Gene_Perturbations_from_GEO_down	Core	Lpin1 OE (mouse) GSE5538	-0.0504698	1
Single_Gene_Perturbations_from_GEO_down	Core	MIR155 KD () GSE13296	-0.050664	1
Single_Gene_Perturbations_from_GEO_down	Core	Itk KO (mouse) GSE12465	-0.0513828	1
Single_Gene_Perturbations_from_GEO_down	Core	RB1 KD () GSE50532	-0.0514931	1
Single_Gene_Perturbations_from_GEO_down	Core	Myc knock-in (mouse) GSE38304	-0.0524713	1
Single_Gene_Perturbations_from_GEO_down	Core	FOXP1 OE () GSE51382	-0.0525228	1
Single_Gene_Perturbations_from_GEO_down	Core	Il10 KO (mouse) GSE25095	-0.0525507	1
Single_Gene_Perturbations_from_GEO_down	Core	Prkcz KO (mouse) GSE29145	-0.0526838	1
Single_Gene_Perturbations_from_GEO_down	Core	Map3k7 KO (mouse) GSE51962	-0.0532765	1
Single_Gene_Perturbations_from_GEO_down	Core	Foxa2 KO (mouse) GSE19204	-0.0540795	1
Single_Gene_Perturbations_from_GEO_down	Core	Il10 KO (mouse) GSE39859	-0.0542564	1
Single_Gene_Perturbations_from_GEO_down	Core	Rs1 KO (mouse) GSE5581	-0.0548237	1
Single_Gene_Perturbations_from_GEO_down	Core	Rictor KO (mouse) GSE46515	-0.0551312	1
Single_Gene_Perturbations_from_GEO_down	Core	Hipk2 OE (mouse) GSE2869	-0.0560495	1
Single_Gene_Perturbations_from_GEO_down	Core	MYC KD () GSE5823	-0.056534	1
Single_Gene_Perturbations_from_GEO_down	Core	Mgea5 KO (mouse) GSE52721	-0.0567186	1
Single_Gene_Perturbations_from_GEO_down	Core	Akt1 KO (mouse) GSE39699	-0.0570143	1
Single_Gene_Perturbations_from_GEO_down	Core	Itk KO (mouse) GSE12465	-0.0576022	1
Single_Gene_Perturbations_from_GEO_down	Core	Apc KD (mouse) GSE422	-0.0576351	1
Single_Gene_Perturbations_from_GEO_down	Core	Itgb1 KO (mouse) GSE14411	-0.0577651	1
Single_Gene_Perturbations_from_GEO_down	Core	TRPM2-AS KO () GSE40687	-0.058392	1
Single_Gene_Perturbations_from_GEO_down	Core	Hdac2 KO (mouse) GSE54785	-0.0593856	1
Single_Gene_Perturbations_from_GEO_down	Core	TNF Stimulation of gene product () GSE2638	-0.0597108	1
Single_Gene_Perturbations_from_GEO_down	Core	Zfx KO (mouse) GSE36921	-0.0599286	1
Single_Gene_Perturbations_from_GEO_down	Core	Nfyb KD (mouse) GSE56838	-0.0600901	1
Single_Gene_Perturbations_from_GEO_down	Core	Myc myc +/- vs. WT (mouse) GSE55272	-0.0603011	1
Single_Gene_Perturbations_from_GEO_down	Core	Twist1 OE (mouse) GSE50002	-0.0609702	1
Single_Gene_Perturbations_from_GEO_down	Core	Nr1i2 KO (mouse) GSE23780	-0.0610097	1
Single_Gene_Perturbations_from_GEO_down	Core	IRF9 OE () GSE50002	-0.0623202	1
Single_Gene_Perturbations_from_GEO_down	Core	PIK3CA KD () GSE40564	-0.0623649	1
Single_Gene_Perturbations_from_GEO_down	Core	Ndel1 KO (mouse) GSE35366	-0.0624259	1
Single_Gene_Perturbations_from_GEO_down	Core	Satb1 OE (mouse) GSE17490	-0.0628212	1
Single_Gene_Perturbations_from_GEO_down	Core	Elane Inhibition (mouse) GSE50836	-0.0630357	1
Single_Gene_Perturbations_from_GEO_down	Core	PDCD10 KD () GSE54095	-0.0630921	1
Single_Gene_Perturbations_from_GEO_down	Core	Hif1a KO (mouse) GSE35111	-0.0640862	1
Single_Gene_Perturbations_from_GEO_down	Core	MYC KD () GSE5823	-0.0643946	1
Single_Gene_Perturbations_from_GEO_down	Core	Abcb4 KO (mouse) GSE4612	-0.0651396	1
Single_Gene_Perturbations_from_GEO_down	Core	NR2C2 KD () GSE16219	-0.0656378	1
Single_Gene_Perturbations_from_GEO_down	Core	Atm KO (mouse) GSE23116	-0.0659334	1
Single_Gene_Perturbations_from_GEO_down	Core	LLGL1 KD () GSE64681	-0.0661756	1
Single_Gene_Perturbations_from_GEO_down	Core	NOTCH1 Reactivation (WASHOUT - 2 Hours) () GSE29544	-0.0668374	1
Single_Gene_Perturbations_from_GEO_down	Core	Polg KO (mouse) GSE27686	-0.0673623	1
Single_Gene_Perturbations_from_GEO_down	Core	Iltifb KO (mouse) GSE65472	-0.0677214	1
Single_Gene_Perturbations_from_GEO_down	Core	Ppp2r2d KD (mouse) GSE53388	-0.0681063	1
Single_Gene_Perturbations_from_GEO_down	Core	UBB KO (mouse) GSE27568	-0.0684515	1
Single_Gene_Perturbations_from_GEO_down	Core	Tet2 KO (mouse) GSE27816	-0.0685338	1
Single_Gene_Perturbations_from_GEO_down	Core	Dot1l DELETION (mouse) GSE25911	-0.0690521	1
Single_Gene_Perturbations_from_GEO_down	Core	NCOA1 KO () GSE28645	-0.0692282	1
Single_Gene_Perturbations_from_GEO_down	Core	RB1 KD () GSE50532	-0.0695313	1
Single_Gene_Perturbations_from_GEO_down	Core	Pink1 KO (mouse) GSE60413	-0.0697169	1
Single_Gene_Perturbations_from_GEO_down	Core	Htt Knock-in (mouse) GSE19780	-0.070069	1
Single_Gene_Perturbations_from_GEO_down	Core	Kmt2a KO (mouse) GSE24964	-0.0709032	1
Single_Gene_Perturbations_from_GEO_down	Core	Nfe2l2 KO (mouse) GSE35124	-0.0714031	1
Single_Gene_Perturbations_from_GEO_down	Core	Map2k3 (mouse) GSE3530	-0.0717122	1
Single_Gene_Perturbations_from_GEO_down	Core	DDIT4 Repression () GSE11670	-0.0720052	1
Single_Gene_Perturbations_from_GEO_down	Core	Ikbkb Constitutional activation (mouse) GSE26410	-0.0723734	1
Single_Gene_Perturbations_from_GEO_down	Core	Gmnn KD (mouse) GSE25737	-0.0731724	1
Single_Gene_Perturbations_from_GEO_down	Core	Sgpl1 Deficiency (mouse) GSE18745	-0.07322	1
Single_Gene_Perturbations_from_GEO_down	Core	MIR128-1 KD (mouse) GSE28889	-0.0736218	1
Single_Gene_Perturbations_from_GEO_down	Core	Cstb KO (mouse) GSE47516	-0.0739745	1
Single_Gene_Perturbations_from_GEO_down	Core	STAT6 KD () GSE50588	-0.0741424	1
Single_Gene_Perturbations_from_GEO_down	Core	Sgk1 KO (mouse) GSE43956	-0.0755321	1
Single_Gene_Perturbations_from_GEO_down	Core	Gimap4 OE (mouse) GSE46600	-0.0760623	1
Single_Gene_Perturbations_from_GEO_down	Core	Twist1 OE (mouse) GSE50002	-0.0762892	1
Single_Gene_Perturbations_from_GEO_down	Core	Nr0b2 KO (mouse) GSE40775	-0.0769649	1
Single_Gene_Perturbations_from_GEO_down	Core	Sox9 OE (mouse) GSE34060	-0.0771062	1
Single_Gene_Perturbations_from_GEO_down	Core	DNMT1 KO () GSE3699	-0.0773781	1
Single_Gene_Perturbations_from_GEO_down	Core	CABIN1 KD () GSE45295	-0.0775463	1
Single_Gene_Perturbations_from_GEO_down	Core	Hes6 OE (mouse) GSE36433	-0.0785853	1
Single_Gene_Perturbations_from_GEO_down	Core	Gast KO (mouse) GSE2772	-0.0790064	1
Single_Gene_Perturbations_from_GEO_down	Core	SRF KD () GSE22606	-0.0794543	1
Single_Gene_Perturbations_from_GEO_down	Core	Trim28 KO (mouse) GSE32224	-0.0805304	1
Single_Gene_Perturbations_from_GEO_down	Core	Neurod1 Deficiency (mouse) GSE6030	-0.0821811	1
Single_Gene_Perturbations_from_GEO_down	Core	RNF40 KD () GSE38173	-0.0827217	1
Single_Gene_Perturbations_from_GEO_down	Core	Deaf1 OE (mouse) GSE12367	-0.0832211	1
Single_Gene_Perturbations_from_GEO_down	Core	Aire Ectopic expression - (transgenic AIRE overexpression) (mous	-0.0836309	1
Single_Gene_Perturbations_from_GEO_down	Core	Zbtb7b KO (mouse) GSE17812	-0.0841221	1
Single_Gene_Perturbations_from_GEO_down	Core	Dgcr8 KO (mouse) GSE58493	-0.0871761	1
Single_Gene_Perturbations_from_GEO_down	Core	Trim24 Deficiency (mouse) GSE9012	-0.0878053	1
Single_Gene_Perturbations_from_GEO_down	Core	Zmpste24 KD (mouse) GSE41799	-0.0879205	1
Single_Gene_Perturbations_from_GEO_down	Core	TET3 DEPLETION () GSE51901	-0.0880861	1
Single_Gene_Perturbations_from_GEO_down	Core	Pink1 KO (mouse) GSE60413	-0.0883617	1
Single_Gene_Perturbations_from_GEO_down	Core	BCL6 KD () GSE45838	-0.0884297	1
Single_Gene_Perturbations_from_GEO_down	Core	Fgfr1 activemutant (mouse) GSE3260	-0.0888459	1
Single_Gene_Perturbations_from_GEO_down	Core	Tgfb2 KD (mouse) GSE22989	-0.0892462	1
Single_Gene_Perturbations_from_GEO_down	Core	Pml KO (mouse) GSE39220	-0.0912131	1
Single_Gene_Perturbations_from_GEO_down	Core	Dmd Deficiency (mouse) GSE1025	-0.0913015	1
Single_Gene_Perturbations_from_GEO_down	Core	MIR221 KD () GSE19777	-0.0913831	1
Single_Gene_Perturbations_from_GEO_down	Core	Ahnak KO (mouse) GSE37218	-0.0922467	1
Single_Gene_Perturbations_from_GEO_down	Core	PARK7 KD () GSE5519	-0.0931598	1
Single_Gene_Perturbations_from_GEO_down	Core	Dmd Deficiency (mouse) GSE897	-0.0934496	1
Single_Gene_Perturbations_from_GEO_down	Core	Rb1 KO (mouse) GSE22234	-0.0936455	1
Single_Gene_Perturbations_from_GEO_down	Core	Rap1a KO (mouse) GSE46209	-0.0936761	1
Single_Gene_Perturbations_from_GEO_down	Core	Psap hypomorphic prosaposin deficiency (mouse) GSE8307	-0.0944719	1
Single_Gene_Perturbations_from_GEO_down	Core	Prkcz KO (mouse) GSE29145	-0.0945692	1
Single_Gene_Perturbations_from_GEO_down	Core	Pafah1b1 KO (mouse) GSE35366	-0.0956555	1
Single_Gene_Perturbations_from_GEO_down	Core	Fgfr1 activemutant (mouse) GSE3260	-0.0967949	1
Single_Gene_Perturbations_from_GEO_down	Core	Tcof1 KD (mouse) GSE10167	-0.0968671	1
Single_Gene_Perturbations_from_GEO_down	Core	UBB KO (mouse) GSE27568	-0.0973628	1
Single_Gene_Perturbations_from_GEO_down	Core	AATF KD () GSE45009	-0.0982235	1
Single_Gene_Perturbations_from_GEO_down	Core	Foxd3 OE (mouse) GSE58960	-0.0988869	1
Single_Gene_Perturbations_from_GEO_down	Core	Agtr1a KO (mouse) GSE18430	-0.0990528	1
Single_Gene_Perturbations_from_GEO_down	Core	Nfe2l2 KO (mouse) GSE18344	-0.0991733	1
Single_Gene_Perturbations_from_GEO_down	Core	Snca KO (mouse) GSE19534	-0.0993557	1
Single_Gene_Perturbations_from_GEO_down	Core	Trp53inp2 KO (mouse) GSE54917	-0.100206	1
Single_Gene_Perturbations_from_GEO_down	Core	NRAS DEPLETION - siRNA siMut10 () GSE12445	-0.103564	1
Single_Gene_Perturbations_from_GEO_down	Core	Pde10a KO (mouse) GSE40377	-0.104011	1
Single_Gene_Perturbations_from_GEO_down	Core	Zfx KO (mouse) GSE7069	-0.105427	1
Single_Gene_Perturbations_from_GEO_down	Core	CMAHP KO (mouse) GSE16438	-0.105772	1
Single_Gene_Perturbations_from_GEO_down	Core	Ghr KO (mouse) GSE988	-0.106564	1
Single_Gene_Perturbations_from_GEO_down	Core	Fcgr3 KO (mouse) GSE54812	-0.1067	1
Single_Gene_Perturbations_from_GEO_down	Core	Lmx1b KO (mouse) GSE10516	-0.107283	1
Single_Gene_Perturbations_from_GEO_down	Core	DDR1 KD () GSE39207	-0.107997	1
Single_Gene_Perturbations_from_GEO_down	Core	Pax6 KO (mouse) GSE45143	-0.108315	1
Single_Gene_Perturbations_from_GEO_down	Core	Cldn16 Deficiency (mouse) GSE19961	-0.108503	1
Single_Gene_Perturbations_from_GEO_down	Core	Sost KO (mouse) GSE44325	-0.108809	1
Single_Gene_Perturbations_from_GEO_down	Core	Atf6b KO (mouse) GSE35651	-0.110727	1
Single_Gene_Perturbations_from_GEO_down	Core	Creb1 DN (mouse) GSE17478	-0.111053	1
Single_Gene_Perturbations_from_GEO_down	Core	Clpp KO (mouse) GSE40207	-0.111596	1
Single_Gene_Perturbations_from_GEO_down	Core	Bnc1 KD (mouse) GSE4029	-0.111727	1
Single_Gene_Perturbations_from_GEO_down	Core	Fgfr1 activemutant (mouse) GSE3260	-0.111933	1
Single_Gene_Perturbations_from_GEO_down	Core	HIPK2 KD () GSE43881	-0.112605	1
Single_Gene_Perturbations_from_GEO_down	Core	Dnajc7 KO (mouse) GSE56557	-0.113244	1
Single_Gene_Perturbations_from_GEO_down	Core	Lmna Lmna Gly609Gly knock-in (mouse) GSE32609	-0.113601	1
Single_Gene_Perturbations_from_GEO_down	Core	Por KO (mouse) GSE4262	-0.114944	1
Single_Gene_Perturbations_from_GEO_down	Core	IFNL3 mutant (SNP polymorphism) () GSE41804	-0.115499	1
Single_Gene_Perturbations_from_GEO_down	Core	CHRNA9 KO (mouse) GSE18567	-0.116148	1
Single_Gene_Perturbations_from_GEO_down	Core	Pcgf6 KD (mouse) GSE56126	-0.116214	1
Single_Gene_Perturbations_from_GEO_down	Core	LMNA HGPS single-point mutation () GSE24487	-0.116258	1
Single_Gene_Perturbations_from_GEO_down	Core	Dmd Deficiency (mouse) GSE1026	-0.116896	1
Single_Gene_Perturbations_from_GEO_down	Core	Mecom KO (mouse) GSE11557	-0.117326	1
Single_Gene_Perturbations_from_GEO_down	Core	NME2 Induction () GSE40194	-0.117898	1
Single_Gene_Perturbations_from_GEO_down	Core	Mapk14 KD (mouse) GSE7342	-0.118479	1
Single_Gene_Perturbations_from_GEO_down	Core	Tet2 KO (mouse) GSE27816	-0.118513	1
Single_Gene_Perturbations_from_GEO_down	Core	FLI1 KD () GSE27524	-0.119207	1
Single_Gene_Perturbations_from_GEO_down	Core	Runx1 KO (mouse) GSE34292	-0.119574	1
Single_Gene_Perturbations_from_GEO_down	Core	Dbi KO (mouse) GSE24451	-0.119734	1
Single_Gene_Perturbations_from_GEO_down	Core	HIF1A KD () GSE44943	-0.119832	1
Single_Gene_Perturbations_from_GEO_down	Core	Bmpr2 dominant neg. mutation BMPR2delx4+ (mouse) GSE5255	-0.120875	1
Single_Gene_Perturbations_from_GEO_down	Core	TRPM7 defectivemutant () GSE23102	-0.12118	1
Single_Gene_Perturbations_from_GEO_down	Core	Insm1 Deficiency (mouse) GSE46139	-0.121692	1
Single_Gene_Perturbations_from_GEO_down	Core	Ppara agonist activation (mouse) GSE17250	-0.121945	1
Single_Gene_Perturbations_from_GEO_down	Core	Por KO (mouse) GSE4262	-0.12199	1
Single_Gene_Perturbations_from_GEO_down	Core	COMMD5 OE () GSE4737	-0.122964	1
Single_Gene_Perturbations_from_GEO_down	Core	MTDH KD () GSE59057	-0.123264	1
Single_Gene_Perturbations_from_GEO_down	Core	Rpe65 KD (mouse) GSE3249	-0.123602	1
Single_Gene_Perturbations_from_GEO_down	Core	GPLD1 OE () GSE4731	-0.124259	1
Single_Gene_Perturbations_from_GEO_down	Core	Trp53 KO (mouse) GSE48131	-0.125019	1
Single_Gene_Perturbations_from_GEO_down	Core	BST2 OE () GSE50002	-0.125086	1
Single_Gene_Perturbations_from_GEO_down	Core	Abca1 Heterozygotic KO (Abca1+/-) (mouse) GSE614	-0.12588	1
Single_Gene_Perturbations_from_GEO_down	Core	HMGA2 OE (mouse) GSE24071	-0.125945	1
Single_Gene_Perturbations_from_GEO_down	Core	CBFA2T3 KD () GSE20115	-0.126445	1
Single_Gene_Perturbations_from_GEO_down	Core	Jun Overexpression of a dominant neg. form (mouse) GSE6850	-0.12793	1
Single_Gene_Perturbations_from_GEO_down	Core	BRD4 KD (mouse) GSE50865	-0.128127	1
Single_Gene_Perturbations_from_GEO_down	Core	MAPK7 constitutive activation () GSE17939	-0.1297	1
Single_Gene_Perturbations_from_GEO_down	Core	Clpp KO (mouse) GSE40207	-0.13054	1
Single_Gene_Perturbations_from_GEO_down	Core	Satb2 OE (mouse) GSE17490	-0.130563	1
Single_Gene_Perturbations_from_GEO_down	Core	CTNNB1 KO (mouse) GSE7430	-0.130596	1
[truncated: 8,461 more rows]

## Sheet: GREAT -- Core and Ext module en
Annotation category	Enhancer group	Term	Term ID	Binomial rank	Binomial p-value	Binomial FDR	Binomial fold enrichment	Binomial observed hits	Binomial region set coverage	Hypergeometric rank	Hypergeometric FDR	Hypergeometric fold enrichment	Hypergeometric observed hits	Hypergeometric total genes	Hypergeometric gene set coverage
[truncated: 375 more rows]

[truncated: 5 more sheets: GREAT -- Core and Ext -- dists, LOLA -- Naive CODEX, LOLA -- Naive ENCODE ChIP-seq, LOLA -- Naive ENCODE Segmentati, Enrichr -- Enhancer groups prim]
