# Supplementary material for: Functional Dissection of the Enhancer Repertoire in Human Embryonic Stem Cells
Source: Cell Stem Cell. 2018 Aug 2;23(2):276–288.e8. doi: 10.1016/j.stem.2018.06.014 (PMC6084406; doi:10.1016/j.stem.2018.06.014)
Supplement: Table S4. Transposable Elements Observed/Expected Ratios, Related to Figure 6 [file mmc5.xlsx]

## Sheet: H9_Primed_hESC
					Observed/Expected
count	repeat	class	family	name	p_min-128	p_128-256	p_256-512	p_512-1024	p_1024-max
973	(A)n	(A)n	Simple_repeat		1.0042	0.762901	1.08596	0.884944	1.79419
53	(AGGGGG)n	(AGGGGG)n	Simple_repeat		1.04628	0.683206	0.866805	0	0
80	(ATG)n	(ATG)n	Simple_repeat		0.928839	1.13156	0.574259	8.37133	0
28	(ATGGTG)n	(ATGGTG)n	Simple_repeat		0.950624	1.29321	1.64074	3.41687	0
49	(ATTG)n	(ATTG)n	Simple_repeat		1.04116	0.369489	0.937565	1.9525	0
31	(C)n	(C)n	Simple_repeat		0.965957	0.584031	2.96392	0	2.96392
5031	(CA)n	(CA)n	Simple_repeat		0.990021	1.24154	1.03186	0.779679	0.748785
310	(CAA)n	(CAA)n	Simple_repeat		1.00531	0.75924	1.03737	1.85172	0.889175
269	(CAAA)n	(CAAA)n	Simple_repeat		0.973006	1.21148	1.19548	1.7783	1.0247
339	(CAAAA)n	(CAAAA)n	Simple_repeat		1.00764	0.907918	0.948628	1.4111	0.542073
110	(CAAAAA)n	(CAAAAA)n	Simple_repeat		0.97799	1.15213	1.25293	0.869748	1.67057
38	(CAAT)n	(CAAT)n	Simple_repeat		0.963132	0.952892	2.41793	2.51769	0
41	(CACAC)n	(CACAC)n	Simple_repeat		1.05496	0.883169	0	0	0
38	(CACAG)n	(CACAG)n	Simple_repeat		0.817203	2.38223	0	12.5885	0
20	(CACCAT)n	(CACCAT)n	Simple_repeat		0.998155	0.905248	2.29703	0	0
112	(CACCC)n	(CACCC)n	Simple_repeat		0.960526	1.45486	1.64074	0	1.64074
20	(CACCT)n	(CACCT)n	Simple_repeat		1.05361	0.905248	0	0	0
159	(CACG)n	(CACG)n	Simple_repeat		0.871904	2.27735	2.88935	1.20343	1.15574
57	(CACTC)n	(CACTC)n	Simple_repeat		0.83666	0.317631	7.25379	3.35692	3.22391
301	(CAG)n	(CAG)n	Simple_repeat		0.972732	1.38344	0.915761	0.953545	1.52627
101	(CAGA)n	(CAGA)n	Simple_repeat		1.0322	0.179257	1.81943	1.8945	0
284	(CAGAGA)n	(CAGAGA)n	Simple_repeat		1.01534	0.956248	0.808815	0.673749	0.647052
142	(CAGC)n	(CAGC)n	Simple_repeat		0.859132	3.95249	0	0.673749	0
105	(CAGCC)n	(CAGCC)n	Simple_repeat		1.014	0.689713	1.75012	0.911165	0
75	(CAGG)n	(CAGG)n	Simple_repeat		1.00555	0.965598	1.22509	1.27563	0
18	(CAGGC)n	(CAGGC)n	Simple_repeat		1.10906	0	0	0	0
51	(CAGGG)n	(CAGGG)n	Simple_repeat		1.02208	1.42	0	0	0
73	(CAT)n	(CAT)n	Simple_repeat		1.00271	0.744039	1.25865	2.62116	0
120	(CATA)n	(CATA)n	Simple_repeat		0.998155	1.05612	1.53136	0	0.765678
135	(CATATA)n	(CATATA)n	Simple_repeat		0.969402	0.804665	1.70151	3.54342	0.680603
75	(CATG)n	(CATG)n	Simple_repeat		0.931612	2.65539	0.612543	0	0
1047	(CATTC)n	(CATTC)n	Satellite		0.675818	1.05483	7.06442	7.94985	8.77568
124	(CCA)n	(CCA)n	Simple_repeat		1.00173	0.876046	0.740979	2.31465	0.740979
21	(CCAA)n	(CCAA)n	Simple_repeat		1.05625	0.862141	0	0	0
59	(CCCA)n	(CCCA)n	Simple_repeat		1.09026	0	0.778656	0	0
36	(CCCCAA)n	(CCCCAA)n	Simple_repeat		1.01664	1.50875	0	0	0
264	(CCCCAG)n	(CCCCAG)n	Simple_repeat		0.987233	1.37159	1.21812	0.72479	0
96	(CCCCCA)n	(CCCCCA)n	Simple_repeat		0.935771	1.32015	2.39274	1.99317	0.957098
106	(CCCCCG)n	(CCCCCG)n	Simple_repeat		0.941656	0.854007	3.90062	0.902569	0.866805
56	(CCCCCT)n	(CCCCCT)n	Simple_repeat		0.990233	1.61651	0	0	1.64074
657	(CCCCG)n	(CCCCG)n	Simple_repeat		0.992585	1.15739	0.909024	1.01934	0.978949
43	(CCCG)n	(CCCG)n	Simple_repeat		1.00589	1.26314	1.06839	0	0
48	(CCCGG)n	(CCCGG)n	Simple_repeat		1.01664	0.377187	1.9142	1.99317	0
28	(CCCTAA)n	(CCCTAA)n	Simple_repeat		0.831796	3.23303	1.64074	3.41687	0
53	(CCCTAG)n	(CCCTAG)n	Simple_repeat		0.816102	3.41603	0	0	6.93444
63	(CCCTG)n	(CCCTG)n	Simple_repeat		0.968228	1.4369	1.45843	0	1.45843
958	(CCG)n	(CCG)n	Simple_repeat		0.967824	1.3985	1.43864	0.998667	0.767277
69	(CCGCG)n	(CCGCG)n	Simple_repeat		0.980475	1.83673	0	0	1.33161
38	(CCGGG)n	(CCGGG)n	Simple_repeat		1.05069	0.476446	0	2.51769	0
18	(CCTCG)n	(CCTCG)n	Simple_repeat		0.985832	0	5.10452	0	0
76	(CCTG)n	(CCTG)n	Simple_repeat		1.06528	0.238223	0.604483	1.25885	0
86	(CG)n	(CG)n	Simple_repeat		1.07037	0.210523	1.06839	0	0
17	(CGAAT)n				1.04382	0	0	5.62778	0
30	(CGAG)n	(CGAG)n	Simple_repeat		1.10906	0	0	0	0
22	(CGAGG)n	(CGAGG)n	Simple_repeat		1.00824	0.822952	0	0	4.17643
75	(CGCGG)n	(CGCGG)n	Simple_repeat		1.0647	0.724198	0	0	0
960	(CGG)n	(CGG)n	Simple_repeat		0.992379	1.13156	1.29208	0.797269	0.574259
25	(CGGA)n	(CGGA)n	Simple_repeat		1.02034	0.724198	0	0	3.67526
45	(CGGG)n	(CGGG)n	Simple_repeat		0.985832	1.207	1.0209	0	2.04181
712	(CGGGG)n	(CGGGG)n	Simple_repeat		1.00626	1.11885	0.838805	0.671856	0.516188
114	(CGGGGG)n	(CGGGGG)n	Simple_repeat		1.01178	0.952892	1.20897	0.839231	0
172	(CGTG)n	(CGTG)n	Simple_repeat		1.01879	1.05261	0.534194	0.556234	0.534194
40	(CTAGGG)n				0.998155	1.35787	1.14852	0	0
75	(CTCA)n	(CTCA)n	Simple_repeat		0.916824	1.6898	3.06271	0	1.22509
27	(CTCG)n	(CTCG)n	Simple_repeat		1.02691	1.34111	0	0	0
17	(CTCGG)n	(CTCGG)n	Simple_repeat		0.978584	1.065	2.70239	0	0
358	(CTG)n	(CTG)n	Simple_repeat		1.02232	1.01145	0.256652	1.06896	0.513304
283	(CTGGGG)n	(CTGGGG)n	Simple_repeat		0.979736	1.08758	1.13634	2.02839	0.974008
21	(CTGTG)n	(CTGTG)n	Simple_repeat		0.950624	2.58642	0	0	0
22	(G)n	(G)n	Simple_repeat		0.957826	0.822952	4.17643	0	0
827	(GA)n	(GA)n	Simple_repeat		1.01519	0.897585	1.05547	0.462744	0.666612
68	(GAA)n	(GAA)n	Simple_repeat		1.02751	1.065	0	0	1.3512
286	(GAAA)n	(GAAA)n	Simple_repeat		1.02763	0.506432	1.12442	0.669037	1.28505
113	(GAAAA)n	(GAAAA)n	Simple_repeat		0.98147	0.640883	1.21966	3.38663	1.62622
1269	(GAATG)n	(GAATG)n	Satellite		0.849494	1.75485	2.85998	1.73401	5.21313
22	(GAGAA)n	(GAGAA)n	Simple_repeat		1.00824	1.6459	0	0	0
107	(GAGTG)n	(GAGTG)n	Simple_repeat		0.756649	3.2149	2.57611	6.25894	1.71741
16	(GCCTG)n	(GCCTG)n	Simple_repeat		0.970429	1.13156	0	0	5.74259
17	(GCGTG)n	(GCGTG)n	Simple_repeat		0.978584	0	5.40479	0	0
129	(GCTG)n	(GCTG)n	Simple_repeat		0.790958	3.78941	2.13678	2.96658	0
341	(GGA)n	(GGA)n	Simple_repeat		0.995228	1.11497	1.21251	0.561128	0.808341
317	(GGAA)n	(GGAA)n	Simple_repeat		1.04958	0.456907	0.579693	0.301805	1.15939
49	(GGAAA)n	(GGAAA)n	Simple_repeat		1.06379	0.369489	0	0	1.87513
34	(GGAGA)n	(GGAGA)n	Simple_repeat		0.978584	1.065	1.3512	0	2.70239
133	(GGCTG)n	(GGCTG)n	Simple_repeat		0.917269	1.36127	2.41793	2.15802	2.07251
192	(GGGA)n	(GGGA)n	Simple_repeat		0.976205	1.13156	1.67492	0.498293	1.43565
30	(GGGAA)n	(GGGAA)n	Simple_repeat		1.07209	0	1.53136	0	0
188	(GGGAGA)n	(GGGAGA)n	Simple_repeat		1.00287	0.96303	1.46619	0.508895	0.488731
135	(GGGGA)n	(GGGGA)n	Simple_repeat		0.977617	1.207	1.0209	1.41737	1.36121
122	(GGGTG)n	(GGGTG)n	Simple_repeat		1.03634	0.742006	0.753126	0	0.753126
46	(GTGTG)n	(GTGTG)n	Simple_repeat		1.06084	0.393586	0	0	1.99742
1099	(T)n	(T)n	Simple_repeat		0.995027	1.05434	1.08686	1.1317	0.836045
1270	(TA)n	(TA)n	Simple_repeat		1.01999	0.727049	0.904344	0.753325	1.15756
332	(TAA)n	(TAA)n	Simple_repeat		0.995483	0.872528	1.24538	1.15268	1.38376
339	(TAAA)n	(TAAA)n	Simple_repeat		1.03382	0.907918	0.542073	0.282219	0.271037
143	(TAAAA)n	(TAAAA)n	Simple_repeat		1.00824	1.01286	0.321264	2.00711	0.642527
41	(TAAAAA)n	(TAAAAA)n	Simple_repeat		1.08201	0	1.1205	0	0
18	(TAG)n	(TAG)n	Simple_repeat		1.04745	1.00583	0	0	0
107	(TAGA)n	(TAGA)n	Simple_repeat		1.03651	0.33841	0.429352	1.78827	1.71741
40	(TATAA)n	(TATAA)n	Simple_repeat		0.914976	0.905248	1.14852	4.78362	4.59407
153	(TATATG)n	(TATATG)n	Simple_repeat		1.01483	0.354999	1.50133	1.25062	1.8016
138	(TATG)n	(TATG)n	Simple_repeat		1.02869	0.524781	0.665807	2.07983	0.665807
860	(TC)n	(TC)n	Simple_repeat		1.01363	0.799986	0.747872	0.778728	1.60258
327	(TCC)n	(TCC)n	Simple_repeat		1.01749	1.1627	0.421474	0.292576	0.561966
187	(TCCA)n	(TCCA)n	Simple_repeat		1.03789	0.48409	0.737016	0.511617	1.47403
208	(TCCC)n	(TCCC)n	Simple_repeat		1.02908	0.783387	0.883475	0.459963	0.441737
120	(TCCCC)n	(TCCCC)n	Simple_repeat		0.988913	0.905248	1.9142	1.59454	0
32	(TCCG)n	(TCCG)n	Simple_repeat		1.03975	0.56578	1.43565	0	0
89	(TCTA)n	(TCTA)n	Simple_repeat		1.05922	0.203426	1.03238	0	1.03238
37	(TCTCC)n	(TCTCC)n	Simple_repeat		1.10906	0	0	0	0
178	(TCTCCC)n	(TCTCCC)n	Simple_repeat		1.05299	0.508566	0.774281	0.537485	0
276	(TCTCTG)n	(TCTCTG)n	Simple_repeat		0.980475	1.31195	1.16516	1.03992	0.665807
76	(TCTG)n	(TCTG)n	Simple_repeat		0.992318	1.19112	1.81345	0	0
5214	(TG)n	(TG)n	Simple_repeat		0.993561	1.21186	0.960402	0.82571	0.704882
360	(TGAA)n	(TGAA)n	Simple_repeat		1.0074	0.854956	1.0209	1.59454	0.510452
67	(TGAG)n	(TGAG)n	Simple_repeat		0.993189	0.81067	1.37136	2.85589	0
127	(TGG)n	(TGG)n	Simple_repeat		0.986803	1.14047	1.08521	2.25998	0
170	(TGGA)n	(TGGA)n	Simple_repeat		1.05035	0.1065	1.08096	2.25111	0
80	(TGGG)n	(TGGG)n	Simple_repeat		0.998155	1.35787	0.574259	1.1959	0
100	(TGGGGG)n	(TGGGGG)n	Simple_repeat		0.953793	1.0863	1.83763	0	3.67526
340	(TTA)n	(TTA)n	Simple_repeat		0.988369	1.1715	0.810718	1.12556	1.3512
63	(TTAA)n	(TTAA)n	Simple_repeat		1.02104	0.862141	0.729217	1.51861	0
24	(TTAAA)n	(TTAAA)n	Simple_repeat		1.01664	0	0	0	7.65678
38	(TTAGGG)n	(TTAGGG)n	Simple_repeat		1.0215	0.952892	0	2.51769	0
36	(TTATA)n	(TTATA)n	Simple_repeat		1.01664	1.00583	0	2.65756	0
56	(TTC)n	(TTC)n	Simple_repeat		1.06945	0	0.820369	0	1.64074
385	(TTCA)n	(TTCA)n	Simple_repeat		0.993834	1.12862	1.19326	0.993998	0.477306
346	(TTCC)n	(TTCC)n	Simple_repeat		1.01611	0.784897	1.06221	1.10604	0.531106
40	(TTCCC)n	(TTCCC)n	Simple_repeat		0.998155	1.35787	0	2.39181	0
318	(TTG)n	(TTG)n	Simple_repeat		1.04628	0.626272	0.57787	0	0.866805
19	(TTGG)n	(TTGG)n	Simple_repeat		1.10906	0	0	0	0
22	(TTGGGG)n				0.857002	1.6459	4.17643	4.34874	0
376	(TTTA)n	(TTTA)n	Simple_repeat		1.03827	0.577818	0.488731	1.01779	0.977462
18	(TTTAA)n	(TTTAA)n	Simple_repeat		0.985832	1.00583	0	0	5.10452
281	(TTTC)n	(TTTC)n	Simple_repeat		0.990656	1.28861	0.81745	0.340471	1.30792
39	(TTTCC)n	(TTTCC)n	Simple_repeat		1.08062	0.46423	0	0	0
261	(TTTG)n	(TTTG)n	Simple_repeat		0.990082	1.24862	1.05611	0.733121	0.704072
158	(TTTTA)n	(TTTTA)n	Simple_repeat		1.05993	0.343765	0.872292	0	0.581528
105	(TTTTC)n	(TTTTC)n	Simple_repeat		1.02456	1.207	0	0.911165	0
310	(TTTTG)n	(TTTTG)n	Simple_repeat		1.03035	0.75924	0.740979	0.617241	0.592783
41	(TTTTTA)n	(TTTTTA)n	Simple_repeat		1.00086	0	1.1205	4.66694	2.24101
116	(TTTTTG)n	(TTTTTG)n	Simple_repeat		0.965648	1.24862	0.792081	3.29905	0.792081
109	5S	5S	rRNA		1.00731	1.1627	0.842948	0.877728	0
27	7SK	7SK	RNA		1.06799	0	1.70151	0	0
143	7SLRNA	7SLRNA	srpRNA		0.961704	1.26608	1.92758	0.669037	1.28505
2052	ALR/Alpha	ALR/Alpha	Satellite	centr	0.841525	1.58815	2.88808	3.17043	5.28363
13106	AluJb	AluJb	SINE	Alu	1.01352	0.906215	0.834266	0.978185	0.708074
6194	AluJo	AluJo	SINE	Alu	1.01004	0.92074	0.97904	0.895866	0.712029
6070	AluJr	AluJr	SINE	Alu	1.00948	0.864981	1.02931	0.740791	1.08986
1033	AluJr4	AluJr4	SINE	Alu	1.02854	0.630957	0.756042	1.11139	0.889462
3009	AluSc	AluSc	SINE	Alu	1.0136	0.914574	0.824459	0.635908	1.00767
658	AluSc5	AluSc5	SINE	Alu	1.02142	0.825454	0.628368	1.01779	0.837824
2273	AluSc8	AluSc8	SINE	Alu	1.00855	0.908036	0.929728	0.883906	1.01057
4348	AluSg	AluSg	SINE	Alu	1.01902	0.899418	0.771313	0.814139	0.570561
740	AluSg4	AluSg4	SINE	Alu	1.02813	0.709519	0.807066	0.775721	0.744984
841	AluSg7	AluSg7	SINE	Alu	1.00488	0.882643	1.20178	1.1376	0.655515
5870	AluSp	AluSp	SINE	Alu	1.01478	0.857441	0.907857	0.912717	0.766983
2323	AluSq	AluSq	SINE	Alu	1.00164	1.01319	1.0086	0.823696	0.94927
257	AluSq10	AluSq10	SINE	Alu	0.970968	1.54984	0.71503	0.372266	1.78758
5415	AluSq2	AluSq2	SINE	Alu	1.00706	0.875992	0.950205	1.11309	1.03504
160	AluSq4	AluSq4	SINE	Alu	1.03281	0.452624	1.14852	1.1959	0.574259
15503	AluSx	AluSx	SINE	Alu	1.01055	0.976311	0.847516	0.796086	0.746762
11591	AluSx1	AluSx1	SINE	Alu	1.00907	0.940314	0.927454	0.874926	0.816477
2981	AluSx3	AluSx3	SINE	Alu	1.01568	0.898871	0.724325	0.994915	0.770558
524	AluSx4	AluSx4	SINE	Alu	1.00323	0.96744	1.05208	0.730323	1.05208
9522	AluSz	AluSz	SINE	Alu	1.01122	0.92217	0.863619	1.07508	0.665807
4265	AluSz6	AluSz6	SINE	Alu	1.01259	0.815041	1.0233	1.1216	0.732466
16163	AluY	AluY	SINE	Alu	1.03784	0.669849	0.676476	0.68071	0.494567
718	AluYa5	AluYa5	SINE	Alu	1.07971	0.277374	0.127968	0.532993	0.255937
45	AluYa8	AluYa8	SINE	Alu	0.911895	1.60933	1.0209	4.2521	2.04181
309	AluYb8	AluYb8	SINE	Alu	1.0624	0.468737	0.297351	0.619238	0.297351
34	AluYb9	AluYb9	SINE	Alu	1.07644	0	0	2.81389	0
985	AluYc	AluYc	SINE	Alu	1.0021	1.02932	0.979446	0.874163	0.839525
105	AluYc3	AluYc3	SINE	Alu	1.03512	1.03457	0	0	0.875061
41	AluYd8	AluYd8	SINE	Alu	1.02791	0.883169	1.1205	0	0
322	AluYf4				1.07462	0.393586	0.428019	0	0
48	AluYf5				1.06285	0.377187	0.957098	0	0
103	AluYg6	AluYg6	SINE	Alu	1.04446	0.703105	0.892052	0	0
40	AluYh9	AluYh9	SINE	Alu	0.914976	1.8105	2.29703	2.39181	0
99	AluYk11	AluYk11	SINE	Alu	1.05305	0.548635	0	0	1.85619
27	AluYk12	AluYk12	SINE	Alu	1.10906	0	0	0	0
321	AluYk4	AluYk4	SINE	Alu	1.04687	0.789624	0.286235	0.596089	0
106	AmnSINE1	AmnSINE1	SINE	5S-Deu-L2	1.00443	0.512404	1.73361	0	2.60042
879	A-rich	A-rich	Low_complexity		1.01822	0.865083	0.679441	1.08842	0.731706
138	Arthur1	Arthur1	DNA	hAT-Tip100	1.03673	0.524781	0.665807	1.38656	0.665807
100	Arthur1A	Arthur1A	DNA	hAT-Tip100	0.987065	0.724198	1.83763	0	2.75644
132	Arthur1B	Arthur1B	DNA	hAT-Tip100	1.00824	1.50875	0	0.72479	0
70	Arthur1C	Arthur1C	DNA	hAT-Tip100	1.04569	1.03457	0	0	0
6718	AT_rich				1.01628	0.751903	0.909514	0.939918	1.14886
59	BLACKJACK	BLACKJACK	DNA	hAT-Blackjack	1.05267	0.613727	0.778656	0	0
59	BSR/Beta	BSR/Beta	Satellite		0.601525	3.68236	3.89328	8.10782	7.78656
124	Charlie1	Charlie1	DNA	hAT-Charlie	1.0554	0.438023	0.370489	0.771551	0.740979
54	Charlie10	Charlie10	DNA	hAT-Charlie	1.04745	0	1.70151	1.77171	0
17	Charlie10b	Charlie10b	DNA	hAT-Charlie	1.04382	1.065	0	0	0
38	Charlie13a	Charlie13a	DNA	hAT-Charlie	1.0215	0.952892	0	2.51769	0
22	Charlie13b	Charlie13b	DNA	hAT-Charlie	0.957826	0	2.08821	8.69748	0
243	Charlie15a	Charlie15a	DNA	hAT-Charlie	1.03147	0.894072	0.567169	0	0.756225
164	Charlie16a	Charlie16a	DNA	hAT-Charlie	0.994098	0.883169	0.840378	1.7501	1.68076
95	Charlie17a	Charlie17a	DNA	hAT-Charlie	1.00399	1.52463	0.483586	0	0
173	Charlie18a	Charlie18a	DNA	hAT-Charlie	0.993668	1.25584	0.531106	1.10604	1.06221
118	Charlie19a	Charlie19a	DNA	hAT-Charlie	1.02447	0.767159	0.389328	1.62156	0.778656
301	Charlie1a	Charlie1a	DNA	hAT-Charlie	1.02063	0.90224	0.610508	0.953545	0.610508
171	Charlie1b	Charlie1b	DNA	hAT-Charlie	1.01826	0.529385	1.61195	0.559487	1.07464
42	Charlie20a	Charlie20a	DNA	hAT-Charlie	0.924218	1.72428	1.09383	4.55582	0
42	Charlie21a	Charlie21a	DNA	hAT-Charlie	0.950624	0.43107	0	2.27791	8.75061
60	Charlie22a	Charlie22a	DNA	hAT-Charlie	0.961187	1.50875	0.765678	1.59454	1.53136
86	Charlie23a	Charlie23a	DNA	hAT-Charlie	0.941413	1.68418	1.06839	3.33741	0
67	Charlie24	Charlie24	DNA	hAT-Charlie	1.04285	1.08089	0	0	0
23	Charlie25	Charlie25	DNA	hAT-Charlie	1.06084	0	1.99742	0	0
37	Charlie26a	Charlie26a	DNA	hAT-Charlie	0.989163	1.46797	1.24164	0	0
110	Charlie2a	Charlie2a	DNA	hAT-Charlie	1.05865	0.329181	0.417643	1.7395	0
200	Charlie2b	Charlie2b	DNA	hAT-Charlie	0.981519	0.452624	1.37822	3.82689	1.83763
16	Charlie3	Charlie3	DNA	hAT-Charlie	0.970429	2.26312	0	0	0
343	Charlie4a	Charlie4a	DNA	hAT-Charlie	0.995892	1.10847	1.33938	0.836784	0.267876
450	Charlie4z	Charlie4z	DNA	hAT-Charlie	0.988297	1.16676	0.816723	0.42521	2.04181
185	Charlie5	Charlie5	DNA	hAT-Charlie	1.05511	0.489323	0.248328	0	1.48997
126	Charlie7	Charlie7	DNA	hAT-Charlie	1.06505	0.43107	0.729217	0	0
66	Charlie7a	Charlie7a	DNA	hAT-Charlie	1.05865	0	0.696071	0	2.78428
287	Charlie8	Charlie8	DNA	hAT-Charlie	1.02791	0.630835	0.480216	0.666706	1.92087
62	Charlie9	Charlie9	DNA	hAT-Charlie	1.00173	1.46008	0	1.5431	0
30	Cheshire	Cheshire	DNA	hAT-Charlie	1.03512	0.603498	0	3.18908	0
89	CR1_Mam	CR1_Mam	LINE	CR1	0.996909	1.01713	0.516188	2.14994	1.03238
3322	C-rich				0.997888	1.1881	0.968046	0.604792	0.663803
1993	CT-rich				1.01891	0.826669	0.89899	0.720063	0.783735
43	D20S16	D20S16	Satellite		1.03168	1.26314	0	0	0
336	ERV3-16A3_I-int	ERV3-16A3_I-int	LTR	ERVL	0.983632	0.969908	1.64074	1.4237	0.820369
105	ERV3-16A3_LTR	ERV3-16A3_LTR	LTR	ERVL	0.982311	1.55185	0.43753	0	1.75012
190	ERVL-B4-int	ERVL-B4-int	LTR	ERVL	0.998155	0.762314	0.725379	1.51062	2.41793
348	ERVL-E-int	ERVL-E-int	LTR	ERVL	0.997518	0.832412	1.58416	0.549841	1.32013
28	ERVL-int	ERVL-int	LTR	ERVL	1.02984	0.646606	1.64074	0	0
253	FAM	FAM	SINE	Alu	1.03454	0.858733	0.726335	0.378151	0
913	FLAM_A	FLAM_A	SINE	Alu	1.01188	0.951849	0.805094	0.838312	0.805094
1902	FLAM_C	FLAM_C	SINE	Alu	1.01693	0.847182	0.893694	0.955717	0.628001
59	FordPrefect	FordPrefect	DNA	hAT-Tip100	1.07147	0.306864	0.778656	0	0
33	FordPrefect_a	FordPrefect_a	DNA	hAT-Tip100	1.10906	0	0	0	0
719	FRAM	FRAM	SINE	Alu	1.00417	0.881326	1.4057	0.931441	0.511162
2058	GA-rich	GA-rich	Low_complexity		1.01152	0.976506	0.82595	0.604344	0.892919
10477	GC_rich				0.994948	1.17681	1.04361	0.840112	0.587578
3442	G-rich	G-rich	Low_complexity		0.991453	1.22032	1.02773	0.889458	0.64066
1375	HAL1	HAL1	LINE	L1	1.02276	0.855871	0.601405	0.904538	0.735051
56	HAL1-2a_MD				0.970429	0.646606	0	1.70843	6.56296
186	HAL1-3A_ME				1.03751	0.778708	0.740979	0.514367	0
185	HAL1b	HAL1b	LINE	L1	1.05511	0.489323	0.496656	1.0343	0
171	Harlequin-int	Harlequin-int	LTR	ERV1	1.07663	0.529385	0	0	0
18	Helitron2Na_Mam	Helitron2Na_Mam	RC?	Helitron?	0.985832	1.00583	2.55226	0	0
73	Helitron3Na_Mam	Helitron3Na_Mam	RC	Helitron	0.98752	0.992052	1.25865	0	2.5173
32	HERV15-int	HERV15-int	LTR	ERV1	1.10906	0	0	0	0
100	HERV16-int	HERV16-int	LTR	ERVL	1.02034	0.724198	0	2.87017	0.918814
103	HERV17-int	HERV17-int	LTR	ERV1	1.02292	1.05466	0.446026	0.928857	0
46	HERV35I-int	HERV35I-int	LTR	ERV1	1.06084	0.393586	0.998711	0	0
67	HERV3-int	HERV3-int	LTR	ERV1	1.09251	0.270223	0	0	0
30	HERV4_I-int	HERV4_I-int	LTR	ERV1	0.924218	1.8105	0	3.18908	3.06271
144	HERV9-int	HERV9-int	LTR	ERV1	0.916516	1.25729	1.59516	4.65074	1.9142
35	HERVE_a-int	HERVE_a-int	LTR	ERV1	1.10906	0	0	0	0
150	HERVE-int	HERVE-int	LTR	ERV1	1.02034	0.724198	1.22509	0	1.22509
16	HERVFH21-int	HERVFH21-int	LTR	ERV1	0.970429	1.13156	2.87129	0	0
26	HERVH48-int	HERVH48-int	LTR	ERV1	0.938437	1.39269	1.76695	3.6797	0
4460	HERVH-int	HERVH-int	LTR	ERV1	0.950908	1.01485	1.26697	2.16657	3.3374
27	HERVI-int	HERVI-int	LTR	ERV1	0.944756	1.34111	0	3.54342	3.40301
202	HERVIP10FH-int	HERVIP10FH-int	LTR	ERV1	1.03769	0.806656	0.682287	0	0.454858
73	HERVIP10F-int	HERVIP10F-int	LTR	ERV1	0.972328	1.48808	0	0	3.77595
45	HERVK11-int	HERVK11-int	LTR	ERVK	0.985832	1.60933	1.0209	0	0
26	HERVK14-int	HERVK14-int	LTR	ERVK	0.853124	0	7.0678	0	7.0678
99	HERVK22-int	HERVK22-int	LTR	ERVK	0.952224	0.365757	0.464047	6.76471	3.71238
27	HERVK3-int	HERVK3-int	LTR	ERVK	1.06799	0.670554	0	0	0
64	HERVK9-int	HERVK9-int	LTR	ERVK	1.02242	0.56578	2.15347	0	0
139	HERVK-int	HERVK-int	LTR	ERVK	1.01332	0.651257	0.991526	2.75316	0
99	HERVL18-int	HERVL18-int	LTR	ERVL	1.03064	0.548635	1.39214	0	0.928095
70	HERVL40-int	HERVL40-int	LTR	ERVL	0.982311	1.8105	0.656296	0	0
20	HERVL74-int	HERVL74-int	LTR	ERVL	0.942702	1.8105	2.29703	0	0
67	HERVL-int	HERVL-int	LTR	ERVL	0.926977	2.16179	2.05705	0	0
50	HERVP71A-int	HERVP71A-int	LTR	ERV1	1.02034	0	2.75644	1.91345	0
96	HERVS71-int	HERVS71-int	LTR	ERV1	0.947323	0.56578	1.43565	2.98976	4.78549
44	HSAT5	HSAT5	Satellite		1.10906	0	0	0	0
641	HSATII				0.679971	1.49698	4.30022	5.52243	14.0474
22	HSMAR1	HSMAR1	DNA	TcMar-Mariner	1.05865	0.822952	0	0	0
44	HSMAR2	HSMAR2	DNA	TcMar-Mariner	1.05865	0.822952	0	0	0
57	HUERS-P1-int	HUERS-P1-int	LTR	ERV1	1.07015	0	0.805977	0	1.61195
41	HUERS-P2-int	HUERS-P2-int	LTR	ERV1	0.94676	0.883169	3.36151	2.33347	0
58	HUERS-P3b-int	HUERS-P3b-int	LTR	ERV1	1.03257	0.936463	0.792081	0	0
74	HUERS-P3-int	HUERS-P3-int	LTR	ERV1	1.00415	1.46797	0.62082	0	0
26	HY1	HY1	scRNA		1.10906	0	0	0	0
28	HY3	HY3	scRNA		0.990233	1.29321	1.64074	0	0
38	Kanga1	Kanga1	DNA	TcMar-Tc2	0.963132	1.42934	1.20897	2.51769	0
25	Kanga11a	Kanga11a	DNA	TcMar-Tc2	1.0647	0	1.83763	0	0
37	Kanga1a	Kanga1a	DNA	TcMar-Tc2	1.07909	0	0	0	2.48328
23	Kanga1b	Kanga1b	DNA	TcMar-Tc2	1.01262	1.57434	0	0	0
36	Kanga1c	Kanga1c	DNA	TcMar-Tc2	0.985832	1.50875	1.27613	0	0
33	Kanga1d	Kanga1d	DNA	TcMar-Tc2	1.04185	0.548635	1.39214	0	0
89	Kanga2_a	Kanga2_a	DNA	TcMar-Tc2	0.984448	1.01713	1.54856	0	2.06475
831	L1HS	L1HS	LINE	L1	0.974266	1.24186	1.32681	0.805904	1.43737
40	L1M	L1M	LINE	L1	0.998155	1.35787	1.14852	0	0
719	L1M1	L1M1	LINE	L1	1.0196	0.830965	0.447267	1.59676	0.766743
679	L1M2	L1M2	LINE	L1	1.00126	1.01324	1.35319	0.563607	0.541275
60	L1M2a	L1M2a	LINE	L1	0.942702	1.50875	0.765678	0	4.59407
22	L1M2a1	L1M2a1	LINE	L1	0.80659	4.11476	0	0	4.17643
72	L1M2b	L1M2b	LINE	L1	1.03204	0.502915	0.638065	1.32878	1.27613
119	L1M2c	L1M2c	LINE	L1	1.04382	0.760712	0.772112	0	0
251	L1M3	L1M3	LINE	L1	1.02069	0.793444	0.732123	1.52466	0.366061
24	L1M3a	L1M3a	LINE	L1	1.10906	0	0	0	0
49	L1M3b	L1M3b	LINE	L1	0.973258	1.10847	0.937565	0	3.75026
67	L1M3c	L1M3c	LINE	L1	0.993189	1.35112	0	0	2.74273
28	L1M3d	L1M3d	LINE	L1	1.06945	0	0	0	3.28148
23	L1M3de	L1M3de	LINE	L1	1.10906	0	0	0	0
184	L1M3e	L1M3e	LINE	L1	1.03673	0.885568	0.749033	0	0
36	L1M3f	L1M3f	LINE	L1	1.04745	0	1.27613	2.65756	0
784	L1M4	L1M4	LINE	L1	1.00155	0.900629	1.11336	0.610155	1.52354
363	L1M4b	L1M4b	LINE	L1	1.04796	0.598511	0.379675	0.79068	0.506234
187	L1M4c	L1M4c	LINE	L1	1.01417	1.065	0.491344	1.02323	0.491344
2348	L1M5	L1M5	LINE	L1	1.02404	0.755658	0.782635	0.692687	0.978294
160	L1M6	L1M6	LINE	L1	0.998155	1.13156	0.574259	1.79386	0.574259
111	L1M7	L1M7	LINE	L1	0.989163	0.326215	1.24164	4.30956	1.65552
142	L1MA1	L1MA1	LINE	L1	1.04658	0.637498	0	1.3475	0.647052
141	L1MA10	L1MA10	LINE	L1	1.01467	0.770424	1.30328	0	1.30328
316	L1MA2	L1MA2	LINE	L1	1.05642	0.515647	0.290764	0.30276	0.872292
490	L1MA3	L1MA3	LINE	L1	1.00495	1.14542	0.468783	1.562	0.375026
327	L1MA4	L1MA4	LINE	L1	1.01749	0.885869	1.26442	0	0.561966
575	L1MA4A	L1MA4A	LINE	L1	0.98176	1.03907	1.03866	1.83025	1.43814
201	L1MA5	L1MA5	LINE	L1	1.04837	0.360298	0.685682	1.42794	0.457121
168	L1MA5A	L1MA5A	LINE	L1	1.04305	0.862141	0.546913	0	0
202	L1MA6	L1MA6	LINE	L1	1.01023	0.985913	0.227429	1.8945	0.909717
239	L1MA7	L1MA7	LINE	L1	0.965208	1.81807	0.961102	0.400303	0.384441
432	L1MA8	L1MA8	LINE	L1	1.02177	0.754373	0.850754	1.32878	0.425377
575	L1MA9	L1MA9	LINE	L1	1.02227	0.818659	0.559278	1.16471	0.798969
148	L1MB1	L1MB1	LINE	L1	1.01164	0.733985	1.24164	0.646435	1.24164
396	L1MB2	L1MB2	LINE	L1	1.01664	1.09727	0.348036	0.966387	0.464047
1200	L1MB3	L1MB3	LINE	L1	1.02588	0.799636	0.497691	0.398635	1.45479
425	L1MB4	L1MB4	LINE	L1	1.02556	0.638998	0.648574	2.026	0.432383
673	L1MB5	L1MB5	LINE	L1	0.993706	1.07607	1.16046	0.568632	1.22873
1131	L1MB7	L1MB7	LINE	L1	1.03061	0.608301	1.01549	0.845909	0.568673
821	L1MB8	L1MB8	LINE	L1	1.01315	0.771831	1.1751	0.582657	1.11914
475	L1MC	L1MC	LINE	L1	1.00399	0.876661	0.967172	1.20849	1.16061
474	L1MC1	L1MC1	LINE	L1	1.02249	0.68753	0.581528	0.605521	1.93843
260	L1MC2	L1MC2	LINE	L1	1.02801	0.696344	0.883475	1.10391	0.35339
547	L1MC3	L1MC3	LINE	L1	0.985382	1.09226	1.2598	1.22433	1.00784
1311	L1MC4	L1MC4	LINE	L1	1.02446	0.731932	0.70085	0.656789	1.26153
1170	L1MC4a	L1MC4a	LINE	L1	1.02754	0.78919	0.746045	0.65417	0.628249
1014	L1MC5	L1MC5	LINE	L1	1.01719	0.732054	0.770209	1.69833	0.724902
302	L1MCa	L1MCa	LINE	L1	0.99889	0.719402	1.21697	0.950387	2.1297
121	L1MCb	L1MCb	LINE	L1	1.00824	0.598511	1.5187	0.79068	1.5187
179	L1MCc	L1MCc	LINE	L1	1.02852	0.60687	1.02661	0	1.53991
274	L1MD	L1MD	LINE	L1	1.0362	0.792918	0.503	0	1.006
279	L1MD1	L1MD1	LINE	L1	1.01763	0.519138	0.493986	3.0862	0.987972
508	L1MD2	L1MD2	LINE	L1	0.997719	1.21175	0.633041	0.376663	1.44695
232	L1MD3	L1MD3	LINE	L1	0.999111	0.54627	1.58416	1.23714	1.9802
365	L1MDa	L1MDa	LINE	L1	1.01791	0.545629	1.51038	0.786348	1.00692
95	L1MDb	L1MDb	LINE	L1	1.03902	0.762314	0.483586	0	0.967172
1173	L1ME1	L1ME1	LINE	L1	1.01735	0.663694	1.21412	1.06031	0.783302
536	L1ME2	L1ME2	LINE	L1	1.00974	0.709336	1.19994	1.07096	1.19994
334	L1ME2z	L1ME2z	LINE	L1	1.05925	0.271032	0.550188	0.572888	1.10038
422	L1ME3	L1ME3	LINE	L1	1.0381	0.686444	0.435457	0.906847	0.653185
680	L1ME3A	L1ME3A	LINE	L1	1.02751	0.718873	0.878278	0.562778	0.810718
324	L1ME3B	L1ME3B	LINE	L1	1.02006	0.726433	0.708961	1.47642	0.850754
419	L1ME3C	L1ME3C	LINE	L1	1.01642	0.734569	0.986793	0.228335	1.7543
158	L1ME3D	L1ME3D	LINE	L1	1.03185	0.572942	0.581528	1.81656	0.581528
171	L1ME3E	L1ME3E	LINE	L1	1.02475	0.741139	0.537318	1.11897	1.07464
183	L1ME3F	L1ME3F	LINE	L1	1.04846	0.593605	0.251042	1.0456	0.502084
1868	L1ME4a	L1ME4a	LINE	L1	1.00694	1.04675	0.639431	0.71703	1.18049
125	L1ME5	L1ME5	LINE	L1	1.05583	0.289679	0.367526	0	2.20515
69	L1MEb	L1MEb	LINE	L1	1.02869	0.262391	1.33161	1.38656	1.33161
675	L1MEc	L1MEc	LINE	L1	1.01048	0.724198	1.29315	1.13389	0.816723
332	L1MEd	L1MEd	LINE	L1	1.02555	0.599863	1.24538	0.864509	0.553502
372	L1MEe				1.01962	0.6327	0.987972	1.02873	1.23496
536	L1MEf	L1MEf	LINE	L1	1.02009	0.709336	0.771392	0.356986	1.88563
539	L1MEg	L1MEg	LINE	L1	1.04733	0.604618	0.511399	0.887498	0.170466
22	L1MEg1	L1MEg1	LINE	L1	1.00824	0.822952	2.08821	0	0
24	L1MEg2	L1MEg2	LINE	L1	0.970429	0	3.82839	3.98635	0
236	L1P1	L1P1	LINE	L1	0.96338	1.61103	0.97332	0.810782	1.16798
254	L1P2	L1P2	LINE	L1	0.97807	1.14047	1.44695	1.12999	1.08521
330	L1P3	L1P3	LINE	L1	1.0116	0.548635	0.9745	2.31933	1.11371
37	L1P3b	L1P3b	LINE	L1	1.01914	0.978646	1.24164	0	0
117	L1P4	L1P4	LINE	L1	1.04271	0.773716	0.392655	0	0.785311
105	L1P4a	L1P4a	LINE	L1	0.961187	1.03457	1.75012	0.911165	2.62518
70	L1P4b	L1P4b	LINE	L1	0.982311	0.517284	1.31259	5.46699	0
45	L1P4d	L1P4d	LINE	L1	1.01048	1.207	1.0209	0	0
41	L1P4e	L1P4e	LINE	L1	0.919709	1.32475	0	4.66694	4.48202
22	L1P5	L1P5	LINE	L1	1.05865	0	0	0	4.17643
649	L1PA10	L1PA10	LINE	L1	1.04583	0.585831	0.566295	0.29483	0.849443
235	L1PA11	L1PA11	LINE	L1	1.00995	1.00155	0.781969	1.22135	0.390985
105	L1PA12	L1PA12	LINE	L1	1.014	1.37943	0.43753	0	0
709	L1PA13	L1PA13	LINE	L1	1.01521	0.9959	0.647965	0.809639	0.647965
154	L1PA14	L1PA14	LINE	L1	1.01544	1.17565	0.894949	0	0
544	L1PA15	L1PA15	LINE	L1	1.02955	0.698905	0.760048	0.879341	0.675598
145	L1PA15-16	L1PA15-16	LINE	L1	0.963736	1.6232	1.26733	0	1.26733
667	L1PA16	L1PA16	LINE	L1	1.01428	0.895747	0.757643	0.86062	0.964272
236	L1PA17	L1PA17	LINE	L1	0.977478	1.53432	0.97332	0.405391	0.778656
2208	L1PA2	L1PA2	LINE	L1	0.919697	1.51695	2.33032	1.47321	1.9142
2458	L1PA3	L1PA3	LINE	L1	0.965127	1.17852	1.5326	1.59584	1.3457
659	L1PA4	L1PA4	LINE	L1	0.977792	1.20883	1.18512	1.01625	1.39425
559	L1PA5	L1PA5	LINE	L1	0.992005	0.874479	1.31494	1.19804	1.47931
762	L1PA6	L1PA6	LINE	L1	0.995535	1.09295	0.844055	1.3811	0.844055
1424	L1PA7	L1PA7	LINE	L1	1.00703	0.750135	1.25821	0.739042	1.41952
395	L1PA8	L1PA8	LINE	L1	1.00517	0.733365	1.27936	1.45325	0.930444
383	L1PA8A	L1PA8A	LINE	L1	0.999024	1.18179	0.839647	0.749391	0.719698
45	L1PB	L1PB	LINE	L1	1.05977	0.402332	0	0	2.04181
1156	L1PB1	L1PB1	LINE	L1	1.00161	1.00235	1.19223	0.662092	0.794822
96	L1PB2	L1PB2	LINE	L1	0.947323	1.13156	1.9142	2.98976	0.957098
145	L1PB3	L1PB3	LINE	L1	1.03257	0.749171	0.633665	0.659809	0.633665
274	L1PB4	L1PB4	LINE	L1	0.999774	1.45368	0.670667	0	0.335334
376	L1PBa	L1PBa	LINE	L1	1.01467	0.625969	1.34401	1.01779	0.977462
188	L1PBa1	L1PBa1	LINE	L1	1.01467	0.866727	0.977462	1.01779	0.488731
29	L1PBb	L1PBb	LINE	L1	1.07082	0	0	0	3.16832
437	L1PREC2	L1PREC2	LINE	L1	1.02785	1.16004	0.105127	0.21893	0.42051
4131	L2	L2	LINE	L2	1.00731	0.911603	0.967524	1.0885	0.822951
13417	L2a	L2a	LINE	L2	1.00689	0.929739	0.938194	0.905596	0.999827
11142	L2b	L2b	LINE	L2	0.999569	1.06433	0.989568	0.850077	0.874118
10126	L2c	L2c	LINE	L2	0.994826	0.999474	1.07978	1.23771	1.04349
2886	L3	L3	LINE	CR1	0.999539	0.953553	1.17797	1.19342	0.732249
525	L3b	L3b	LINE	CR1	1.02667	0.862141	0.787555	0.364466	0.525036
772	L4				1.00706	0.891177	0.952139	1.11535	0.952139
31	L5	L5	LINE	RTE-X	1.07329	0	0	0	2.96392
82	LFSINE_Vert	LFSINE_Vert	SINE	tRNA	1.00086	0.883169	1.1205	1.16674	1.1205
34	Looper	Looper	DNA	PiggyBac	1.10906	0	0	0	0
27	LOR1a	LOR1a	LTR	ERV1	1.06799	0.670554	0	0	0
47	LOR1b	LOR1b	LTR	ERV1	1.08546	0	0.977462	0	0
45	LOR1-int	LOR1-int	LTR	ERV1	1.03512	0.402332	2.04181	0	0
16	LSAU	LSAU	Satellite		1.10906	0	0	0	0
43	LSU-rRNA_Hsa	LSU-rRNA_Hsa	rRNA		0.954309	0.421045	1.06839	2.22494	6.41033
770	LTR1	LTR1	LTR	ERV1	1.03272	0.681875	1.01427	0.621249	0.238653
32	LTR10A	LTR10A	LTR	ERV1	0.901112	0	0	0	17.2278
42	LTR10B1	LTR10B1	LTR	ERV1	0.76578	0.862141	1.09383	13.6675	8.75061
121	LTR10C	LTR10C	LTR	ERV1	1.03573	0.748139	0.379675	0	1.5187
79	LTR10D	LTR10D	LTR	ERV1	0.940596	0.916707	3.48917	0	2.32611
42	LTR10E	LTR10E	LTR	ERV1	0.871405	3.44856	0	2.27791	0
97	LTR10F	LTR10F	LTR	ERV1	1.01759	0.933245	0.947231	0	0.947231
31	LTR12	LTR12	LTR	ERV1	1.00173	0.584031	1.48196	3.0862	0
29	LTR12_	LTR12_	LTR	ERV1	0.994331	0.624309	1.58416	0	3.16832
1979	LTR12C	LTR12C	LTR	ERV1	1.03621	0.75018	0.626781	0.531781	0.464282
111	LTR12D	LTR12D	LTR	ERV1	0.959188	1.63108	0.82776	0.861913	1.65552
72	LTR12E	LTR12E	LTR	ERV1	0.955025	2.01166	1.27613	0	0
42	LTR12F	LTR12F	LTR	ERV1	0.924218	3.01749	0	0	0
85	LTR13	LTR13	LTR	ERVK	1.01773	0.638998	1.08096	1.12556	1.08096
39	LTR13A	LTR13A	LTR	ERVK	1.05219	0	1.17797	2.45314	0
38	LTR14B	LTR14B	LTR	ERVK	0.817203	0.952892	6.04483	2.51769	4.83586
21	LTR15	LTR15	LTR	ERV1	1.10906	0	0	0	0
678	LTR16A	LTR16A	LTR	ERVL	1.00437	0.881215	1.21966	0.564438	1.21966
336	LTR16A1	LTR16A1	LTR	ERVL	1.01004	1.07768	0.273456	1.4237	0.820369
212	LTR16A2	LTR16A2	LTR	ERVL	1.00966	1.02481	0.650104	0.902569	0.866805
43	LTR16B	LTR16B	LTR	ERVL	0.980101	0	1.06839	0	8.54711
93	LTR16B1	LTR16B1	LTR	ERVL	1.04943	0.194677	0	3.0862	0.987972
124	LTR16B2	LTR16B2	LTR	ERVL	1.01068	0.730039	0.740979	0.771551	2.22294
589	LTR16C	LTR16C	LTR	ERVL	1.01491	1.04511	0.311991	1.29945	0.623982
91	LTR16D	LTR16D	LTR	ERVL	0.962812	0.994778	1.51453	2.10269	2.01937
203	LTR16E1	LTR16E1	LTR	ERVL	0.999794	0.981057	0.678926	1.41388	1.35785
163	LTR16E2	LTR16E2	LTR	ERVL	1.0002	0.555367	1.97291	1.76084	0.563689
292	LTR17	LTR17	LTR	ERV1	0.998915	1.05406	1.25865	0.65529	0.629325
23	LTR18A	LTR18A	LTR	ERVL	0.867961	2.36152	0	0	7.98969
119	LTR18B	LTR18B	LTR	ERVL	0.969264	1.52142	1.15817	1.60794	0
21	LTR19A	LTR19A	LTR	ERV1	1.00344	0	4.3753	0	0
33	LTR19B	LTR19B	LTR	ERV1	1.04185	0	0	0	5.56857
40	LTR19C	LTR19C	LTR	ERV1	0.970429	1.35787	1.14852	2.39181	0
185	LTR1B	LTR1B	LTR	ERV1	1.05511	0.489323	0.744984	0	0.496656
48	LTR1C	LTR1C	LTR	ERV1	0.993534	1.88593	0	0	0
280	LTR1D	LTR1D	LTR	ERV1	0.994194	0.969908	1.14852	1.36675	0.984443
130	LTR2	LTR2	LTR	ERV1	1.00669	0.835613	0.35339	0.735941	2.82712
29	LTR21A	LTR21A	LTR	ERV1	0.994331	1.24862	1.58416	0	0
17	LTR22	LTR22	LTR	ERVK	0.978584	1.065	2.70239	0	0
23	LTR22A	LTR22A	LTR	ERVK	1.06084	0.787172	0	0	0
70	LTR22B	LTR22B	LTR	ERVK	0.93478	0.517284	1.96889	6.83374	1.31259
114	LTR22C	LTR22C	LTR	ERVK	0.904761	0.952892	0.805977	4.19615	6.44782
159	LTR23	LTR23	LTR	ERV1	0.997458	1.02481	0.866805	1.20343	1.15574
20	LTR23-int	LTR23-int	LTR	ERV1	1.05361	0	0	0	4.59407
47	LTR24	LTR24	LTR	ERV1	1.01467	0.770424	0.977462	2.03558	0
48	LTR24B	LTR24B	LTR	ERV1	1.01664	0	2.87129	1.99317	0
51	LTR24C	LTR24C	LTR	ERV1	0.956837	1.065	2.70239	1.87593	0
22	LTR25	LTR25	LTR	ERV1	1.05865	0	2.08821	0	0
44	LTR25-int	LTR25-int	LTR	ERV1	1.00824	1.23443	1.04411	0	0
36	LTR26	LTR26	LTR	ERV1	0.924218	1.00583	1.27613	5.31513	2.55226
89	LTR26B	LTR26B	LTR	ERV1	0.947064	1.22056	1.54856	3.22491	1.03238
70	LTR26E	LTR26E	LTR	ERV1	0.918937	1.03457	4.59407	0	1.31259
95	LTR27	LTR27	LTR	ERV1	1.01567	0.952892	0.967172	1.00708	0
138	LTR27B	LTR27B	LTR	ERV1	0.964401	1.83673	0.332904	0.693278	1.33161
266	LTR28	LTR28	LTR	ERV1	1.04235	0.884829	0.345419	0.35967	0
120	LTR29	LTR29	LTR	ERV1	0.961187	0.905248	1.53136	0.797269	3.82839
97	LTR2B	LTR2B	LTR	ERV1	1.00616	0.933245	1.89446	0	0
60	LTR2C	LTR2C	LTR	ERV1	0.979671	1.8105	0.765678	0	0
25	LTR30	LTR30	LTR	ERV1	0.975974	0	3.67526	0	3.67526
20	LTR31	LTR31	LTR	ERV1	1.05361	0.905248	0	0	0
148	LTR32	LTR32	LTR	ERVL	0.996656	0.856315	0	1.29287	3.72492
908	LTR33	LTR33	LTR	ERVL	0.997911	1.05679	1.01191	1.15903	0.708337
191	LTR33A	LTR33A	LTR	ERVL	1.00454	1.04269	0.240527	0.500902	2.40527
202	LTR33A_	LTR33A_	LTR	ERVL	0.988273	0.806656	0.682287	1.42088	3.18401
71	LTR33B	LTR33B	LTR	ERVL	1.03096	0.254999	1.94116	0	1.2941
62	LTR33C	LTR33C	LTR	ERVL	1.01962	0.876046	0.740979	1.5431	0
66	LTR34	LTR34	LTR	ERV1	0.907414	2.46886	0.696071	0	2.78428
33	LTR35	LTR35	LTR	ERV1	1.07545	0.548635	0	0	0
35	LTR35A	LTR35A	LTR	ERV1	1.014	0.517284	1.31259	2.73349	0
25	LTR35B	LTR35B	LTR	ERV1	0.975974	1.4484	1.83763	0	0
126	LTR36	LTR36	LTR	ERV1	0.968228	0.862141	2.55226	0.759304	1.45843
126	LTR37A	LTR37A	LTR	ERV1	0.97703	0.718451	0.364609	2.27791	4.3753
83	LTR37B	LTR37B	LTR	ERV1	0.908629	1.09066	2.21401	3.45804	3.32101
24	LTR38	LTR38	LTR	ERV1	0.970429	0	1.9142	0	7.65678
23	LTR38B	LTR38B	LTR	ERV1	1.06084	0.787172	0	0	0
17	LTR38C	LTR38C	LTR	ERV1	1.10906	0	0	0	0
150	LTR39	LTR39	LTR	ERV1	0.939005	1.5691	0.918814	3.18908	1.22509
27	LTR3A	LTR3A	LTR	ERVK	0.985832	0	1.70151	0	6.80603
90	LTR40a	LTR40a	LTR	ERVL	1.07209	0.402332	0.510452	0	0
36	LTR40A1	LTR40A1	LTR	ERVL	0.955025	0.502915	2.55226	0	5.10452
46	LTR40b	LTR40b	LTR	ERVL	1.06084	0.393586	0	2.07983	0
51	LTR40c	LTR40c	LTR	ERVL	1.04382	1.065	0	0	0
173	LTR41	LTR41	LTR	ERVL	1.03213	0.104653	1.59332	2.21208	0.531106
204	LTR41B	LTR41B	LTR	ERVL	1.06013	0.621248	0	0	0.900798
36	LTR42	LTR42	LTR	ERVL	1.01664	1.00583	0	0	2.55226
58	LTR43	LTR43	LTR	ERV1	0.975209	1.56077	1.58416	0	0
19	LTR43B	LTR43B	LTR	ERV1	1.10906	0	0	0	0
29	LTR45B	LTR45B	LTR	ERV1	0.956087	1.87293	0	3.29905	0
23	LTR45C	LTR45C	LTR	ERV1	1.06084	0.787172	0	0	0
40	LTR46	LTR46	LTR	ERV1	0.970429	0.905248	2.29703	2.39181	0
76	LTR47A	LTR47A	LTR	ERVL	0.933946	1.42934	1.20897	2.51769	2.41793
32	LTR47B	LTR47B	LTR	ERVL	0.901112	1.69734	0	0	8.61388
135	LTR48	LTR48	LTR	ERV1	1.00226	0.268222	1.36121	1.41737	3.40301
114	LTR48B	LTR48B	LTR	ERV1	0.972861	0.952892	1.61195	2.51769	0.805977
304	LTR49	LTR49	LTR	ERV1	0.904761	1.072	2.41793	2.51769	4.23138
203	LTR49-int	LTR49-int	LTR	ERV1	0.983404	0.89187	1.13154	0.942584	2.71571
1100	LTR5_Hs	LTR5_Hs	LTR	ERVK	0.947743	0.724198	1.54528	3.13109	3.59173
173	LTR50	LTR50	LTR	ERVL	1.0129	0.837223	0.265553	1.65906	1.59332
50	LTR51	LTR51	LTR	ERV1	1.02034	1.0863	0	0	1.83763
34	LTR52	LTR52	LTR	ERVL	0.978584	1.065	0	0	5.40479
74	LTR53	LTR53	LTR	ERVL	0.989163	1.46797	0	1.29287	1.24164
118	LTR54	LTR54	LTR	ERV1	0.977478	0.767159	1.94664	1.62156	1.55731
69	LTR54B	LTR54B	LTR	ERV1	1.02869	0.787172	0.665807	0	1.33161
41	LTR55	LTR55	LTR	ERVL?	1.05496	0.441584	0	0	2.24101
145	LTR56	LTR56	LTR	ERV1	1.04022	0.499447	0.316832	1.31962	1.26733
16	LTR57	LTR57	LTR	ERVL	0.693163	6.78936	0	0	0
20	LTR59	LTR59	LTR	ERV1	1.10906	0	0	0	0
31	LTR5A	LTR5A	LTR	ERVK	1.03751	0.584031	0	3.0862	0
89	LTR5B	LTR5B	LTR	ERVK	1.00937	0.813706	1.03238	1.07497	1.03238
16	LTR61	LTR61	LTR	ERV1	0.901112	2.26312	0	5.97952	0
46	LTR62	LTR62	LTR	ERVL	0.988511	0.787172	0.998711	0	3.99484
46	LTR64	LTR64	LTR	ERV1	1.06084	0.787172	0	0	0
41	LTR65	LTR65	LTR	ERV1	1.00086	1.32475	0	0	2.24101
192	LTR67B	LTR67B	LTR	ERVL	1.04552	0.377187	0.957098	0.996587	0.478549
23	LTR68	LTR68	LTR	ERV1	0.916181	0.787172	0	0	11.9845
131	LTR6A	LTR6A	LTR	ERV1	0.880476	1.24385	3.50692	1.46065	4.20831
46	LTR6B	LTR6B	LTR	ERV1	0.964401	0.787172	0.998711	0	5.99226
2262	LTR7	LTR7	LTR	ERV1	0.787424	1.46472	2.76213	4.99086	8.89568
31	LTR71B	LTR71B	LTR	ERV1	0.93018	1.16806	2.96392	3.0862	0
32	LTR72	LTR72	LTR	ERV1	0.935771	2.26312	1.43565	0	0
36	LTR73	LTR73	LTR	ERV1	0.955025	0.502915	0	0	10.209
45	LTR75	LTR75	LTR	ERVL	1.03512	0.402332	1.0209	0	2.04181
30	LTR75B	LTR75B	LTR	ERVL	1.03512	0.603498	1.53136	0	0
20	LTR76	LTR76	LTR	ERV1	1.10906	0	0	0	0
369	LTR78	LTR78	LTR	ERV1	1.03693	0.637844	0.996004	0.259275	0.498002
228	LTR78B	LTR78B	LTR	ERV1	1.00691	1.27052	0.201494	1.67846	0
212	LTR79	LTR79	LTR	ERVL	0.999202	0.683206	1.73361	1.80514	0.433403
343	LTR7B	LTR7B	LTR	ERV1	1.03469	0.738978	0.669689	0.278928	0.803627
46	LTR7C	LTR7C	LTR	ERV1	1.03673	0.393586	0.998711	2.07983	0
217	LTR7Y	LTR7Y	LTR	ERV1	0.9864	0.750897	0.635125	3.52709	1.69367
565	LTR8	LTR8	LTR	ERV1	0.987359	0.76906	1.21966	2.7093	1.13835
22	LTR81	LTR81	LTR	Gypsy	1.10906	0	0	0	0
102	LTR81A	LTR81A	LTR	Gypsy	1.00033	0.709998	1.8016	0.937964	0.900798
25	LTR81AB	LTR81AB	LTR	Gypsy	0.975974	0.724198	0	3.82689	3.67526
88	LTR81B	LTR81B	LTR	Gypsy	1.05865	0.205738	0.522053	1.08719	1.04411
43	LTR81C	LTR81C	LTR	Gypsy	0.928516	0.842091	3.20516	4.44987	0
75	LTR82A	LTR82A	LTR	ERVL	0.975974	1.4484	1.22509	1.27563	0
91	LTR82B	LTR82B	LTR	ERVL	0.950624	0.596867	1.00969	3.15403	5.04843
18	LTR83	LTR83	LTR	ERVL	0.985832	0	5.10452	0	0
46	LTR84a	LTR84a	LTR	ERVL	1.06084	0	0	0	3.99484
75	LTR84b	LTR84b	LTR	ERVL	0.975974	1.207	1.22509	1.27563	1.22509
101	LTR85a	LTR85a	LTR	Gypsy?	1.01023	0.896285	0.454858	1.8945	0.909717
75	LTR85b	LTR85b	LTR	Gypsy?	1.04991	0.482799	0.612543	1.27563	0
107	LTR85c	LTR85c	LTR	Gypsy?	1.01578	0.846026	0.429352	2.6824	0
25	LTR86A1	LTR86A1	LTR	ERVL	1.02034	0.724198	1.83763	0	0
26	LTR86A2	LTR86A2	LTR	ERVL	0.981093	1.39269	1.76695	0	0
20	LTR86B1	LTR86B1	LTR	ERVL	0.887249	0.905248	6.8911	0	0
17	LTR86C	LTR86C	LTR	ERVL	1.10906	0	0	0	0
55	LTR87	LTR87	LTR	ERVL?	1.0284	0.658362	0	1.7395	1.67057
69	LTR88a	LTR88a	LTR	Gypsy?	0.980475	1.04956	0.665807	4.15967	0
129	LTR88b	LTR88b	LTR	Gypsy?	0.945711	1.54383	1.06839	1.48329	2.13678
72	LTR88c	LTR88c	LTR	Gypsy?	1.00124	0.754373	0.638065	2.65756	1.27613
50	LTR89	LTR89	LTR	ERVL?	0.998155	0.362099	0.918814	1.91345	3.67526
480	LTR8A	LTR8A	LTR	ERV1	0.924218	0.905248	1.43565	3.98635	4.01981
433	LTR9	LTR9	LTR	ERV1	0.97331	0.710818	1.90977	1.98857	1.90977
30	LTR90A	LTR90A	LTR		0.998155	1.207	0	3.18908	0
35	LTR90B	LTR90B	LTR		1.04569	1.03457	0	0	0
330	LTR9B	LTR9B	LTR	ERV1	0.941022	1.15213	1.80978	0.869748	3.61957
251	MADE1	MADE1	DNA	TcMar-Mariner	1.02953	0.57705	0.915153	1.52466	0.366061
126	MADE2	MADE2	DNA	TcMar-Mariner	1.02984	1.00583	0.364609	0.759304	0
26	Mam_R4	Mam_R4	LINE	Dong-R4	1.06641	0.696344	0	0	0
22	MamGyp-int	MamGyp-int	LTR	Gypsy	0.907414	1.6459	2.08821	0	4.17643
67	MamGypLTR1a	MamGypLTR1a	LTR	Gypsy	1.0263	1.35112	0	0	0
80	MamGypLTR1b	MamGypLTR1b	LTR	Gypsy	0.998155	1.13156	1.14852	1.1959	0
72	MamGypLTR1c	MamGypLTR1c	LTR	Gypsy	0.939621	1.00583	0	0	8.93291
55	MamGypLTR1d	MamGypLTR1d	LTR	Gypsy	0.988073	0.329181	1.67057	0	5.01171
67	MamGypLTR2b	MamGypLTR2b	LTR	Gypsy	1.09251	0.270223	0	0	0
87	MamGypLTR2c	MamGypLTR2c	LTR	Gypsy	0.956087	1.24862	1.05611	0	4.22443
89	MamGypLTR3	MamGypLTR3	LTR	Gypsy	0.947064	0.813706	2.06475	3.22491	2.06475
111	MamRep1161	MamRep1161	DNA	TcMar-Tigger	0.959188	1.14175	1.65552	2.58574	0.82776
149	MamRep137	MamRep137	DNA	TcMar?	1.03463	0.850568	0.616654	0.642096	0
62	MamRep1527	MamRep137	DNA	TcMar-Tigger	0.93018	1.46008	1.48196	4.62931	0
153	MamRep1879	MamRep1527	LTR		1.00033	0.828331	1.20106	1.87593	0.600532
23	MamRep1894	MamRep1879	DNA	hAT-Tip100?	0.916181	2.36152	0	0	3.99484
227	MamRep38	MamRep38	DNA	hAT	0.99669	1.11661	1.01191	0.421464	1.21429
133	MamRep4096	MamRep4096	DNA	hAT?	1.02567	0.952892	0.345419	0	1.38167
158	MamRep434	MamRep434	DNA	TcMar-Tigger	1.00377	0.343765	2.03535	1.21104	1.74458
44	MamRep488	MamRep488	DNA	hAT-Tip100	1.00824	1.23443	1.04411	0	0
79	MamRep564	MamRep564	Unknown		1.02483	1.14588	0.581528	0	0
241	MamRep605	MamRep605	LTR?		1.00322	0.976616	1.33438	0.396981	0.762501
107	MamSINE1	MamSINE1	SINE	tRNA-RTE	0.953585	1.52285	1.71741	0	1.71741
156	MARNA	MARNA	DNA	TcMar-Mariner	1.00953	0.928459	1.47246	0	0.588983
22	MER101	MER101	LTR	ERV1	0.957826	2.46886	0	0	0
18	MER101B	MER101B	LTR	ERV1	1.04745	0	0	5.31513	0
36	MER101-int	MER101-int	LTR	ERV1	1.04745	0.502915	1.27613	0	0
288	MER102a	MER102a	DNA	hAT-Charlie	1.00894	0.942966	0.957098	0.332196	1.27613
448	MER102b	MER102b	DNA	hAT-Charlie	1.00509	1.01032	0.410185	1.28133	1.43565
292	MER102c	MER102c	DNA	hAT-Charlie	1.00651	0.868046	1.25865	0.65529	0.943987
481	MER103C	MER103C	DNA	hAT-Charlie	1.0053	0.639884	1.24164	0.994515	1.91022
101	MER104	MER104	DNA	TcMar-Tc2	1.0322	0.537771	1.36457	0.947251	0
36	MER105	MER105	DNA		0.955025	1.50875	1.27613	2.65756	0
39	MER106A	MER106A	DNA	hAT-Charlie	1.02375	0.928459	0	0	2.35593
36	MER106B	MER106B	DNA	hAT-Charlie	0.924218	0	6.38065	2.65756	0
20	MER107	MER107	DNA	hAT-Charlie	1.05361	0	2.29703	0	0
23	MER110	MER110	LTR	ERV1	1.06084	0	0	4.15967	0
38	MER110A	MER110A	LTR	ERV1	0.904761	1.42934	1.20897	2.51769	4.83586
277	MER112	MER112	DNA	hAT-Charlie	0.984943	1.11113	1.16096	0.690775	1.65851
354	MER113	MER113	DNA	hAT-Charlie	0.996275	1.2786	0.778656	0.540522	0.778656
133	MER113A	MER113A	DNA	hAT-Charlie	0.97564	0.54451	2.76335	0.719341	2.07251
39	MER113B	MER113B	DNA	hAT-Charlie	1.08062	0	1.17797	0	0
374	MER115	MER115	DNA	hAT-Tip100	0.990445	1.50068	0.368508	0.767425	0.737016
302	MER117	MER117	DNA	hAT-Charlie	1.00623	0.899253	1.06485	1.26718	0.608486
72	MER119	MER119	DNA	hAT-Charlie	1.06285	0.251458	1.27613	0	0
112	MER11A	MER11A	LTR	ERVK	0.970429	0.808257	1.23055	4.27109	0.820369
155	MER11B	MER11B	LTR	ERVK	0.91587	1.51848	1.48196	1.85172	3.5567
412	MER11C	MER11C	LTR	ERVK	0.917937	1.0986	2.11862	3.71543	2.45314
67	MER121	MER121	DNA	hAT?	1.04285	0.81067	0	0	1.37136
37	MER124	MER124	DNA?		1.04911	0.489323	0	0	2.48328
26	MER126	MER126	DNA		0.981093	2.08903	0	0	0
17	MER129	MER129	LTR?		0.913345	3.19499	0	0	0
21	MER131	MER131	DNA?		0.950624	0	2.18765	4.55582	4.3753
35	MER135	MER135	DNA		1.014	0.517284	0	5.46699	0
242	MER1A	MER1A	DNA	hAT-Charlie	0.985323	0.673325	0.75935	1.9767	3.41708
535	MER1B	MER1B	DNA	hAT-Charlie	1.0137	0.812185	1.20219	0.715307	0.686964
387	MER2	MER2	DNA	TcMar-Tigger	1.02022	0.935657	0.712259	0.741646	0.474839
1389	MER20	MER20	DNA	hAT-Charlie	0.992486	0.977589	0.92609	1.9286	0.99224
279	MER20B	MER20B	DNA	hAT-Charlie	1.02956	1.03828	0.164662	0	0.987972
230	MER21A	MER21A	LTR	ERVL	1.03673	0.865889	0.399484	0	0.798969
334	MER21B	MER21B	LTR	ERVL	1.0028	0.596271	1.37547	1.14578	1.92566
775	MER21C	MER21C	LTR	ERVL	1.00316	0.770921	1.12629	1.23448	1.42268
129	MER21-int	MER21-int	LTR	ERVL	0.971503	1.12279	1.78065	2.22494	0
63	MER2B	MER2B	DNA	TcMar-Tigger	1.03864	0.862141	0.729217	0	0
657	MER3	MER3	DNA	hAT-Charlie	1.02128	0.744039	0.839099	0.87372	0.978949
270	MER30	MER30	DNA	hAT-Charlie	1.03102	0.804665	0.680603	0	1.0209
154	MER31A	MER31A	LTR	ERV1	1.05145	0.705388	0	1.2425	0
156	MER31B	MER31B	LTR	ERV1	0.959765	0.928459	1.17797	3.06642	2.35593
118	MER31-int	MER31-int	LTR	ERV1	1.07147	0	0.389328	0.810782	1.55731
685	MER33	MER33	DNA	hAT-Charlie	1.02487	0.634334	0.6036	0.55867	2.012
103	MER34	MER34	LTR	ERV1	1.02292	1.23043	0.446026	0	0
146	MER34A	MER34A	LTR	ERV1	1.01791	0.744039	0.943987	0.65529	1.25865
81	MER34A1	MER34A1	LTR	ERV1	0.958448	1.34111	0.567169	2.36228	2.26868
91	MER34B	MER34B	LTR	ERV1	1.04812	0.397911	0	2.10269	1.00969
50	MER34B-int	MER34B-int	LTR	ERV1	0.931612	0.362099	6.4317	0	0
27	MER34C	MER34C	LTR	ERV1	0.862603	0.670554	3.40301	3.54342	6.80603
139	MER34C_	MER34C_	LTR	ERV1	0.933526	0.91176	1.32203	0.68829	6.61017
92	MER34C2	MER34C2	LTR	ERV1	0.952346	1.57434	0	2.07983	2.99613
43	MER34D	MER34D	LTR	ERV1	1.00589	0.842091	1.06839	0	2.13678
44	MER34-int	MER34-int	LTR	ERV1	1.05865	0.411476	1.04411	0	0
289	MER39	MER39	LTR	ERV1	0.990096	0.939704	1.43068	1.32418	0.953786
96	MER39B	MER39B	LTR	ERV1	1.00509	1.50875	0	0	0.957098
536	MER41A	MER41A	LTR	ERV1	0.995258	0.743114	1.37136	0.892466	2.05705
543	MER41B	MER41B	LTR	ERV1	0.976301	1.1003	0.846053	2.11431	1.69211
109	MER41C	MER41C	LTR	ERV1	0.936088	1.4949	0.842948	3.51091	1.6859
57	MER41D	MER41D	LTR	ERV1	0.992318	1.27052	0.805977	1.67846	0
58	MER41E	MER41E	LTR	ERV1	0.994331	1.24862	0.792081	0	1.58416
19	MER41G	MER41G	LTR	ERV1	0.875575	3.81157	0	0	0
115	MER41-int	MER41-int	LTR	ERV1	0.964401	1.88921	0.798969	0.831933	0
79	MER44A	MER44A	DNA	TcMar-Tigger	0.968674	1.60424	0	0	3.48917
78	MER44B	MER44B	DNA	TcMar-Tigger	1.05219	0.46423	0.588983	0	1.17797
45	MER44C	MER44C	DNA	TcMar-Tigger	1.08442	0.402332	0	0	0
36	MER44D	MER44D	DNA	TcMar-Tigger	0.985832	1.50875	0	2.65756	0
391	MER45A	MER45A	DNA	hAT-Tip100	1.00411	1.01869	0.587477	1.46812	0.939963
132	MER45B	MER45B	DNA	hAT-Tip100	1.00824	1.09727	1.39214	0	0
278	MER45C	MER45C	DNA	hAT-Tip100	1.00933	0.91176	0.495763	0.68829	1.98305
73	MER45R	MER45R	DNA	hAT-Tip100	1.01791	0.496026	1.88797	0	1.25865
209	MER46C	MER46C	DNA	TcMar-Tigger	0.992318	1.03952	0.659436	1.37329	1.7585
107	MER47A	MER47A	DNA	TcMar-Tigger	0.953585	1.35364	0.858705	2.6824	1.71741
43	MER47B	MER47B	DNA	TcMar-Tigger	0.954309	0.842091	0	0	8.54711
31	MER47C	MER47C	DNA	TcMar-Tigger	0.965957	0.584031	1.48196	3.0862	2.96392
66	MER48	MER48	LTR	ERV1	1.05865	0.548635	0	1.44958	0
134	MER49	MER49	LTR	ERV1	0.993189	0.540446	1.7142	1.42794	2.05705
279	MER4A	MER4A	LTR	ERV1	0.93018	0.908492	1.64662	3.0862	3.95189
464	MER4A1	MER4A1	LTR	ERV1	0.968038	1.09254	1.28713	1.44333	2.17822
134	MER4A1_	MER4A1_	LTR	ERV1	1.04285	0.135112	2.05705	0	0.685682
372	MER4B	MER4B	LTR	ERV1	0.933162	0.827377	2.22294	1.80029	4.19888
173	MER4B-int	MER4B-int	LTR	ERV1	0.968025	0.941876	2.12443	1.65906	1.06221
257	MER4C	MER4C	LTR	ERV1	0.949391	0.845368	1.96633	2.60586	2.50261
384	MER4D	MER4D	LTR	ERV1	0.950211	1.03726	0.837461	1.24573	5.02476
110	MER4D0	MER4D0	LTR	ERV1	0.877167	1.6459	0.835285	1.7395	7.51757
435	MER4D1	MER4D1	LTR	ERV1	0.950988	1.29024	1.16172	2.19936	2.11222
92	MER4E	MER4E	LTR	ERV1	1.00057	0.787172	0.499355	2.07983	1.99742
457	MER4E1	MER4E1	LTR	ERV1	0.953744	1.18851	1.20632	0.837394	3.61896
403	MER4-int	MER4-int	LTR	ERV1	0.982469	0.539105	2.27994	1.187	2.05194
347	MER50	MER50	LTR	ERV1	0.93647	1.30439	2.2507	1.37856	1.85351
49	MER50B	MER50B	LTR	ERV1	0.950624	2.21693	0	0	1.87513
17	MER50C	MER50C	LTR	ERV1	0.848106	3.19499	2.70239	0	0
29	MER50-int	MER50-int	LTR	ERV1	1.03257	1.24862	0	0	0
131	MER51A	MER51A	LTR	ERV1	0.990536	1.24385	1.05208	0.730323	0.701385
130	MER51B	MER51B	LTR	ERV1	0.955499	0.557076	2.12034	3.6797	2.12034
57	MER51C	MER51C	LTR	ERV1	0.914489	2.54105	0.805977	1.67846	0
33	MER51E	MER51E	LTR	ERV1	0.97463	2.19454	0	0	0
106	MER51-int	MER51-int	LTR	ERV1	0.889342	1.02481	3.90062	3.61028	1.73361
2166	MER52A	MER52A	LTR	ERV1	1.01946	0.911099	0.890817	0.574211	0.466618
421	MER52C	MER52C	LTR	ERV1	1.00369	1.29014	0.436491	0.4545	0.872982
677	MER52D	MER52D	LTR	ERV1	1.02879	1.04297	0.542874	0	0.271437
64	MER52-int	MER52-int	LTR	ERV1	0.849125	1.41445	6.46041	0	1.43565
514	MER53	MER53	DNA	hAT	0.994703	0.951038	0.983167	1.48906	1.2513
53	MER54A	MER54A	LTR	ERVL	0.962582	0.341603	0.866805	5.41541	3.46722
43	MER54B	MER54B	LTR	ERVL	1.00589	0	1.06839	2.22494	4.27355
65	MER57A1	MER57A1	LTR	ERV1	1.02375	0.557076	0.70678	2.94376	0
172	MER57A-int	MER57A-int	LTR	ERV1	0.992997	0.631568	2.40387	0.556234	1.06839
54	MER57B1	MER57B1	LTR	ERV1	1.00637	1.34111	0	1.77171	0
91	MER57B2	MER57B2	LTR	ERV1	1.08469	0	1.00969	0	0
32	MER57C2	MER57C2	LTR	ERV1	1.03975	0.56578	1.43565	0	0
16	MER57D	MER57D	LTR	ERV1	1.10906	0	0	0	0
34	MER57E1	MER57E1	LTR	ERV1	1.10906	0	0	0	0
120	MER57E3	MER57E3	LTR	ERV1	1.0074	1.207	0.765678	0	0.765678
19	MER57F	MER57F	LTR	ERV1	0.817203	1.90578	2.41793	10.0708	0
56	MER57-int	MER57-int	LTR	ERV1	1.01004	0	0.820369	0	6.56296
724	MER58A	MER58A	DNA	hAT-Charlie	1.01562	0.725198	0.63454	1.45358	1.39599
454	MER58B	MER58B	DNA	hAT-Charlie	1.01135	0.95709	0.505955	1.05366	1.21429
164	MER58C	MER58C	DNA	hAT-Charlie	0.994098	1.10396	0.840378	1.7501	0.560252
87	MER58D	MER58D	DNA	hAT-Charlie	1.05807	0.208103	1.05611	0	1.05611
3137	MER5A	MER5A	DNA	hAT-Charlie	1.00406	0.963828	0.922621	1.15893	0.849398
1519	MER5A1	MER5A1	DNA	hAT-Charlie	0.979099	1.17998	1.05854	1.25967	1.45171
1907	MER5B	MER5B	DNA	hAT-Charlie	1.01078	0.977876	0.915441	0.50169	0.86726
70	MER5C	MER5C	DNA	hAT-Charlie	1.04569	0.258642	1.31259	1.36675	0
32	MER5C1	MER5C1	DNA	hAT-Charlie	0.935771	1.69734	1.43565	2.98976	0
41	MER6	MER6	DNA	TcMar-Tigger	1.05496	0.441584	1.1205	0	0
126	MER61A	MER61A	LTR	ERV1	0.985832	1.29321	0.729217	0.759304	1.45843
71	MER61B	MER61B	LTR	ERV1	0.905994	1.53	1.94116	4.04249	1.2941
64	MER61C	MER61C	LTR	ERV1	0.814467	2.54601	2.15347	4.48464	2.87129
44	MER61D	MER61D	LTR	ERV1	0.93262	1.6459	2.08821	2.17437	0
63	MER61E	MER61E	LTR	ERV1	0.792187	1.4369	3.64609	4.55582	7.29217
233	MER61-int	MER61-int	LTR	ERV1	0.937704	1.24326	0.985852	4.10611	1.9717
186	MER63A	MER63A	DNA	hAT-Blackjack	1.0554	0.584031	0.246993	0	0.987972
177	MER63B	MER63B	DNA	hAT-Blackjack	1.0276	0.716015	0.778656	1.62156	0
43	MER63C	MER63C	DNA	hAT-Blackjack	1.03168	1.26314	0	0	0
139	MER63D	MER63D	DNA	hAT-Blackjack	0.9814	1.17226	0.330509	2.75316	1.32203
76	MER65A	MER65A	LTR	ERV1	0.948539	1.90578	1.20897	0	1.20897
16	MER65B	MER65B	LTR	ERV1	0.970429	1.13156	2.87129	0	0
54	MER65C	MER65C	LTR	ERV1	0.965294	1.00583	3.40301	0	0
23	MER65D	MER65D	LTR	ERV1	1.06084	0	1.99742	0	0
63	MER65-int	MER65-int	LTR	ERV1	1.02104	0.57476	0	3.03722	1.45843
27	MER66A	MER66A	LTR	ERV1	1.02691	1.34111	0	0	0
130	MER66B	MER66B	LTR	ERV1	1.03228	0.835613	1.06017	0	0
44	MER66C	MER66C	LTR	ERV1	0.907414	0.822952	6.26464	0	0
16	MER66D	MER66D	LTR	ERV1	1.03975	0	0	5.97952	0
42	MER66-int	MER66-int	LTR	ERV1	1.08266	0.43107	0	0	0
46	MER67A	MER67A	LTR	ERV1	1.03673	1.18076	0	0	0
135	MER67B	MER67B	LTR	ERV1	0.928325	1.07289	2.04181	1.41737	4.08362
277	MER67C	MER67C	LTR	ERV1	0.932893	0.718969	1.49266	3.79926	4.31212
194	MER67D	MER67D	LTR	ERV1	0.91469	0.933245	2.13127	2.46578	4.73615
93	MER68	MER68	LTR	ERVL	1.02558	0.389354	0.987972	2.05747	0.987972
46	MER68B	MER68B	LTR	ERVL	0.940291	0.787172	0.998711	2.07983	5.99226
27	MER68-int	MER68-int	LTR	ERVL	1.06799	0	0	3.54342	0
57	MER6A	MER6A	DNA	TcMar-Tigger	0.972861	1.58815	1.61195	0	0
22	MER6B	MER6B	DNA	TcMar-Tigger	0.957826	1.6459	0	0	4.17643
26	MER70A	MER70A	LTR	ERVL	1.10906	0	0	0	0
29	MER70B	MER70B	LTR	ERVL	1.10906	0	0	0	0
22	MER70-int	MER70-int	LTR	ERVL	1.10906	0	0	0	0
92	MER72	MER72	LTR	ERV1	0.928236	1.77114	0.499355	2.07983	2.99613
19	MER73	MER73	LTR	ERVL	1.05069	0	0	0	4.83586
375	MER74A	MER74A	LTR	ERVL	0.952314	1.40012	0.612543	2.04101	2.69519
197	MER74B	MER74B	LTR	ERVL	1.01899	0.919033	0.699604	0.971292	0.466403
23	MER74C	MER74C	LTR	ERVL	0.964401	2.36152	0	0	0
20	MER75	MER75	DNA	PiggyBac	1.05361	0.905248	0	0	0
98	MER76	MER76	LTR	ERVL	1.05248	0.923722	0	0	0
116	MER77	MER77	LTR	ERVL	0.994331	1.09254	1.18812	1.64952	0
117	MER77B	MER77B	LTR	ERVL	1.05219	0.46423	0	1.63542	0.785311
78	MER8	MER8	DNA	TcMar-Tigger	1.02375	0.928459	1.17797	0	0
340	MER81	MER81	DNA	hAT-Blackjack	1.00468	0.638998	1.48632	1.12556	1.3512
176	MER82				0.970429	1.44017	1.82719	0.543593	0
32	MER83	MER83	LTR	ERV1	1.03975	0.56578	0	0	2.87129
17	MER83B	MER83B	LTR	ERV1	1.04382	0	2.70239	0	0
16	MER83B-int	MER83B-int	LTR	ERV1	0.76248	2.26312	0	0	17.2278
22	MER83C	MER83C	LTR	ERV1	0.957826	0	0	0	12.5293
48	MER84	MER84	LTR	ERV1	0.878007	1.13156	3.82839	1.99317	3.82839
40	MER85	MER85	DNA	PiggyBac	0.998155	1.35787	1.14852	0	0
21	MER87B	MER87B	LTR	ERV1	0.897812	1.72428	4.3753	0	0
159	MER89	MER89	LTR	ERV1	0.962582	1.48028	2.31148	0	0
16	MER89-int	MER89-int	LTR	ERV1	1.03975	1.13156	0	0	0
45	MER90	MER90	LTR	ERV1	1.05977	0.804665	0	0	0
85	MER90a	MER90a	LTR	ERV1	0.978584	0.851998	2.16191	0	2.16191
445	MER91A	MER91A	DNA	hAT-Tip100	0.991925	1.46467	0.309713	0.429988	1.23885
158	MER91B	MER91B	DNA	hAT-Tip100	0.975693	1.37506	0.290764	1.21104	2.32611
145	MER91C	MER91C	DNA	hAT-Tip100	1.03257	0.499447	0.950497	1.31962	0.633665
97	MER92B	MER92B	LTR	ERV1	1.02903	0.559947	0.947231	0	1.89446
23	MER92C	MER92C	LTR	ERV1	1.01262	0.787172	1.99742	0	0
254	MER94	MER94	DNA	hAT-Blackjack	0.986803	0.855352	1.44695	1.50665	1.44695
50	MER94B	MER94B	DNA	hAT-Blackjack	0.975974	1.4484	0	0	3.67526
131	MER96	MER96	DNA	hAT	0.98207	1.10565	1.05208	0.730323	2.10415
196	MER96B	MER96B	DNA	hAT	0.995892	1.01609	0.937565	0.976248	1.40635
21	MER97a	MER97a	DNA	hAT-Tip100	0.792187	2.58642	0	13.6675	0
38	MER9a1	MER9a1	LTR	ERVK	1.0215	0.952892	0	0	2.41793
23	MER9a2	MER9a2	LTR	ERVK	1.06084	0.787172	0	0	0
29	MER9a3	MER9a3	LTR	ERVK	0.8796	3.12154	1.58416	0	0
18	MERX	MERX	DNA	TcMar-Tigger	1.04745	0	2.55226	0	0
15294	MIR	MIR	SINE	MIR	1.00058	1.02635	0.988263	0.919565	0.919174
11342	MIR3	MIR3	SINE	MIR	1.00013	1.05514	0.878957	0.95318	0.996421
23156	MIRb	MIRb	SINE	MIR	1.00072	1.02972	0.984047	0.83046	0.984047
11144	MIRc	MIRc	SINE	MIR	0.990333	1.12425	0.993513	1.03021	1.15429
546	MLT1A	MLT1A	LTR	ERVL-MaLR	1.02172	0.630026	1.00969	1.05134	1.00969
965	MLT1A0	MLT1A0	LTR	ERVL-MaLR	0.989536	1.08817	0.523676	1.09057	2.28513
89	MLT1A0-int	MLT1A0-int	LTR	ERVL-MaLR	1.02183	0.203426	0.516188	1.07497	4.1295
266	MLT1A1	MLT1A1	LTR	ERVL-MaLR	0.992318	0.816765	1.55438	1.43868	1.03626
64	MLT1A1-int	MLT1A1-int	LTR	ERVL-MaLR	1.05707	0.56578	0	1.49488	0
1339	MLT1B	MLT1B	LTR	ERVL-MaLR	1.02541	0.743669	0.651884	1.07176	0.823433
24	MLT1B-int	MLT1B-int	LTR	ERVL-MaLR	1.10906	0	0	0	0
1921	MLT1C	MLT1C	LTR	ERVL-MaLR	1.00976	0.914201	0.980514	1.04587	0.62179
1438	MLT1D	MLT1D	LTR	ERVL-MaLR	1.01805	0.705061	1.21401	0.665315	0.894534
52	MLT1D-int	MLT1D-int	LTR	ERVL-MaLR	1.02375	1.04452	0.883475	0	0
45	MLT1E	MLT1E	LTR	ERVL-MaLR	0.911895	2.81633	1.0209	0	0
58	MLT1E1	MLT1E1	LTR	ERVL-MaLR	1.03257	0.624309	0	0	3.16832
164	MLT1E1A	MLT1E1A	LTR	ERVL-MaLR	1.06849	0.220792	0	0	2.24101
243	MLT1E2	MLT1E2	LTR	ERVL-MaLR	1.04973	0.447036	0.756225	0.787426	0.378113
137	MLT1E3	MLT1E3	LTR	ERVL-MaLR	0.930964	1.98229	2.34733	0	0
280	MLT1F	MLT1F	LTR	ERVL-MaLR	1.0338	0.775927	0.656296	0.341687	0.656296
188	MLT1F1	MLT1F1	LTR	ERVL-MaLR	1.03237	0.674121	0.733096	0.508895	0.977462
329	MLT1F2	MLT1F2	LTR	ERVL-MaLR	0.987705	1.10061	1.1171	1.16319	1.1171
216	MLT1G	MLT1G	LTR	ERVL-MaLR	1.03204	0.838192	0.638065	0.442927	0.425377
236	MLT1G1	MLT1G1	LTR	ERVL-MaLR	1.01507	0.843875	0.389328	0.810782	1.94664
156	MLT1G3	MLT1G3	LTR	ERVL-MaLR	0.988202	1.27663	0.588983	0	2.35593
581	MLT1H	MLT1H	LTR	ERVL-MaLR	1.00789	0.966013	0.711646	0.658673	1.42329
197	MLT1H1	MLT1H1	LTR	ERVL-MaLR	1.01336	0.55142	0.699604	2.42823	1.39921
287	MLT1H2	MLT1H2	LTR	ERVL-MaLR	0.989267	0.946252	1.1205	0.666706	2.24101
18	MLT1H-int	MLT1H-int	LTR	ERVL-MaLR	1.10906	0	0	0	0
486	MLT1I	MLT1I	LTR	ERVL-MaLR	1.02463	0.707807	0.945282	1.18114	0.378113
751	MLT1J	MLT1J	LTR	ERVL-MaLR	0.99978	1.06074	0.978763	1.14654	0.611727
211	MLT1J1	MLT1J1	LTR	ERVL-MaLR	0.988168	1.20128	1.08864	0	1.74183
22	MLT1J1-int	MLT1J1-int	LTR	ERVL-MaLR	0.957826	0	2.08821	4.34874	4.17643
288	MLT1J2	MLT1J2	LTR	ERVL-MaLR	1.00509	1.00583	0.638065	0.996587	1.27613
21	MLT1J2-int	MLT1J2-int	LTR	ERVL-MaLR	0.950624	0.862141	0	4.55582	4.3753
31	MLT1J-int	MLT1J-int	LTR	ERVL-MaLR	1.00173	0	2.96392	3.0862	0
1304	MLT1K	MLT1K	LTR	ERVL-MaLR	1.01295	0.846934	0.59892	1.32063	1.19784
556	MLT1L	MLT1L	LTR	ERVL-MaLR	0.991373	1.26995	0.826271	0.860362	0.826271
235	MLT1M	MLT1M	LTR	ERVL-MaLR	1.03355	0.462254	0.586477	2.03558	0.781969
334	MLT1N2	MLT1N2	LTR	ERVL-MaLR	1.0028	1.02992	0.825282	0.572888	1.37547
75	MLT2A1	MLT2A1	LTR	ERVL	1.03512	0.482799	1.22509	0	1.22509
110	MLT2A2	MLT2A2	LTR	ERVL	1.0284	0.822952	1.25293	0	0
181	MLT2B1	MLT2B1	LTR	ERVL	1.01102	0.600164	1.77671	1.05715	0.507632
101	MLT2B2	MLT2B2	LTR	ERVL	1.01023	0.896285	0.909717	1.8945	0
134	MLT2B3	MLT2B3	LTR	ERVL	0.926977	2.70223	0.342841	0	0.685682
278	MLT2B4	MLT2B4	LTR	ERVL	1.01332	0.976886	0.495763	1.03243	0.991526
16	MLT2B5	MLT2B5	LTR	ERVL	1.10906	0	0	0	0
132	MLT2C1	MLT2C1	LTR	ERVL	1.06705	0.411476	0.348036	0.72479	0
51	MLT2C2	MLT2C2	LTR	ERVL	0.956837	2.12999	0	1.87593	0
199	MLT2D	MLT2D	LTR	ERVL	0.975305	0.545878	2.30858	1.92306	1.84686
27	MLT2E	MLT2E	LTR	ERVL	1.10906	0	0	0	0
151	MLT2F	MLT2F	LTR	ERVL	0.9842	1.0791	2.1297	0.633591	0
41	MLT-int	MLT-int	LTR	ERVL-MaLR	1.05496	0.441584	0	0	2.24101
244	MSR1	MSR1	Satellite		0.986337	1.18721	0.753126	2.3526	0.376563
626	MSTA	MSTA	LTR	ERVL-MaLR	0.999218	0.896571	0.807265	1.22265	1.7613
479	MSTA-int	MSTA-int	LTR	ERVL-MaLR	0.912255	1.05833	2.11001	2.996	3.83638
432	MSTB	MSTB	LTR	ERVL-MaLR	1.00894	1.13156	0.531721	0.664391	0.850754
278	MSTB1	MSTB1	LTR	ERVL-MaLR	0.985389	1.10714	0.991526	1.72072	0.991526
50	MSTB2	MSTB2	LTR	ERVL-MaLR	1.02034	0.362099	0.918814	0	3.67526
263	MSTB-int	MSTB-int	LTR	ERVL-MaLR	0.936166	1.30796	1.92147	1.09132	2.79487
141	MSTC	MSTC	LTR	ERVL-MaLR	1.01467	0.64202	0.977462	1.35705	1.30328
28	MSTC-int	MSTC-int	LTR	ERVL-MaLR	1.02984	0.646606	0	3.41687	0
277	MSTD	MSTD	LTR	ERVL-MaLR	1.02898	0.849691	0.663403	0.345387	0.663403
99	MSTD-int	MSTD-int	LTR	ERVL-MaLR	0.997035	1.09727	0.928095	0	1.85619
41	MST-int	MST-int	LTR	ERVL-MaLR	1.02791	0	1.1205	0	4.48202
141	ORSL	ORSL	DNA	hAT-Tip100	1.02254	0.770424	0.325821	0.678527	1.95492
38	ORSL-2a	ORSL-2a	DNA	hAT-Tip100	1.10906	0	0	0	0
84	ORSL-2b	ORSL-2b	DNA	hAT-Tip100	1.05625	0.862141	0	0	0
104	PABL_A	PABL_A	LTR	ERV1	0.970429	1.39269	1.32521	0	1.76695
28	PABL_A-int	PABL_A-int	LTR	ERV1	1.06945	0.646606	0	0	0
33	PABL_B	PABL_B	LTR	ERV1	1.04185	0	1.39214	2.89916	0
246	Plat_L3	Plat_L3	LINE	CR1	0.987335	0.956766	1.30726	2.33347	0.373502
127	polypurine	polypurine	Low_complexity		1.04793	0.427676	1.08521	0.753325	0
135	polypyrimidine				0.977617	1.34111	1.0209	0.708684	1.36121
51	PRIMA4_LTR	PRIMA4_LTR	LTR	ERV1	0.935091	0.354999	3.60319	3.75186	1.8016
29	PRIMA41-int	PRIMA41-int	LTR	ERV1	0.994331	1.24862	0	0	3.16832
51	PRIMA4-int	PRIMA4-int	LTR	ERV1	0.978584	1.065	0.900798	0	3.60319
22	PRIMAX-int	PRIMAX-int	LTR	ERV1	1.05865	0	0	0	4.17643
110	REP522	REP522	Satellite	telo	0.97799	2.13968	0	0	0
19	Ricksha_0	Ricksha_0	DNA	MULE-MuDR	1.05069	0	0	5.03538	0
24	Ricksha_c	Ricksha_c	DNA	MULE-MuDR	1.10906	0	0	0	0
94	SATR1	SATR1	Satellite		1.03827	0.96303	0	0	0.977462
18	SATR2	SATR2	Satellite		1.10906	0	0	0	0
167	SST1	SST1	Satellite	centr	1.06257	0.650477	0.275094	0	0
176	SVA_A	SVA_A	Retroposon	SVA	1.02084	0.925822	0.261027	1.63078	0.522053
644	SVA_B	SVA_B	Retroposon	SVA	1.02984	0.843399	0.642028	0.445678	0.570692
547	SVA_C	SVA_C	Retroposon	SVA	1.04418	0.49648	0.587906	0.349807	1.34379
3108	SVA_D	SVA_D	Retroposon	SVA	1.04376	0.547576	0.679946	0.677217	0.62082
467	SVA_E	SVA_E	Retroposon	SVA	1.05444	0.426455	0.786993	0.614597	0.196748
1526	SVA_F	SVA_F	Retroposon	SVA	1.07563	0.249151	0.361264	0.564253	0.240842
55	TAR1	TAR1	Satellite	telo	1.04857	0.987543	0	0	0
94	THE1A	THE1A	LTR	ERVL-MaLR	0.991076	1.54085	0.977462	0	0
233	THE1A-int	THE1A-int	LTR	ERVL-MaLR	1.0091	1.01015	1.38019	0.410611	0
467	THE1B	THE1B	LTR	ERVL-MaLR	1.00932	0.85291	0.983741	0.819463	1.18049
415	THE1B-int	THE1B-int	LTR	ERVL-MaLR	1.03156	0.872528	0.664203	0.461071	0.221401
285	THE1C	THE1C	LTR	ERVL-MaLR	1.00788	0.635262	0.805977	1.34277	2.25674
152	THE1C-int	THE1C-int	LTR	ERVL-MaLR	0.992318	0.357335	2.11569	1.88827	1.81345
456	THE1D	THE1D	LTR	ERVL-MaLR	1.00205	0.794077	1.00747	1.88827	1.00747
195	THE1D-int	THE1D-int	LTR	ERVL-MaLR	0.989624	0.928459	0.942373	0.981254	2.35593
30	THE1-int	THE1-int	LTR	ERVL-MaLR	1.03512	0.603498	1.53136	0	0
383	Tigger1	Tigger1	DNA	TcMar-Tigger	1.00482	0.6618	1.07955	1.24899	1.91919
41	Tigger10	Tigger10	DNA	TcMar-Tigger	1.05496	0	0	2.33347	2.24101
17	Tigger12A	Tigger12A	DNA	TcMar-Tigger	1.04382	1.065	0	0	0
62	Tigger12c	Tigger12c	DNA	TcMar-Tigger	0.965957	0.876046	2.96392	0	1.48196
137	Tigger13a	Tigger13a	DNA	TcMar-Tigger	1.00382	0.792918	1.34133	0.698338	1.34133
52	Tigger14a	Tigger14a	DNA	TcMar-Tigger	1.04508	0.348172	0	1.83985	1.76695
276	Tigger15a	Tigger15a	DNA	TcMar-Tigger	0.99253	0.787172	1.16516	1.03992	2.33032
49	Tigger16a	Tigger16a	DNA	TcMar-Tigger	0.950624	1.47796	0.937565	1.9525	1.87513
56	Tigger16b	Tigger16b	DNA	TcMar-Tigger	0.930819	1.29321	2.46111	3.41687	0
104	Tigger2	Tigger2	DNA	TcMar-Tigger	1.02375	0.174086	0.883475	0	4.41737
143	Tigger2a	Tigger2a	DNA	TcMar-Tigger	1.0315	0.253216	0.963791	0	3.21264
74	Tigger2b_Pri	Tigger2b_Pri	DNA	TcMar-Tigger	1.07909	0.244662	0	0	1.24164
62	Tigger3	Tigger3	DNA	TcMar-Tigger	1.0554	0.584031	0	0	1.48196
186	Tigger3a	Tigger3a	DNA	TcMar-Tigger	1.0554	0.681369	0.246993	0	0.493986
244	Tigger3b	Tigger3b	DNA	TcMar-Tigger	1.01361	0.445204	1.88282	0.3921	1.50625
137	Tigger3c	Tigger3c	DNA	TcMar-Tigger	1.01192	0.925071	1.006	0.698338	0.670667
26	Tigger3d	Tigger3d	DNA	TcMar-Tigger	1.10906	0	0	0	0
57	Tigger4	Tigger4	DNA	TcMar-Tigger	1.07015	0	0	0	3.22391
124	Tigger4a	Tigger4a	DNA	TcMar-Tigger	1.00173	0.730039	1.48196	1.5431	0.740979
100	Tigger4b	Tigger4b	DNA	TcMar-Tigger	1.03143	0.362099	0.459407	2.87017	0.918814
81	Tigger5	Tigger5	DNA	TcMar-Tigger	1.05429	0.894072	0	0	0
18	Tigger6a	Tigger6a	DNA	TcMar-Tigger	1.04745	0	0	5.31513	0
176	Tigger7	Tigger7	DNA	TcMar-Tigger	1.00194	0.617214	2.08821	0.543593	1.04411
50	Tigger8	Tigger8	DNA	TcMar-Tigger	0.953793	1.8105	0.918814	1.91345	0
39	Tigger9a	Tigger9a	DNA	TcMar-Tigger	1.02375	0.928459	1.17797	0	0
40	Tigger9b	Tigger9b	DNA	TcMar-Tigger	1.02588	0	1.14852	0	4.59407
925	T-rich				1.02753	0.704625	0.744984	0.620577	1.09264
22	tRNA-Asn-AAC	tRNA-Asn-AAC	tRNA		0.857002	1.6459	4.17643	0	4.17643
19	tRNA-Gly-GGA	tRNA-Gly-GGA	tRNA		0.817203	3.81157	2.41793	0	0
52	U1	U1	snRNA		0.78914	2.43721	6.18432	0	1.76695
60	U2	U2	snRNA		0.924218	2.11224	1.53136	0	1.53136
17	U3	U3	snRNA		1.04382	0	0	5.62778	0
19	U5	U5	snRNA		0.992318	0	0	5.03538	4.83586
79	U6	U6	snRNA		0.968674	0.68753	2.90764	0	2.32611
22	U7	U7	snRNA		1.05865	0.822952	0	0	0
18	UCON29	UCON29	DNA	PiggyBac?	0.924218	2.01166	2.55226	0	0
39	X3_LINE				1.02375	0.928459	0	0	2.35593
19	X6B_LINE	X6B_LINE	LINE	CR1	0.992318	0.952892	2.41793	0	0
60	X7A_LINE	X7A_LINE	LINE	CR1	0.979671	1.207	0.765678	3.18908	0
50	X7B_LINE	X7B_LINE	LINE	CR1	0.975974	1.4484	0.918814	1.91345	0
54	X7C_LINE	X7C_LINE	LINE	CR1	1.02691	1.00583	0	0	1.70151
89	Zaphod	Zaphod	DNA	hAT-Tip100	0.996909	1.22056	0.516188	0	2.06475
41	Zaphod2	Zaphod2	DNA	hAT-Tip100	1.00086	0.441584	0	7.00041	0
60	Zaphod3	Zaphod3	DNA	hAT-Tip100	1.05361	0.301749	1.53136	0	0

## Sheet: H9_Naive_hESC
					Observed/Expected
count	repeat	class	family	name	n_min-128	n_128-256	n_256-512	n_512-1024	n_1024-max
958	(A)n	(A)n	Simple_repeat		0.994246	0.938876	1.41519	0.760749	0.881825
53	(AGGGGG)n	(AGGGGG)n	Simple_repeat		1.02207	0.96975	0.673162	0	0
79	(ATG)n	(ATG)n	Simple_repeat		1.01426	0.81324	0.903231	1.84506	0
27	(ATGGTG)n	(ATGGTG)n	Simple_repeat		1.04494	0.951792	0	0	0
49	(ATTG)n	(ATTG)n	Simple_repeat		0.96732	0.786685	2.91246	0	0
31	(C)n	(C)n	Simple_repeat		0.873708	2.07245	2.30178	0	0
5013	(CA)n	(CA)n	Simple_repeat		0.983561	1.11242	1.18142	0.988594	1.6852
307	(CAA)n	(CAA)n	Simple_repeat		0.974147	1.29747	0.813496	1.89915	0
264	(CAAA)n	(CAAA)n	Simple_repeat		1.02167	0.778739	0.810855	1.65636	0
333	(CAAAA)n	(CAAAA)n	Simple_repeat		1.0167	0.810309	1.0714	0.875432	0
109	(CAAAAA)n	(CAAAAA)n	Simple_repeat		0.993943	0.825177	1.30927	2.67448	0
38	(CAAT)n	(CAAT)n	Simple_repeat		1.03944	0	2.81665	0	0
41	(CACAC)n	(CACAC)n	Simple_repeat		1.01844	0.940184	0.870185	0	0
38	(CACAG)n	(CACAG)n	Simple_repeat		1.00975	1.01441	0.938884	0	0
20	(CACCAT)n	(CACCAT)n	Simple_repeat		1.12854	0	0	0	0
111	(CACCC)n	(CACCC)n	Simple_repeat		0.986201	1.15758	0.64284	1.31315	7.61071
20	(CACCT)n	(CACCT)n	Simple_repeat		1.01569	1.28492	0	0	0
159	(CACG)n	(CACG)n	Simple_repeat		0.951096	1.61625	1.12194	0	0
57	(CACTC)n	(CACTC)n	Simple_repeat		0.811757	2.47967	2.50369	2.55718	0
299	(CAG)n	(CAG)n	Simple_repeat		0.977564	1.33219	0.954585	0.48749	0
101	(CAGA)n	(CAGA)n	Simple_repeat		0.860372	1.65386	1.41297	10.1021	0
283	(CAGAGA)n	(CAGAGA)n	Simple_repeat		0.961053	1.49831	1.13462	0	0
142	(CAGC)n	(CAGC)n	Simple_repeat		0.810641	1.62877	4.27126	5.13237	0
105	(CAGCC)n	(CAGCC)n	Simple_repeat		1.04256	0.856612	0.339787	0	0
75	(CAGG)n	(CAGG)n	Simple_repeat		1.0533	0.513967	0.951403	0	0
18	(CAGGC)n	(CAGGC)n	Simple_repeat		1.06584	0	0	8.09775	0
51	(CAGGG)n	(CAGGG)n	Simple_repeat		0.99577	1.00778	1.39912	0	0
73	(CAT)n	(CAT)n	Simple_repeat		1.03578	0.704065	0.977469	0	0
121	(CATA)n	(CATA)n	Simple_repeat		1.01662	0.955725	0.589712	0	6.98173
125	(CATATA)n	(CATATA)n	Simple_repeat		0.993115	1.02793	1.4271	0	0
75	(CATG)n	(CATG)n	Simple_repeat		1.00816	0.856612	1.4271	0	0
1023	(CATTC)n	(CATTC)n	Satellite		0.625496	2.65022	5.44057	8.54894	23.9481
124	(CCA)n	(CCA)n	Simple_repeat		1.04663	0.41449	1.15089	1.17548	0
21	(CCAA)n	(CCAA)n	Simple_repeat		1.0748	0	1.69893	0	0
59	(CCCA)n	(CCCA)n	Simple_repeat		1.0329	0.871131	0.604705	0	0
34	(CCCCAA)n	(CCCCAA)n	Simple_repeat		1.09535	0.377917	0	0	0
264	(CCCCAG)n	(CCCCAG)n	Simple_repeat		0.936175	1.70349	1.08114	1.10424	0
96	(CCCCCA)n	(CCCCCA)n	Simple_repeat		1.01098	0.803074	1.11493	1.51833	0
105	(CCCCCG)n	(CCCCCG)n	Simple_repeat		1.02106	0.856612	1.01936	0	0
56	(CCCCCT)n	(CCCCCT)n	Simple_repeat		1.00762	1.14725	0.6371	0	0
653	(CCCCG)n	(CCCCG)n	Simple_repeat		0.992009	1.16095	0.874183	0.669645	1.2937
43	(CCCG)n	(CCCG)n	Simple_repeat		1.02356	0.896455	0	3.38975	0
48	(CCCGG)n	(CCCGG)n	Simple_repeat		1.01098	1.07077	0.743283	0	0
25	(CCCTAA)n	(CCCTAA)n	Simple_repeat		0.993115	0.513967	2.85421	0	0
53	(CCCTAG)n	(CCCTAG)n	Simple_repeat		1.06466	0.484875	0.673162	0	0
63	(CCCTG)n	(CCCTG)n	Simple_repeat		1.00315	1.22373	0.566311	0	0
954	(CCG)n	(CCG)n	Simple_repeat		0.967658	1.19872	1.42112	1.06951	1.77105
69	(CCGCG)n	(CCGCG)n	Simple_repeat		0.915916	1.67598	1.5512	2.11246	0
38	(CCGGG)n	(CCGGG)n	Simple_repeat		0.980048	1.35255	0.938884	0	0
18	(CCTCG)n	(CCTCG)n	Simple_repeat		1.12854	0	0	0	0
77	(CCTG)n	(CCTG)n	Simple_repeat		0.996632	1.16811	0.463346	1.89298	0
86	(CG)n	(CG)n	Simple_repeat		0.984192	1.6435	0	0	0
30	(CGAG)n	(CGAG)n	Simple_repeat		1.0533	0.428306	1.18925	0	0
22	(CGAGG)n	(CGAGG)n	Simple_repeat		1.07724	0.584054	0	0	0
76	(CGCGG)n	(CGCGG)n	Simple_repeat		0.980048	1.18348	1.40833	0	0
953	(CGG)n	(CGG)n	Simple_repeat		0.984068	1.07863	1.04824	1.98832	0.886452
25	(CGGA)n	(CGGA)n	Simple_repeat		0.812549	3.0838	1.4271	0	0
45	(CGGG)n	(CGGG)n	Simple_repeat		0.952989	1.42769	0.792836	0	18.7731
708	(CGGGG)n	(CGGGG)n	Simple_repeat		0.985081	1.07077	1.20941	1.44112	0
114	(CGGGGG)n	(CGGGGG)n	Simple_repeat		0.960249	1.46526	0.312961	2.55718	7.41043
172	(CGTG)n	(CGTG)n	Simple_repeat		0.984192	1.49409	0.414856	0	0
40	(CTAGGG)n				0.987472	0.642459	1.78388	3.64399	0
75	(CTCA)n	(CTCA)n	Simple_repeat		1.00816	1.19926	0.475701	0	0
26	(CTCG)n	(CTCG)n	Simple_repeat		1.08513	0.494199	0	0	0
17	(CTCGG)n	(CTCGG)n	Simple_repeat		0.99577	1.51167	0	0	0
354	(CTG)n	(CTG)n	Simple_repeat		0.95639	1.34299	1.61255	0.41175	0
283	(CTGGGG)n	(CTGGGG)n	Simple_repeat		0.996943	0.953473	1.13462	1.54515	0
21	(CTGTG)n	(CTGTG)n	Simple_repeat		0.85984	2.44746	1.69893	0	0
23	(G)n	(G)n	Simple_repeat		0.932272	1.67598	1.5512	0	0
801	(GA)n	(GA)n	Simple_repeat		1.01724	0.914362	0.757203	0.909859	0
62	(GAA)n	(GAA)n	Simple_repeat		1.05573	0.41449	1.15089	0	0
269	(GAAA)n	(GAAA)n	Simple_repeat		1.01107	0.95533	1.06104	0	0
113	(GAAAA)n	(GAAAA)n	Simple_repeat		1.03866	0.909677	0.315731	0	0
1246	(GAATG)n	(GAATG)n	Satellite		0.8378	2.2584	1.88982	4.21135	0
19	(GAGAA)n	(GAGAA)n	Simple_repeat		0.890952	2.70509	0	0	0
107	(GAGTG)n	(GAGTG)n	Simple_repeat		0.864862	2.40172	1.00031	2.72448	0
16	(GCCTG)n	(GCCTG)n	Simple_repeat		0.916938	0	4.4597	9.10996	0
17	(GCGTG)n	(GCGTG)n	Simple_repeat		1.06215	0.755834	0	0	0
129	(GCTG)n	(GCTG)n	Simple_repeat		0.892334	1.89252	2.21256	0	0
330	(GGA)n	(GGA)n	Simple_repeat		1.00201	1.12917	0.54057	1.32509	0
304	(GGAA)n	(GGAA)n	Simple_repeat		1.06543	0.591739	0.352082	0	0
42	(GGAAA)n	(GGAAA)n	Simple_repeat		1.0748	0.611866	0	0	0
33	(GGAGA)n	(GGAGA)n	Simple_repeat		1.06014	0.389369	1.08114	0	0
133	(GGCTG)n	(GGCTG)n	Simple_repeat		1.00126	1.25594	0.536505	0	0
190	(GGGA)n	(GGGA)n	Simple_repeat		1.00381	0.7439	1.68999	0.767155	0
29	(GGGAA)n	(GGGAA)n	Simple_repeat		1.05071	0.886151	0	0	0
187	(GGGAGA)n	(GGGAGA)n	Simple_repeat		1.00784	0.961971	0.953947	0.779462	0
134	(GGGGA)n	(GGGGA)n	Simple_repeat		0.909569	1.72601	1.86376	1.08776	0
122	(GGGTG)n	(GGGTG)n	Simple_repeat		1.00829	0.84257	0.877318	1.19475	6.9245
46	(GTGTG)n	(GTGTG)n	Simple_repeat		0.981339	1.11732	0	6.33737	0
1091	(T)n	(T)n	Simple_repeat		1.01579	0.812643	0.981052	1.33602	0
1253	(TA)n	(TA)n	Simple_repeat		1.04117	0.646048	0.711844	0.69797	2.02264
328	(TAA)n	(TAA)n	Simple_repeat		1.01844	0.744313	1.08773	0.888777	2.57558
334	(TAAA)n	(TAAA)n	Simple_repeat		1.02042	0.61553	1.17501	1.74562	2.52931
141	(TAAAA)n	(TAAAA)n	Simple_repeat		0.984471	0.729032	2.02426	2.06751	0
41	(TAAAAA)n	(TAAAAA)n	Simple_repeat		0.990913	1.25358	0.870185	0	0
17	(TAG)n	(TAG)n	Simple_repeat		1.12854	0	0	0	0
105	(TAGA)n	(TAGA)n	Simple_repeat		1.06405	0.36712	0.679573	1.38818	0
40	(TATAA)n	(TATAA)n	Simple_repeat		1.0439	0	1.78388	3.64399	0
147	(TATATG)n	(TATATG)n	Simple_repeat		1.00571	0.874094	1.21352	0.991561	0
132	(TATG)n	(TATG)n	Simple_repeat		1.0174	0.681396	1.35142	1.10424	0
847	(TC)n	(TC)n	Simple_repeat		1.00196	1.04675	0.884569	0.860445	0
321	(TCC)n	(TCC)n	Simple_repeat		0.973849	1.08077	1.55603	0.908158	2.63174
186	(TCCA)n	(TCCA)n	Simple_repeat		1.03753	0.690816	0.76726	0.783653	0
207	(TCCC)n	(TCCC)n	Simple_repeat		1.00315	0.9311	1.37884	0	0
119	(TCCCC)n	(TCCCC)n	Simple_repeat		0.948353	0.755834	2.69831	3.67461	0
31	(TCCG)n	(TCCG)n	Simple_repeat		0.764495	1.65796	3.45267	0	81.7537
90	(TCTA)n	(TCTA)n	Simple_repeat		0.952989	1.57046	1.18925	0	0
34	(TCTCC)n	(TCTCC)n	Simple_repeat		1.02896	1.13375	0	0	0
175	(TCTCCC)n	(TCTCCC)n	Simple_repeat		1.03181	0.954511	0.203872	0.832911	0
276	(TCTCTG)n	(TCTCTG)n	Simple_repeat		1.01405	0.791435	1.03413	1.58434	0
76	(TCTG)n	(TCTG)n	Simple_repeat		1.0246	0.676273	1.40833	0	0
5189	(TG)n	(TG)n	Simple_repeat		0.978474	1.14897	1.22386	1.06742	1.62804
359	(TGAA)n	(TGAA)n	Simple_repeat		0.990223	1.14533	0.894425	0.81203	2.35317
67	(TGAG)n	(TGAG)n	Simple_repeat		0.943257	1.53423	0.532502	4.35103	0
126	(TGG)n	(TGG)n	Simple_repeat		0.958363	1.52966	0.849467	1.15682	0
168	(TGGA)n	(TGGA)n	Simple_repeat		1.00091	0.917799	0.6371	3.47046	0
80	(TGGG)n	(TGGG)n	Simple_repeat		1.00158	0.963689	0.89194	1.82199	0
100	(TGGGGG)n	(TGGGGG)n	Simple_repeat		0.970544	0.899443	2.14066	1.45759	0
337	(TTA)n	(TTA)n	Simple_repeat		1.02138	0.686307	1.27042	0.865041	0
64	(TTAA)n	(TTAA)n	Simple_repeat		1.07564	0.602306	0	0	0
24	(TTAAA)n	(TTAAA)n	Simple_repeat		1.08152	0	1.48657	0	0
35	(TTAGGG)n	(TTAGGG)n	Simple_repeat		1.03181	0.36712	1.01936	4.16455	0
36	(TTATA)n	(TTATA)n	Simple_repeat		1.03449	0.713844	0.991045	0	0
51	(TTC)n	(TTC)n	Simple_repeat		1.12854	0	0	0	0
383	(TTCA)n	(TTCA)n	Simple_repeat		0.981211	1.04001	1.49045	1.14172	0
330	(TTCC)n	(TTCC)n	Simple_repeat		1.07724	0.389369	0.54057	0	0
34	(TTCCC)n	(TTCCC)n	Simple_repeat		1.02896	0.755834	0	4.28704	0
315	(TTG)n	(TTG)n	Simple_repeat		0.995981	1.01978	1.01936	1.38818	0
19	(TTGG)n	(TTGG)n	Simple_repeat		1.00975	1.35255	0	0	0
22	(TTGGGG)n				1.02595	1.16811	0	0	0
370	(TTTA)n	(TTTA)n	Simple_repeat		1.03094	0.659823	1.25354	0	0
18	(TTTAA)n	(TTTAA)n	Simple_repeat		1.06584	0.713844	0	0	0
270	(TTTC)n	(TTTC)n	Simple_repeat		1.01987	0.475896	1.58567	1.61955	3.12885
33	(TTTCC)n	(TTTCC)n	Simple_repeat		1.06014	0.389369	1.08114	0	0
260	(TTTG)n	(TTTG)n	Simple_repeat		1.02437	0.790719	0.823329	1.12123	0
156	(TTTTA)n	(TTTTA)n	Simple_repeat		1.03449	0.906032	0.457405	0	0
104	(TTTTC)n	(TTTTC)n	Simple_repeat		1.00917	0.741299	1.37222	1.40153	0
307	(TTTTG)n	(TTTTG)n	Simple_repeat		1.03296	0.753372	0.697282	0.949573	0
41	(TTTTTA)n	(TTTTTA)n	Simple_repeat		0.963387	1.25358	0	7.11022	0
117	(TTTTTG)n	(TTTTTG)n	Simple_repeat		0.974209	0.988399	2.13456	0	0
109	5S	5S	rRNA		1.01465	1.06094	0.654635	0	0
27	7SK	7SK	RNA		0.961349	0.951792	2.64279	0	0
142	7SLRNA	7SLRNA	srpRNA		1.01728	1.08585	0.251251	1.02647	0
2041	ALR/Alpha	ALR/Alpha	Satellite	centr	0.940542	1.4039	1.45088	1.99964	2.48346
12970	AluJb	AluJb	SINE	Alu	1.02613	0.796511	0.838988	0.68553	0.455938
6159	AluJo	AluJo	SINE	Alu	1.03143	0.79486	0.625618	0.875645	0.548653
6030	AluJr	AluJr	SINE	Alu	1.02766	0.782032	0.834252	0.628482	0.700488
1021	AluJr4	AluJr4	SINE	Alu	1.02353	0.780264	0.838651	1.14209	0.827413
2989	AluSc	AluSc	SINE	Alu	1.04094	0.644824	0.835541	0.536418	0.282633
653	AluSc5	AluSc5	SINE	Alu	1.04558	0.708378	0.491728	0.669645	0
2262	AluSc8	AluSc8	SINE	Alu	1.04273	0.63053	0.757084	0.77326	0.37347
4332	AluSg	AluSg	SINE	Alu	1.04023	0.652544	0.683574	1.04306	0.975056
737	AluSg4	AluSg4	SINE	Alu	1.04738	0.679943	0.580911	0.197774	1.14625
836	AluSg7	AluSg7	SINE	Alu	1.0192	0.860711	0.938884	0.52306	0
5821	AluSp	AluSp	SINE	Alu	1.03005	0.807903	0.643558	0.826329	0.580511
2303	AluSq	AluSq	SINE	Alu	1.02367	0.881533	0.681639	0.759493	0
255	AluSq10	AluSq10	SINE	Alu	1.0356	0.806223	0.559649	0	3.3129
5368	AluSq2	AluSq2	SINE	Alu	1.03078	0.782728	0.704513	0.705988	0.94425
160	AluSq4	AluSq4	SINE	Alu	1.01569	1.1243	0.222985	0.910996	0
15404	AluSx	AluSx	SINE	Alu	1.02612	0.809122	0.782851	0.756995	0.548422
11501	AluSx1	AluSx1	SINE	Alu	1.02551	0.805518	0.797248	0.760418	0.881442
2955	AluSx3	AluSx3	SINE	Alu	1.0449	0.687029	0.591608	0.54259	0.285885
522	AluSx4	AluSx4	SINE	Alu	1.04855	0.664613	0.478435	0.837698	0
9443	AluSz	AluSz	SINE	Alu	1.03018	0.789212	0.740528	0.6483	0.44731
4237	AluSz6	AluSz6	SINE	Alu	1.02519	0.861262	0.6989	0.65363	0.398767
16031	AluY	AluY	SINE	Alu	1.04822	0.641217	0.583091	0.61828	0.579669
674	AluYa5	AluYa5	SINE	Alu	1.09338	0.305025	0.211737	0	1.2534
42	AluYa8	AluYa8	SINE	Alu	1.04793	0.611866	0.849467	0	0
297	AluYb8	AluYb8	SINE	Alu	1.07534	0.432633	0.480506	0	0
31	AluYb9	AluYb9	SINE	Alu	1.09214	0.41449	0	0	0
975	AluYc	AluYc	SINE	Alu	1.01048	0.77754	1.17096	1.49497	0.86645
104	AluYc3	AluYc3	SINE	Alu	1.07428	0.617749	0	0	0
35	AluYd8	AluYd8	SINE	Alu	0.96732	0.734239	3.05808	0	0
316	AluYf4				1.06783	0.528606	0.451615	0	0
48	AluYf5				1.05801	0.535383	0.743283	0	0
102	AluYg6	AluYg6	SINE	Alu	1.06215	0.377917	0.699561	1.42901	0
40	AluYh9	AluYh9	SINE	Alu	0.874618	2.24861	0.89194	3.64399	0
98	AluYk11	AluYk11	SINE	Alu	1.03641	0.655571	1.09217	0	0
26	AluYk12	AluYk12	SINE	Alu	1.08513	0.494199	0	0	0
317	AluYk4	AluYk4	SINE	Alu	1.04666	0.729607	0.225095	1.37943	0
108	AmnSINE1	AmnSINE1	SINE	5S-Deu-L2	0.961349	1.42769	1.32139	0	0
848	A-rich	A-rich	Low_complexity		1.00344	1.01521	0.757308	1.2032	1.99243
136	Arthur1	Arthur1	DNA	hAT-Tip100	1.01237	0.850314	1.31168	0	0
100	Arthur1A	Arthur1A	DNA	hAT-Tip100	0.981829	1.02793	1.4271	1.45759	0
132	Arthur1B	Arthur1B	DNA	hAT-Tip100	1.06869	0.681396	0	0	0
70	Arthur1C	Arthur1C	DNA	hAT-Tip100	1.08017	0.36712	0.50968	0	0
6626	AT_rich				1.01868	0.862947	0.823826	0.879924	0.892472
57	BLACKJACK	BLACKJACK	DNA	hAT-Blackjack	0.989947	1.12712	0.625923	2.55718	0
59	BSR/Beta	BSR/Beta	Satellite		0.726856	1.96005	6.65176	2.4705	0
123	Charlie1	Charlie1	DNA	hAT-Charlie	0.981738	1.35804	0.580124	1.18504	0
53	Charlie10	Charlie10	DNA	hAT-Charlie	1.06466	0.484875	0.673162	0	0
17	Charlie10b	Charlie10b	DNA	hAT-Charlie	0.929386	2.2675	0	0	0
37	Charlie13a	Charlie13a	DNA	hAT-Charlie	1.03704	0.694551	0	3.93944	0
21	Charlie13b	Charlie13b	DNA	hAT-Charlie	1.0748	0	1.69893	0	0
241	Charlie15a	Charlie15a	DNA	hAT-Charlie	0.99274	1.38622	0.29608	0.604811	0
162	Charlie16a	Charlie16a	DNA	hAT-Charlie	1.03101	0.634528	1.10116	0.899749	0
97	Charlie17a	Charlie17a	DNA	hAT-Charlie	1.03546	0.662329	0.735621	1.50267	0
173	Charlie18a	Charlie18a	DNA	hAT-Charlie	0.985026	0.965546	1.64983	0.84254	0
117	Charlie19a	Charlie19a	DNA	hAT-Charlie	1.01279	0.878577	0.91481	1.24581	0
298	Charlie1a	Charlie1a	DNA	hAT-Charlie	1.01872	0.948598	0.598618	0.978251	0
170	Charlie1b	Charlie1b	DNA	hAT-Charlie	1.00241	1.20934	0.629605	0	0
42	Charlie20a	Charlie20a	DNA	hAT-Charlie	1.0748	0.611866	0	0	0
42	Charlie21a	Charlie21a	DNA	hAT-Charlie	1.02106	0.611866	1.69893	0	0
60	Charlie22a	Charlie22a	DNA	hAT-Charlie	1.0533	0.428306	1.18925	0	0
86	Charlie23a	Charlie23a	DNA	hAT-Charlie	1.03668	0.597637	0.414856	3.38975	0
67	Charlie24	Charlie24	DNA	hAT-Charlie	0.976945	0.958894	2.13001	0	0
24	Charlie25	Charlie25	DNA	hAT-Charlie	1.03449	1.07077	0	0	0
35	Charlie26a	Charlie26a	DNA	hAT-Charlie	1.06405	0.36712	1.01936	0	0
108	Charlie2a	Charlie2a	DNA	hAT-Charlie	1.00315	0.951792	0.660696	2.69925	0
198	Charlie2b	Charlie2b	DNA	hAT-Charlie	1.00315	1.2979	0.36038	0	0
16	Charlie3	Charlie3	DNA	hAT-Charlie	1.05801	0.803074	0	0	0
335	Charlie4a	Charlie4a	DNA	hAT-Charlie	1.00053	1.22738	0.532502	0.435103	0
448	Charlie4z	Charlie4z	DNA	hAT-Charlie	1.01014	0.860437	0.876013	1.62678	1.88569
183	Charlie5	Charlie5	DNA	hAT-Charlie	1.02987	0.84257	0.389919	1.593	0
125	Charlie7	Charlie7	DNA	hAT-Charlie	1.03826	0.719554	0.570842	1.16608	0
65	Charlie7a	Charlie7a	DNA	hAT-Charlie	1.05909	0.19768	1.64666	0	0
286	Charlie8	Charlie8	DNA	hAT-Charlie	1.03384	0.763763	0.873228	0	0
61	Charlie9	Charlie9	DNA	hAT-Charlie	1.01754	1.05321	0.584879	0	0
29	Cheshire	Cheshire	DNA	hAT-Charlie	1.05071	0.443075	1.23026	0	0
88	CR1_Mam	CR1_Mam	LINE	CR1	0.961824	1.46013	1.21628	0	0
3298	C-rich				0.998166	1.03635	0.995252	0.883926	0.768455
1916	CT-rich				1.00897	0.93217	0.968286	0.760749	0.881825
43	D20S16	D20S16	Satellite		0.997314	0.896455	1.65942	0	0
333	ERV3-16A3_I-int	ERV3-16A3_I-int	LTR	ERVL	1.00315	0.848895	1.0714	1.75086	2.5369
105	ERV3-16A3_LTR	ERV3-16A3_LTR	LTR	ERVL	1.01031	0.978986	1.01936	0	0
189	ERVL-B4-int	ERVL-B4-int	LTR	ERVL	1.01509	0.883806	0.566311	2.31364	0
347	ERVL-E-int	ERVL-E-int	LTR	ERVL	1.00495	1.03682	0.616904	0.840112	4.8691
27	ERVL-int	ERVL-int	LTR	ERVL	1.08674	0.475896	0	0	0
247	FAM	FAM	SINE	Alu	1.02345	0.676273	1.29999	0.590119	0
904	FLAM_A	FLAM_A	SINE	Alu	1.00495	0.923891	1.02613	1.12867	0.934501
1887	FLAM_C	FLAM_C	SINE	Alu	1.01969	0.844356	0.983167	0.231732	1.34307
60	FordPrefect	FordPrefect	DNA	hAT-Tip100	1.03449	0.214153	2.37851	0	0
33	FordPrefect_a	FordPrefect_a	DNA	hAT-Tip100	1.12854	0	0	0	0
715	FRAM	FRAM	SINE	Alu	1.03226	0.772748	0.748481	0.611578	0
1986	GA-rich	GA-rich	Low_complexity		1.01944	0.860494	0.79044	0.807328	1.70149
10443	GC_rich				0.978759	1.19473	1.11033	1.04682	1.21343
3422	G-rich	G-rich	Low_complexity		0.993656	1.05137	0.990465	1.19265	1.48122
1363	HAL1	HAL1	LINE	L1	1.03084	0.754171	0.916153	0.21388	0.619801
56	HAL1-2a_MD				1.04793	0.917799	0	0	0
166	HAL1-3A_ME				0.992571	0.696643	1.07463	5.26841	0
183	HAL1b	HAL1b	LINE	L1	1.03604	0.84257	0.389919	0.7965	0
166	Harlequin-int	Harlequin-int	LTR	ERV1	0.992571	1.23848	0.859701	0	0
18	Helitron2Na_Mam	Helitron2Na_Mam	RC?	Helitron?	1.00315	1.42769	0	0	0
73	Helitron3Na_Mam	Helitron3Na_Mam	RC	Helitron	1.05124	0.704065	0	1.9967	0
32	HERV15-int	HERV15-int	LTR	ERV1	1.12854	0	0	0	0
100	HERV16-int	HERV16-int	LTR	ERVL	1.0044	1.02793	1.07033	0	0
97	HERV17-int	HERV17-int	LTR	ERV1	1.05873	0.662329	0	1.50267	0
46	HERV35I-int	HERV35I-int	LTR	ERV1	0.858671	2.7933	0.7756	0	0
65	HERV3-int	HERV3-int	LTR	ERV1	1.007	0.988399	0.548886	2.24245	0
30	HERV4_I-int	HERV4_I-int	LTR	ERV1	0.902832	0.856612	3.56776	4.85865	0
144	HERV9-int	HERV9-int	LTR	ERV1	0.799382	2.94461	1.73433	1.01222	5.86659
35	HERVE_a-int	HERVE_a-int	LTR	ERV1	1.0963	0.36712	0	0	0
149	HERVE-int	HERVE-int	LTR	ERV1	0.99978	1.20731	0.478894	0.978251	0
16	HERVFH21-int	HERVFH21-int	LTR	ERV1	1.05801	0.803074	0	0	0
26	HERVH48-int	HERVH48-int	LTR	ERV1	0.954918	1.9768	0	0	0
4432	HERVH-int	HERVH-int	LTR	ERV1	0.946221	1.18577	1.8515	2.23638	1.7155
27	HERVI-int	HERVI-int	LTR	ERV1	1.04494	0.475896	1.32139	0	0
199	HERVIP10FH-int	HERVIP10FH-int	LTR	ERV1	0.998105	1.0331	0.717138	1.46492	4.24517
71	HERVIP10F-int	HERVIP10F-int	LTR	ERV1	1.01728	0.361949	1.5075	4.1059	0
42	HERVK11-int	HERVK11-int	LTR	ERVK	0.99419	1.52966	0	0	0
26	HERVK14-int	HERVK14-int	LTR	ERVK	0.911513	1.9768	1.37222	0	0
98	HERVK22-int	HERVK22-int	LTR	ERVK	0.96732	0.786685	2.5484	1.48734	0
27	HERVK3-int	HERVK3-int	LTR	ERVK	1.04494	0.951792	0	0	0
63	HERVK9-int	HERVK9-int	LTR	ERVK	0.949406	1.42769	1.69893	0	0
137	HERVK-int	HERVK-int	LTR	ERVK	0.980264	1.03169	1.82294	0	0
99	HERVL18-int	HERVL18-int	LTR	ERVL	1.10574	0.12979	0.36038	0	0
71	HERVL40-int	HERVL40-int	LTR	ERVL	0.906011	1.62877	1.005	6.15885	0
20	HERVL74-int	HERVL74-int	LTR	ERVL	0.902832	1.28492	3.56776	0	0
67	HERVL-int	HERVL-int	LTR	ERVL	0.960101	1.53423	1.065	0	0
50	HERVP71A-int	HERVP71A-int	LTR	ERV1	1.06083	0.770951	0	0	0
96	HERVS71-int	HERVS71-int	LTR	ERV1	1.03449	0.93692	0	1.51833	0
44	HSAT5	HSAT5	Satellite		1.12854	0	0	0	0
639	HSATII				0.695844	2.39288	3.12668	12.7739	18.5087
22	HSMAR1	HSMAR1	DNA	TcMar-Mariner	0.974648	0.584054	1.62171	6.62543	0
44	HSMAR2	HSMAR2	DNA	TcMar-Mariner	0.974648	0.584054	2.43256	3.31271	0
57	HUERS-P1-int	HUERS-P1-int	LTR	ERV1	0.989947	1.57797	0	0	0
41	HUERS-P2-int	HUERS-P2-int	LTR	ERV1	0.908337	1.88037	1.74037	0	0
59	HUERS-P3b-int	HUERS-P3b-int	LTR	ERV1	0.95639	1.74226	0	2.4705	0
77	HUERS-P3-int	HUERS-P3-int	LTR	ERV1	0.952663	0.834363	2.31673	3.78596	0
26	HY1	HY1	scRNA		1.08513	0.494199	0	0	0
28	HY3	HY3	scRNA		1.04793	0	2.5484	0	0
38	Kanga1	Kanga1	DNA	TcMar-Tc2	0.950349	1.69068	0.938884	0	0
25	Kanga11a	Kanga11a	DNA	TcMar-Tc2	1.03826	1.02793	0	0	0
37	Kanga1a	Kanga1a	DNA	TcMar-Tc2	1.03704	0.694551	0.96426	0	0
23	Kanga1b	Kanga1b	DNA	TcMar-Tc2	1.07947	0.55866	0	0	0
35	Kanga1c	Kanga1c	DNA	TcMar-Tc2	1.03181	1.10136	0	0	0
33	Kanga1d	Kanga1d	DNA	TcMar-Tc2	1.09434	0.389369	0	0	0
87	Kanga2_a	Kanga2_a	DNA	TcMar-Tc2	0.972879	0.886151	2.46052	0	0
827	L1HS	L1HS	LINE	L1	0.994807	1.02545	0.949102	1.76251	0
38	L1M	L1M	LINE	L1	1.06914	0.338136	0.938884	0	0
716	L1M1	L1M1	LINE	L1	1.02136	0.753723	1.04641	0.814298	1.17987
676	L1M2	L1M2	LINE	L1	1.03672	0.722292	0.791663	0.431241	0
60	L1M2a	L1M2a	LINE	L1	1.07211	0.428306	0.594627	0	0
22	L1M2a1	L1M2a1	LINE	L1	1.02595	0.584054	0	0	38.3995
72	L1M2b	L1M2b	LINE	L1	0.987472	0.892305	1.98209	0	0
119	L1M2c	L1M2c	LINE	L1	1.07164	0.647858	0	0	0
251	L1M3	L1M3	LINE	L1	1.03862	0.716688	0.852851	0	0
24	L1M3a	L1M3a	LINE	L1	1.08152	0.535383	0	0	0
49	L1M3b	L1M3b	LINE	L1	1.03641	0.786685	0.728114	0	0
66	L1M3c	L1M3c	LINE	L1	1.02595	0.389369	2.16228	0	0
27	L1M3d	L1M3d	LINE	L1	1.00315	0.475896	1.32139	5.3985	0
24	L1M3de	L1M3de	LINE	L1	0.893427	1.60615	1.48657	6.07331	0
182	L1M3e	L1M3e	LINE	L1	1.00452	1.059	0.784123	0.800876	0
35	L1M3f	L1M3f	LINE	L1	1.0963	0.36712	0	0	0
779	L1M4	L1M4	LINE	L1	1.0083	0.77524	1.37398	1.12267	0
360	L1M4b	L1M4b	LINE	L1	0.962394	1.28492	1.38746	0.809775	2.34664
186	L1M4c	L1M4c	LINE	L1	1.03146	0.345408	1.72634	0.783653	4.54187
2334	L1M5	L1M5	LINE	L1	1.01878	0.803762	0.917162	0.999208	1.80974
160	L1M6	L1M6	LINE	L1	1.05801	0.562152	0.668955	0	0
110	L1M7	L1M7	LINE	L1	1.05672	0.350432	0.648684	0	15.3598
141	L1MA1	L1MA1	LINE	L1	1.02449	0.729032	0.759098	1.03375	5.99141
140	L1MA10	L1MA10	LINE	L1	1.02375	0.734239	1.01936	1.04114	0
315	L1MA2	L1MA2	LINE	L1	1.02822	0.611866	1.13262	0.925457	2.68187
479	L1MA3	L1MA3	LINE	L1	1.03194	0.724276	0.893802	0.608599	0
322	L1MA4	L1MA4	LINE	L1	1.00587	1.03751	0.7756	0.905338	0
572	L1MA4A	L1MA4A	LINE	L1	1.01213	0.943472	0.873228	0.764472	0
199	L1MA5	L1MA5	LINE	L1	0.96975	1.42051	0.896422	0.732459	0
163	L1MA5A	L1MA5A	LINE	L1	1.01084	0.788294	1.09441	1.78846	0
196	L1MA6	L1MA6	LINE	L1	1.03066	0.786685	0.910143	0	0
235	L1MA7	L1MA7	LINE	L1	0.984471	1.2029	1.06274	0.620253	0
427	L1MA8	L1MA8	LINE	L1	1.02811	0.872661	0.334216	1.36543	1.97843
569	L1MA9	L1MA9	LINE	L1	1.04127	0.677461	0.752428	0.512335	0
146	L1MB1	L1MB1	LINE	L1	1.01259	0.792073	1.4662	0	0
394	L1MB2	L1MB2	LINE	L1	1.03402	0.489182	1.35828	0.739896	2.14413
1198	L1MB3	L1MB3	LINE	L1	1.02774	0.761513	0.833867	0.608345	2.1155
425	L1MB4	L1MB4	LINE	L1	1.05153	0.665134	0.503684	0.342963	0
665	L1MB5	L1MB5	LINE	L1	1.01653	0.792205	1.01936	1.31512	0
1121	L1MB7	L1MB7	LINE	L1	1.0329	0.790895	0.732012	0.390079	0
798	L1MB8	L1MB8	LINE	L1	1.02954	0.853392	0.536505	0.730624	1.05863
469	L1MC	L1MC	LINE	L1	1.02266	0.739719	0.988931	0.932363	1.80126
466	L1MC1	L1MC1	LINE	L1	1.01956	0.799627	0.995298	0.938365	0
257	L1MC2	L1MC2	LINE	L1	1.01876	0.899943	0.555293	1.70147	0
536	L1MC3	L1MC3	LINE	L1	1.01905	0.91095	0.798752	0.543878	0
1298	L1MC4	L1MC4	LINE	L1	1.00595	0.910728	1.07198	1.12295	0
1155	L1MC4a	L1MC4a	LINE	L1	1.02888	0.812113	0.741353	0.378596	1.46284
1002	L1MC5	L1MC5	LINE	L1	1.00352	1.07718	0.783341	0.581874	0.843103
296	L1MCa	L1MCa	LINE	L1	0.99891	1.08524	0.96426	0.49243	0
121	L1MCb	L1MCb	LINE	L1	1.01662	1.06192	0	2.40925	0
178	L1MCc	L1MCc	LINE	L1	1.0271	0.721864	0.801744	1.63775	0
269	L1MD	L1MD	LINE	L1	1.01946	1.0031	0.663153	0	0
277	L1MD1	L1MD1	LINE	L1	1.02669	0.927739	0.3864	1.05241	0
503	L1MD2	L1MD2	LINE	L1	1.00065	1.07289	0.851156	0.86934	0
227	L1MD3	L1MD3	LINE	L1	0.984365	0.962274	1.25736	1.92634	3.72154
361	L1MDa	L1MDa	LINE	L1	1.04413	0.74746	0.19766	0.807531	4.68027
95	L1MDb	L1MDb	LINE	L1	1.02163	0.811528	0	4.60293	0
1143	L1ME1	L1ME1	LINE	L1	1.02191	0.876847	0.78035	0.637618	0
530	L1ME2	L1ME2	LINE	L1	1.01356	1.04248	0.471214	1.10007	0
329	L1ME2z	L1ME2z	LINE	L1	1.0222	1.01544	0.43377	0.443038	0
416	L1ME3	L1ME3	LINE	L1	1.00917	0.864849	1.02916	1.05115	2.03074
670	L1ME3A	L1ME3A	LINE	L1	1.00895	0.978072	0.745502	1.30531	0
321	L1ME3B	L1ME3B	LINE	L1	1.02658	0.680486	1.11145	0.908158	0
412	L1ME3C	L1ME3C	LINE	L1	1.01623	0.997995	0.779365	0	0
159	L1ME3D	L1ME3D	LINE	L1	0.993683	0.888937	1.34632	1.83345	0
169	L1ME3E	L1ME3E	LINE	L1	0.981629	1.21649	1.05555	0	4.99875
181	L1ME3F	L1ME3F	LINE	L1	1.01631	1.13584	0	1.6106	0
1834	L1ME4a	L1ME4a	LINE	L1	1.01839	0.896781	0.719777	1.11267	0
125	L1ME5	L1ME5	LINE	L1	1.0834	0.411174	0.285421	0	0
69	L1MEb	L1MEb	LINE	L1	1.04676	0.37244	1.03413	2.11246	0
664	L1MEc	L1MEc	LINE	L1	1.05716	0.580536	0.591045	0.219517	0
330	L1MEd	L1MEd	LINE	L1	1.01911	0.778739	1.08114	0	5.11993
365	L1MEe				1.02032	0.809675	0.977469	0.399341	2.31449
520	L1MEf	L1MEf	LINE	L1	1.02871	0.691879	0.960551	1.12123	0
532	L1MEg	L1MEg	LINE	L1	0.992775	1.11102	0.938884	0.547968	3.1759
21	L1MEg1	L1MEg1	LINE	L1	0.91358	2.44746	0	0	0
24	L1MEg2	L1MEg2	LINE	L1	0.987472	0.535383	2.97313	0	0
234	L1P1	L1P1	LINE	L1	0.969387	1.31787	1.21975	0.622903	0
253	L1P2	L1P2	LINE	L1	0.985799	1.26968	0.423055	2.3045	0
331	L1P3	L1P3	LINE	L1	1.03989	0.582289	0.862299	1.32108	0
37	L1P3b	L1P3b	LINE	L1	0.915032	2.08365	0	3.93944	0
114	L1P4	L1P4	LINE	L1	0.94045	1.46526	1.56481	1.27859	0
105	L1P4a	L1P4a	LINE	L1	1.0748	0.244746	1.01936	0	0
70	L1P4b	L1P4b	LINE	L1	1.04793	0.18356	1.52904	0	12.0684
45	L1P4d	L1P4d	LINE	L1	1.12854	0	0	0	0
41	L1P4e	L1P4e	LINE	L1	1.01844	0.62679	1.74037	0	0
22	L1P5	L1P5	LINE	L1	0.872053	2.33622	1.62171	0	0
647	L1PA10	L1PA10	LINE	L1	1.02737	0.853964	0.772004	0.225285	0
233	L1PA11	L1PA11	LINE	L1	0.992921	1.10293	1.07186	0.625577	0
104	L1PA12	L1PA12	LINE	L1	1.09599	0.2471	0	1.40153	0
705	L1PA13	L1PA13	LINE	L1	1.01809	0.856612	0.455459	2.06751	3.59485
153	L1PA14	L1PA14	LINE	L1	0.99577	1.09176	1.16593	0	0
543	L1PA15	L1PA15	LINE	L1	1.03501	0.686236	0.85416	0.268434	3.11156
144	L1PA15-16	L1PA15-16	LINE	L1	0.987472	1.16	0.991045	1.01222	0
664	L1PA16	L1PA16	LINE	L1	1.01637	0.890154	0.752239	1.09759	1.27227
235	L1PA17	L1PA17	LINE	L1	1.06131	0.492096	0.759098	0	0
2200	L1PA2	L1PA2	LINE	L1	0.913091	1.59447	1.92983	1.45759	2.30397
2446	L1PA3	L1PA3	LINE	L1	0.959213	1.30803	1.31275	1.54936	0.690751
656	L1PA4	L1PA4	LINE	L1	0.97715	1.23399	0.924572	1.33317	2.57558
559	L1PA5	L1PA5	LINE	L1	1.00741	0.988399	0.765888	1.043	1.51125
758	L1PA6	L1PA6	LINE	L1	1.00794	1.11879	0.423613	1.15377	0
1424	L1PA7	L1PA7	LINE	L1	1.00253	0.920377	0.977125	1.84246	0
393	L1PA8	L1PA8	LINE	L1	1.01655	0.621207	1.36174	1.11267	4.29918
381	L1PA8A	L1PA8A	LINE	L1	0.968589	1.18037	1.31099	1.53028	2.21729
45	L1PB	L1PB	LINE	L1	1.10346	0.285537	0	0	0
1153	L1PB1	L1PB1	LINE	L1	0.987595	1.08098	1.02113	1.39059	2.19806
94	L1PB2	L1PB2	LINE	L1	1.06851	0.273387	0.759098	1.55063	0
143	L1PB3	L1PB3	LINE	L1	0.96281	1.43767	0.748481	2.03859	0
269	L1PB4	L1PB4	LINE	L1	1.01527	0.716497	1.06104	2.16743	0
373	L1PBa	L1PBa	LINE	L1	0.989363	0.96455	1.05215	2.73543	0
188	L1PBa1	L1PBa1	LINE	L1	1.06851	0.273387	1.13865	0	0
28	L1PBb	L1PBb	LINE	L1	1.00762	0.458899	2.5484	0	0
433	L1PREC2	L1PREC2	LINE	L1	1.03211	0.830894	0.576774	0.673254	0
4109	L2	L2	LINE	L2	1.01071	0.941252	0.790134	1.09967	1.23357
13355	L2a	L2a	LINE	L2	1.01057	0.90536	0.972418	0.840395	0.885589
11116	L2b	L2b	LINE	L2	0.994731	1.02299	1.07521	1.03589	1.44395
10087	L2c	L2c	LINE	L2	1.01106	0.918436	0.930228	0.794762	0.921253
2875	L3	L3	LINE	CR1	1.00018	0.992181	0.980359	1.11538	1.17536
521	L3b	L3b	LINE	CR1	0.994241	1.10981	0.75327	1.11907	3.24295
765	L4				1.00315	1.15895	0.652923	0.38107	0
31	L5	L5	LINE	RTE-X	0.982922	0.82898	1.15089	0	27.2512
82	LFSINE_Vert	LFSINE_Vert	SINE	tRNA	1.01844	0.783487	1.30528	0	0
34	Looper	Looper	DNA	PiggyBac	1.06215	0.755834	0	0	0
27	LOR1a	LOR1a	LTR	ERV1	1.04494	0.475896	0	5.3985	0
47	LOR1b	LOR1b	LTR	ERV1	1.00848	1.36693	0	0	0
45	LOR1-int	LOR1-int	LTR	ERV1	0.952989	1.71322	0	3.2391	0
16	LSAU	LSAU	Satellite		1.12854	0	0	0	0
43	LSU-rRNA_Hsa	LSU-rRNA_Hsa	rRNA		0.892334	1.79291	1.65942	0	19.6462
769	LTR1	LTR1	LTR	ERV1	1.03462	0.80203	0.649527	0.379088	0
32	LTR10A	LTR10A	LTR	ERV1	0.952205	0	5.57463	0	0
42	LTR10B1	LTR10B1	LTR	ERV1	0.75236	3.05933	3.39787	0	0
121	LTR10C	LTR10C	LTR	ERV1	0.960658	1.48668	0.589712	2.40925	0
79	LTR10D	LTR10D	LTR	ERV1	1.04283	0.650592	0.903231	0	0
42	LTR10E	LTR10E	LTR	ERV1	0.99419	1.52966	0	0	0
94	LTR10F	LTR10F	LTR	ERV1	1.10453	0.273387	0	0	0
31	LTR12	LTR12	LTR	ERV1	1.01933	0.41449	1.15089	4.70192	0
29	LTR12_	LTR12_	LTR	ERV1	1.01179	0.443075	2.46052	0	0
1978	LTR12C	LTR12C	LTR	ERV1	1.02527	0.818502	0.739526	0.884284	0.854185
111	LTR12D	LTR12D	LTR	ERV1	1.0472	0.347275	1.6071	0	0
72	LTR12E	LTR12E	LTR	ERV1	0.909101	1.96307	0.495522	4.04887	0
42	LTR12F	LTR12F	LTR	ERV1	1.02106	0.917799	0.849467	0	0
85	LTR13	LTR13	LTR	ERVK	0.955939	1.20934	1.67895	1.71482	0
39	LTR13A	LTR13A	LTR	ERVK	0.954918	0.988399	2.74443	0	0
37	LTR14B	LTR14B	LTR	ERVK	0.85403	1.3891	3.85704	0	22.8321
21	LTR15	LTR15	LTR	ERV1	1.02106	0.611866	1.69893	0	0
676	LTR16A	LTR16A	LTR	ERVL	1.03839	0.703284	0.738885	0.646861	0
334	LTR16A1	LTR16A1	LTR	ERVL	0.966354	1.26953	1.28183	0.872811	2.52931
207	LTR16A2	LTR16A2	LTR	ERVL	0.997694	0.9311	1.5512	0	0
43	LTR16B	LTR16B	LTR	ERVL	0.918579	1.79291	1.65942	0	0
93	LTR16B1	LTR16B1	LTR	ERVL	1.0436	0.967143	0	0	0
122	LTR16B2	LTR16B2	LTR	ERVL	0.999035	0.631927	1.4622	3.58425	0
590	LTR16C	LTR16C	LTR	ERVL	1.00995	1.0018	0.786117	0.74115	0
91	LTR16D	LTR16D	LTR	ERVL	1.01693	0.988399	0.784123	0	0
201	LTR16E1	LTR16E1	LTR	ERVL	1.05555	0.51141	0.710002	0.725171	0
162	LTR16E2	LTR16E2	LTR	ERVL	1.01011	0.79316	1.10116	0	10.4295
291	LTR17	LTR17	LTR	ERV1	1.01607	0.971416	0.613017	1.00178	0
23	LTR18A	LTR18A	LTR	ERVL	1.07947	0	1.5512	0	0
119	LTR18B	LTR18B	LTR	ERVL	1.02422	0.971787	0.299812	1.22487	0
21	LTR19A	LTR19A	LTR	ERV1	1.0748	0	1.69893	0	0
33	LTR19B	LTR19B	LTR	ERV1	0.889152	2.33622	1.08114	0	0
40	LTR19C	LTR19C	LTR	ERV1	0.987472	0.963689	1.78388	0	0
185	LTR1B	LTR1B	LTR	ERV1	1.07364	0.55564	0.192852	0	0
48	LTR1C	LTR1C	LTR	ERV1	1.01098	1.33846	0	0	0
279	LTR1D	LTR1D	LTR	ERV1	1.00719	0.82898	1.53452	0	0
130	LTR2	LTR2	LTR	ERV1	0.97228	1.28492	0.823329	2.24245	0
29	LTR21A	LTR21A	LTR	ERV1	0.972879	1.32923	1.23026	0	0
17	LTR22	LTR22	LTR	ERVK	0.796616	2.2675	2.09868	8.57408	0
23	LTR22A	LTR22A	LTR	ERVK	0.981339	1.67598	0	0	0
70	LTR22B	LTR22B	LTR	ERVK	0.854466	2.01916	3.05808	0	0
114	LTR22C	LTR22C	LTR	ERVK	0.782058	1.80339	5.00738	3.83577	0
157	LTR23	LTR23	LTR	ERV1	1.00634	0.491052	1.81797	1.85681	5.38082
20	LTR23-int	LTR23-int	LTR	ERV1	1.01569	0	3.56776	0	0
47	LTR24	LTR24	LTR	ERV1	1.05651	0.546774	0.759098	0	0
48	LTR24B	LTR24B	LTR	ERV1	1.03449	0.803074	0.743283	0	0
51	LTR24C	LTR24C	LTR	ERV1	0.885129	2.2675	1.39912	0	0
22	LTR25	LTR25	LTR	ERV1	1.07724	0.584054	0	0	0
44	LTR25-int	LTR25-int	LTR	ERV1	1.0003	0.584054	2.43256	0	0
36	LTR26	LTR26	LTR	ERV1	1.09719	0.356922	0	0	0
88	LTR26B	LTR26B	LTR	ERV1	0.987472	1.16811	1.21628	0	0
70	LTR26E	LTR26E	LTR	ERV1	1.03181	0.917799	0.50968	0	0
95	LTR27	LTR27	LTR	ERV1	0.914711	2.02882	1.12666	0	0
138	LTR27B	LTR27B	LTR	ERV1	0.997694	1.11732	1.03413	0	0
266	LTR28	LTR28	LTR	ERV1	1.04369	0.772883	0.536505	0	0
117	LTR29	LTR29	LTR	ERV1	0.916336	0.878577	3.96418	1.24581	0
97	LTR2B	LTR2B	LTR	ERV1	1.00056	0.794795	1.47124	1.50267	0
60	LTR2C	LTR2C	LTR	ERV1	1.0533	0	0.594627	7.28797	0
25	LTR30	LTR30	LTR	ERV1	0.993115	1.02793	1.4271	0	0
20	LTR31	LTR31	LTR	ERV1	1.01569	1.28492	0	0	0
148	LTR32	LTR32	LTR	ERVL	1.01416	0.955007	0.723195	0	5.70803
905	LTR33	LTR33	LTR	ERVL	1.00883	0.979662	0.906724	0.644241	0
191	LTR33A	LTR33A	LTR	ERVL	1.05173	0.672732	0.560381	0	0
202	LTR33A_	LTR33A_	LTR	ERVL	1.02239	0.636098	1.41297	0.721581	0
73	LTR33B	LTR33B	LTR	ERVL	1.03578	1.0561	0	0	0
62	LTR33C	LTR33C	LTR	ERVL	0.964719	1.03622	1.72634	2.35096	0
66	LTR34	LTR34	LTR	ERV1	1.00885	0.778739	1.62171	0	0
33	LTR35	LTR35	LTR	ERV1	0.957549	0	5.4057	0	0
35	LTR35A	LTR35A	LTR	ERV1	0.935076	1.10136	2.03872	4.16455	0
24	LTR35B	LTR35B	LTR	ERV1	0.987472	1.60615	0	0	0
125	LTR36	LTR36	LTR	ERV1	0.91186	0.925141	3.13963	4.6643	0
125	LTR37A	LTR37A	LTR	ERV1	1.00214	0.925141	1.14168	1.16608	0
82	LTR37B	LTR37B	LTR	ERV1	1.01844	0.783487	0.870185	1.77755	0
23	LTR38	LTR38	LTR	ERV1	1.03041	0	1.5512	6.33737	0
23	LTR38B	LTR38B	LTR	ERV1	1.07947	0	1.5512	0	0
17	LTR38C	LTR38C	LTR	ERV1	0.99577	0.755834	2.09868	0	0
149	LTR39	LTR39	LTR	ERV1	0.969484	1.37978	1.19724	0	0
27	LTR3A	LTR3A	LTR	ERVK	0.794158	2.85537	2.64279	0	0
89	LTR40a	LTR40a	LTR	ERVL	1.0271	1.15498	0	0	0
38	LTR40A1	LTR40A1	LTR	ERVL	1.03944	0.676273	0	3.83577	0
45	LTR40b	LTR40b	LTR	ERVL	1.02822	1.14215	0	0	0
51	LTR40c	LTR40c	LTR	ERVL	1.04003	0.755834	0.699561	0	0
172	LTR41	LTR41	LTR	ERVL	1.01044	1.12057	0.622284	0	0
203	LTR41B	LTR41B	LTR	ERVL	1.07851	0.569668	0	0	0
36	LTR42	LTR42	LTR	ERVL	1.09719	0.356922	0	0	0
58	LTR43	LTR43	LTR	ERV1	0.972879	1.55076	0	2.51309	0
19	LTR43B	LTR43B	LTR	ERV1	1.06914	0	1.87777	0	0
29	LTR45B	LTR45B	LTR	ERV1	1.01179	0.886151	1.23026	0	0
23	LTR45C	LTR45C	LTR	ERV1	1.03041	1.11732	0	0	0
40	LTR46	LTR46	LTR	ERV1	1.0439	0.642459	0.89194	0	0
76	LTR47A	LTR47A	LTR	ERVL	1.0246	0.845341	0.469442	1.91789	0
32	LTR47B	LTR47B	LTR	ERVL	0.952205	1.60615	1.11493	0	0
135	LTR48	LTR48	LTR	ERV1	1.03658	0.666254	0.528557	2.1594	0
114	LTR48B	LTR48B	LTR	ERV1	0.970148	1.12712	0.938884	3.83577	0
301	LTR49	LTR49	LTR	ERV1	0.929827	1.28065	1.89648	3.38975	0
203	LTR49-int	LTR49-int	LTR	ERV1	0.900608	1.45582	2.28477	3.59013	0
1102	LTR5_Hs	LTR5_Hs	LTR	ERVK	0.861254	1.9472	2.2339	3.04217	1.53319
173	LTR50	LTR50	LTR	ERVL	1.04374	0.742728	0.618687	0	0
51	LTR51	LTR51	LTR	ERV1	0.99577	1.00778	0	5.71606	0
34	LTR52	LTR52	LTR	ERVL	0.896193	2.2675	1.04934	0	0
73	LTR53	LTR53	LTR	ERVL	1.02032	0.704065	0.977469	1.9967	0
117	LTR54	LTR54	LTR	ERV1	0.983855	1.09822	0.91481	2.49161	0
67	LTR54B	LTR54B	LTR	ERV1	1.04432	0.575337	1.065	0	0
41	LTR55	LTR55	LTR	ERVL?	0.908337	1.56697	0.870185	7.11022	0
145	LTR56	LTR56	LTR	ERV1	1.01958	0.886151	0.98421	0	0
21	LTR59	LTR59	LTR	ERV1	1.02106	1.22373	0	0	0
31	LTR5A	LTR5A	LTR	ERVK	1.09214	0.41449	0	0	0
89	LTR5B	LTR5B	LTR	ERVK	0.951017	1.15498	2.00436	1.63775	0
16	LTR61	LTR61	LTR	ERV1	1.12854	0	0	0	0
46	LTR62	LTR62	LTR	ERVL	0.981339	1.11732	0.7756	3.16868	0
46	LTR64	LTR64	LTR	ERV1	0.932272	1.67598	0.7756	3.16868	0
41	LTR65	LTR65	LTR	ERV1	1.10101	0.313395	0	0	0
188	LTR67B	LTR67B	LTR	ERVL	0.966462	1.43528	0.379549	3.10126	0
25	LTR68	LTR68	LTR	ERV1	0.902832	2.56984	0	0	0
130	LTR6A	LTR6A	LTR	ERV1	0.894151	1.77912	2.19554	1.12123	0
46	LTR6B	LTR6B	LTR	ERV1	1.07947	0	0.7756	3.16868	0
2256	LTR7	LTR7	LTR	ERV1	0.713841	2.53452	4.41226	5.62104	6.74034
31	LTR71B	LTR71B	LTR	ERV1	1.01933	0.82898	1.15089	0	0
32	LTR72	LTR72	LTR	ERV1	0.952205	0.803074	0	13.6649	0
36	LTR73	LTR73	LTR	ERV1	0.94045	2.14153	0	0	0
44	LTR75	LTR75	LTR	ERVL	0.923351	0.584054	4.05427	3.31271	0
30	LTR75B	LTR75B	LTR	ERVL	0.978068	1.28492	1.18925	0	0
19	LTR76	LTR76	LTR	ERV1	0.950349	1.35255	0	7.67155	0
369	LTR78	LTR78	LTR	ERV1	1.04291	0.731254	0.483436	0.790024	0
226	LTR78B	LTR78B	LTR	ERV1	1.01369	0.966532	0.947193	0	0
210	LTR79	LTR79	LTR	ERVL	1.01569	1.16255	0	1.38818	0
336	LTR7B	LTR7B	LTR	ERV1	1.03114	0.726591	0.743283	1.30142	0
46	LTR7C	LTR7C	LTR	ERV1	0.981339	0.55866	2.3268	3.16868	0
213	LTR7Y	LTR7Y	LTR	ERV1	1.00668	0.965197	0.837502	0.684317	3.96614
563	LTR8	LTR8	LTR	ERV1	0.996242	1.23243	0.443594	1.03559	1.50051
22	LTR81	LTR81	LTR	Gypsy	1.02595	0.584054	1.62171	0	0
102	LTR81A	LTR81A	LTR	Gypsy	0.984706	1.13375	1.04934	1.42901	0
25	LTR81AB	LTR81AB	LTR	Gypsy	0.767407	2.56984	2.85421	5.83038	0
89	LTR81B	LTR81B	LTR	Gypsy	1.0271	0.433119	2.00436	0	0
43	LTR81C	LTR81C	LTR	Gypsy	1.07605	0	0.829712	0	19.6462
76	LTR82A	LTR82A	LTR	ERVL	0.905802	2.02882	1.40833	0	0
90	LTR82B	LTR82B	LTR	ERVL	1.01569	0.428306	1.58567	3.2391	0
16	LTR83	LTR83	LTR	ERVL	0.916938	2.40922	0	0	0
46	LTR84a	LTR84a	LTR	ERVL	1.07947	0	0	6.33737	0
75	LTR84b	LTR84b	LTR	ERVL	1.02321	0.856612	0.951403	0	0
100	LTR85a	LTR85a	LTR	Gypsy?	0.947973	1.92738	0.356776	0	0
75	LTR85b	LTR85b	LTR	Gypsy?	1.03826	0.856612	0.475701	0	0
105	LTR85c	LTR85c	LTR	Gypsy?	0.956572	1.22373	2.03872	0	0
25	LTR86A1	LTR86A1	LTR	ERVL	1.03826	1.02793	0	0	0
26	LTR86A2	LTR86A2	LTR	ERVL	1.08513	0	1.37222	0	0
20	LTR86B1	LTR86B1	LTR	ERVL	1.12854	0	0	0	0
17	LTR86C	LTR86C	LTR	ERVL	0.863001	2.2675	0	8.57408	0
55	LTR87	LTR87	LTR	ERVL?	0.984907	1.40173	0.648684	0	0
69	LTR88a	LTR88a	LTR	Gypsy?	1.04676	0.37244	1.5512	0	0
130	LTR88b	LTR88b	LTR	Gypsy?	1.03305	0.889559	0.548886	0	0
71	LTR88c	LTR88c	LTR	Gypsy?	1.03317	0.904872	0.502501	0	0
50	LTR89	LTR89	LTR	ERVL?	1.03826	0.256984	1.4271	2.91519	0
478	LTR8A	LTR8A	LTR	ERV1	0.93258	1.47846	1.41815	2.13455	3.53468
432	LTR9	LTR9	LTR	ERV1	1.0136	1.04102	0.660696	0	1.95553
30	LTR90A	LTR90A	LTR		1.0533	0.856612	0	0	0
36	LTR90B	LTR90B	LTR		0.94045	1.78461	0.991045	0	0
329	LTR9B	LTR9B	LTR	ERV1	0.895285	1.8356	1.5182	2.65823	2.56775
248	MADE1	MADE1	DNA	TcMar-Mariner	0.978371	1.03622	1.43861	1.76322	0
125	MADE2	MADE2	DNA	TcMar-Mariner	1.04728	0.513967	0.856263	1.16608	0
26	Mam_R4	Mam_R4	LINE	Dong-R4	0.824702	2.9652	1.37222	0	0
22	MamGyp-int	MamGyp-int	LTR	Gypsy	1.02595	0.584054	1.62171	0	0
67	MamGypLTR1a	MamGypLTR1a	LTR	Gypsy	0.960101	1.53423	0.532502	2.17551	0
80	MamGypLTR1b	MamGypLTR1b	LTR	Gypsy	1.02979	0.963689	0.44597	0	0
72	MamGypLTR1c	MamGypLTR1c	LTR	Gypsy	0.94045	1.78461	0.991045	0	0
55	MamGypLTR1d	MamGypLTR1d	LTR	Gypsy	1.02595	1.16811	0	0	0
68	MamGypLTR2b	MamGypLTR2b	LTR	Gypsy	0.979174	1.32271	1.04934	0	0
87	MamGypLTR2c	MamGypLTR2c	LTR	Gypsy	0.972879	0.738459	2.46052	1.6754	0
89	MamGypLTR3	MamGypLTR3	LTR	Gypsy	0.951017	1.15498	2.00436	1.63775	0
111	MamRep1161	MamRep1161	DNA	TcMar-Tigger	1.06754	0.463034	0.64284	0	0
149	MamRep137	MamRep137	DNA	TcMar?	1.01493	0.862361	0.718341	1.9565	0
61	MamRep1527	MamRep137	DNA	TcMar-Tigger	0.999035	0.84257	0.584879	4.779	0
153	MamRep1879	MamRep1527	LTR		0.951514	1.34371	1.63231	0.952676	0
23	MamRep1894	MamRep1879	DNA	hAT-Tip100?	1.07947	0	1.5512	0	0
225	MamRep38	MamRep38	DNA	hAT	0.983083	1.02793	1.26854	1.29564	3.75462
132	MamRep4096	MamRep4096	DNA	hAT?	0.983197	1.16811	1.35142	0	0
160	MamRep434	MamRep4096	DNA	hAT-Tip100	1.02274	0.562152	1.33791	1.82199	0
44	MamRep488	MamRep434	DNA	TcMar-Tigger	1.0003	1.16811	0.810855	0	0
79	MamRep564	MamRep564	Unknown		1.01426	0.650592	1.35485	1.84506	0
239	MamRep605	MamRep605	LTR?		1.0341	0.806434	0.597115	0.609872	0
107	MamSINE1	MamSINE1	SINE	tRNA-RTE	0.970333	1.56112	0.666871	0	0
155	MARNA	MARNA	DNA	TcMar-Mariner	0.961079	1.49216	0.920712	0	5.45025
22	MER101	MER101	LTR	ERV1	0.923351	0.584054	3.24342	6.62543	0
18	MER101B	MER101B	LTR	ERV1	1.00315	0.713844	1.98209	0	0
37	MER101-int	MER101-int	LTR	ERV1	1.06754	0.694551	0	0	0
285	MER102a	MER102a	DNA	hAT-Charlie	1.01767	0.991867	0.500738	1.02287	0
447	MER102b	MER102b	DNA	hAT-Charlie	0.992206	1.14982	0.798157	1.30433	0
289	MER102c	MER102c	DNA	hAT-Charlie	1.02311	0.755834	0.740712	1.51307	2.92314
477	MER103C	MER103C	DNA	hAT-Charlie	0.996049	0.96975	1.27153	0.611151	1.77105
100	MER104	MER104	DNA	TcMar-Tc2	0.981829	0.899443	1.4271	2.91519	0
36	MER105	MER105	DNA		0.94045	2.14153	0	0	0
39	MER106A	MER106A	DNA	hAT-Charlie	1.07067	0.329466	0.91481	0	0
36	MER106B	MER106B	DNA	hAT-Charlie	0.909101	2.49845	0	0	0
20	MER107	MER107	DNA	hAT-Charlie	0.846405	2.56984	1.78388	0	0
24	MER110	MER110	LTR	ERV1	0.94045	1.07077	2.97313	0	0
38	MER110A	MER110A	LTR	ERV1	1.06914	0.338136	0.938884	0	0
276	MER112	MER112	DNA	hAT-Charlie	0.993606	1.25699	0.517067	0.528114	3.06083
351	MER113	MER113	DNA	hAT-Charlie	1.04494	0.69554	0.304937	0.830538	4.81361
133	MER113A	MER113A	DNA	hAT-Charlie	1.02672	0.869494	0.804758	0	0
39	MER113B	MER113B	DNA	hAT-Charlie	1.04173	0.329466	0.91481	3.73742	0
371	MER115	MER115	DNA	hAT-Tip100	0.970362	1.21219	1.34632	1.17865	0
301	MER117	MER117	DNA	hAT-Charlie	0.986066	0.939143	1.54089	1.45275	0
67	MER119	MER119	DNA	hAT-Charlie	1.02748	0.767116	1.065	0	0
112	MER11A	MER11A	LTR	ERVK	1.06808	0.344175	0.31855	2.60285	0
155	MER11B	MER11B	LTR	ERVK	0.990203	1.07767	0.920712	1.88077	0
411	MER11C	MER11C	LTR	ERVK	0.928093	1.68821	1.38891	1.06394	0
68	MER121	MER121	DNA	hAT?	1.01237	1.13375	0.524671	0	0
38	MER124	MER124	DNA?		0.890952	1.35255	3.75554	0	0
26	MER126	MER126	DNA		1.08513	0.494199	0	0	0
18	MER129	MER129	LTR?		1.00315	1.42769	0	0	0
21	MER131	MER131	DNA?		0.91358	1.22373	3.39787	0	0
35	MER135	MER135	DNA		0.902832	1.46848	1.01936	8.32911	0
240	MER1A	MER1A	DNA	hAT-Charlie	0.98277	1.392	0.743283	0	0
534	MER1B	MER1B	DNA	hAT-Charlie	0.986944	1.03467	1.33624	0.818873	1.582
380	MER2	MER2	DNA	TcMar-Tigger	1.04241	0.507205	0.751107	1.91789	2.22313
1385	MER20	MER20	DNA	hAT-Charlie	1.01446	0.927739	0.7728	1.05241	0
276	MER20B	MER20B	DNA	hAT-Charlie	1.03858	0.791435	0.646333	0	0
227	MER21A	MER21A	LTR	ERVL	1.07385	0.339626	0.78585	0	0
331	MER21B	MER21B	LTR	ERVL	0.971703	1.24222	0.970086	2.2018	0
773	MER21C	MER21C	LTR	ERVL	0.997144	0.980727	1.15387	0.754253	2.18574
128	MER21-int	MER21-int	LTR	ERVL	0.978655	1.305	0.557463	2.27749	0
62	MER2B	MER2B	DNA	TcMar-Tigger	1.05573	0.621735	0.575445	0	0
653	MER3	MER3	DNA	hAT-Charlie	1.00756	0.983858	0.874183	0.669645	1.2937
268	MER30	MER30	DNA	hAT-Charlie	1.01905	0.81506	1.19813	0	0
152	MER31A	MER31A	LTR	ERV1	1.03944	0.760807	0.704163	0	0
157	MER31B	MER31B	LTR	ERV1	1.02072	0.818419	0.908984	0.928404	0
113	MER31-int	MER31-int	LTR	ERV1	1.02867	1.1371	0	0	0
682	MER33	MER33	DNA	hAT-Charlie	1.02264	0.791299	0.889324	1.06862	0
101	MER34	MER34	LTR	ERV1	1.00563	0.890538	1.05973	1.44316	0
146	MER34A	MER34A	LTR	ERV1	1.02805	0.880081	0.488734	0.998352	0
79	MER34A1	MER34A1	LTR	ERV1	1.01426	0.650592	1.35485	1.84506	0
90	MER34B	MER34B	LTR	ERV1	0.990607	1.42769	0.396418	0	0
52	MER34B-int	MER34B-int	LTR	ERV1	1.02003	0.494199	0	8.4092	0
28	MER34C	MER34C	LTR	ERV1	0.88671	0.917799	5.0968	0	0
140	MER34C_	MER34C_	LTR	ERV1	0.935076	1.10136	2.29356	3.12342	0
91	MER34C2	MER34C2	LTR	ERV1	0.942517	1.412	1.56825	1.60175	0
43	MER34D	MER34D	LTR	ERV1	1.10229	0	0.829712	0	0
45	MER34-int	MER34-int	LTR	ERV1	0.978068	1.14215	0.792836	3.2391	0
287	MER39	MER39	LTR	ERV1	1.01844	0.850643	0.994498	0.507873	0
95	MER39B	MER39B	LTR	ERV1	1.04538	0.676273	0.375554	1.53431	0
531	MER41A	MER41A	LTR	ERV1	1.02227	0.919527	0.739084	0.2745	0
542	MER41B	MER41B	LTR	ERV1	1.02027	0.877158	0.78991	0.806786	0
107	MER41C	MER41C	LTR	ERV1	0.991427	0.480343	1.33374	6.81119	0
57	MER41D	MER41D	LTR	ERV1	1.06914	0.676273	0	0	0
58	MER41E	MER41E	LTR	ERV1	1.01179	1.32923	0	0	0
20	MER41G	MER41G	LTR	ERV1	0.902832	2.56984	0	0	0
114	MER41-int	MER41-int	LTR	ERV1	0.960249	1.46526	0.625923	2.55718	0
79	MER44A	MER44A	DNA	TcMar-Tigger	0.999972	1.13854	0.451615	1.84506	0
77	MER44B	MER44B	DNA	TcMar-Tigger	1.01129	1.16811	0.463346	0	0
45	MER44C	MER44C	DNA	TcMar-Tigger	1.10346	0	0	3.2391	0
36	MER44D	MER44D	DNA	TcMar-Tigger	0.94045	1.78461	0.991045	0	0
390	MER45A	MER45A	DNA	hAT-Tip100	1.04752	0.757773	0.274443	0.747484	0
131	MER45B	MER45B	DNA	hAT-Tip100	0.982088	1.07894	1.63409	0	0
277	MER45C	MER45C	DNA	hAT-Tip100	1.01446	1.0669	0.5152	0	3.04978
73	MER45R	MER45R	DNA	hAT-Tip100	0.973945	1.58415	0	1.9967	0
208	MER46C	MER46C	DNA	TcMar-Tigger	1.06343	0.37065	1.02916	0	0
106	MER47A	MER47A	DNA	TcMar-Tigger	1.00078	0.96975	0.673162	2.75018	0
43	MER47B	MER47B	DNA	TcMar-Tigger	0.866089	2.09173	1.65942	3.38975	0
31	MER47C	MER47C	DNA	TcMar-Tigger	1.12854	0	0	0	0
66	MER48	MER48	LTR	ERV1	1.02595	1.16811	0	0	0
134	MER49	MER49	LTR	ERV1	0.993789	0.863005	1.5975	1.08776	0
278	MER4A	MER4A	LTR	ERV1	0.953981	1.34038	1.66838	0.524314	0
464	MER4A1	MER4A1	LTR	ERV1	0.968015	1.08	1.61472	1.88482	0
134	MER4A1_	MER4A1_	LTR	ERV1	0.985367	0.767116	1.33125	4.35103	0
370	MER4B	MER4B	LTR	ERV1	0.930283	1.70165	1.15711	1.57578	0
175	MER4B-int	MER4B-int	LTR	ERV1	0.986666	1.46848	0.407744	0	0
254	MER4C	MER4C	LTR	ERV1	0.968589	1.11292	1.1237	2.86928	3.32594
382	MER4D	MER4D	LTR	ERV1	0.912876	1.27819	2.42832	2.67098	4.42298
110	MER4D0	MER4D0	LTR	ERV1	0.93361	1.63535	1.29737	0	7.6799
434	MER4D1	MER4D1	LTR	ERV1	0.943917	1.50993	1.39751	1.00755	0
91	MER4E	MER4E	LTR	ERV1	0.992123	0.847199	1.96031	0	0
456	MER4E1	MER4E1	LTR	ERV1	0.861254	1.91611	2.50369	2.55718	0
389	MER4-int	MER4-int	LTR	ERV1	0.980582	0.924877	1.74261	1.49881	0
345	MER50	MER50	LTR	ERV1	0.978068	1.04283	1.44779	1.68996	0
49	MER50B	MER50B	LTR	ERV1	0.944288	1.31114	0.728114	5.94936	0
17	MER50C	MER50C	LTR	ERV1	0.99577	0	4.19737	0	0
29	MER50-int	MER50-int	LTR	ERV1	1.05071	0.443075	1.23026	0	0
131	MER51A	MER51A	LTR	ERV1	0.982088	0.980854	1.63409	1.11267	0
129	MER51B	MER51B	LTR	ERV1	0.944824	0.896455	2.21256	2.25984	13.0975
57	MER51C	MER51C	LTR	ERV1	0.970148	0.450849	2.50369	5.11437	0
33	MER51E	MER51E	LTR	ERV1	1.09434	0.389369	0	0	0
104	MER51-int	MER51-int	LTR	ERV1	0.944067	1.4826	1.02916	2.80307	0
2159	MER52A	MER52A	LTR	ERV1	1.02556	0.8213	0.809728	0.675125	0
421	MER52C	MER52C	LTR	ERV1	1.0508	0.671454	0.254235	1.38489	0
677	MER52D	MER52D	LTR	ERV1	1.00852	0.93	0.843193	1.29181	1.24784
64	MER52-int	MER52-int	LTR	ERV1	0.899305	2.00769	1.67239	0	0
513	MER53	MER53	DNA	hAT	1.00535	1.05198	0.904111	0.284131	0
52	MER54A	MER54A	LTR	ERVL	1.04173	0.988399	0	0	0
43	MER54B	MER54B	LTR	ERVL	1.02356	0.896455	0	3.38975	0
65	MER57A1	MER57A1	LTR	ERV1	0.989642	0.988399	1.09777	2.24245	0
179	MER57A-int	MER57A-int	LTR	ERV1	1.00875	1.2921	0.199316	0	0
54	MER57B1	MER57B1	LTR	ERV1	1.04494	0.475896	0.660696	2.69925	0
90	MER57B2	MER57B2	LTR	ERV1	1.02822	0.856612	0.792836	0	0
32	MER57C2	MER57C2	LTR	ERV1	1.12854	0	0	0	0
33	MER57E1	MER57E1	LTR	ERV1	1.09434	0.389369	0	0	0
120	MER57E3	MER57E3	LTR	ERV1	0.968663	1.17784	1.78388	0	0
19	MER57F	MER57F	LTR	ERV1	1.00975	1.35255	0	0	0
55	MER57-int	MER57-int	LTR	ERV1	0.94387	1.40173	1.29737	2.65017	0
721	MER58A	MER58A	DNA	hAT-Charlie	1.02054	0.891067	0.593802	1.41514	0
453	MER58B	MER58B	DNA	hAT-Charlie	1.02391	0.850939	0.708827	0.965294	0
164	MER58C	MER58C	DNA	hAT-Charlie	1.00468	1.01853	1.08773	0	0
86	MER58D	MER58D	DNA	hAT-Charlie	1.03668	0.597637	0.829712	1.69488	0
3125	MER5A	MER5A	DNA	hAT-Charlie	1.00648	0.978594	0.844846	1.11943	0.540665
1514	MER5A1	MER5A1	DNA	hAT-Charlie	1.01375	0.942047	0.730519	0.962744	1.11597
1900	MER5B	MER5B	DNA	hAT-Charlie	1.00262	1.0347	0.882551	0.767155	0.889251
71	MER5C	MER5C	DNA	hAT-Charlie	1.06496	0.542923	0.502501	0	0
32	MER5C1	MER5C1	DNA	hAT-Charlie	1.09327	0.401537	0	0	0
40	MER6	MER6	DNA	TcMar-Tigger	1.0439	0.963689	0	0	0
126	MER61A	MER61A	LTR	ERV1	0.99419	0.917799	1.69893	0	0
70	MER61B	MER61B	LTR	ERV1	0.935076	1.8356	0.50968	2.08228	0
64	MER61C	MER61C	LTR	ERV1	0.846405	1.40538	5.01716	0	0
44	MER61D	MER61D	LTR	ERV1	0.974648	1.16811	0	6.62543	0
61	MER61E	MER61E	LTR	ERV1	0.795528	1.68514	2.92439	9.55799	13.849
232	MER61-int	MER61-int	LTR	ERV1	0.987472	0.941535	1.38405	1.88482	0
185	MER63A	MER63A	DNA	hAT-Blackjack	0.982134	0.902916	1.34996	3.15155	0
174	MER63B	MER63B	DNA	hAT-Blackjack	0.985851	0.738459	2.05044	1.6754	0
40	MER63C	MER63C	DNA	hAT-Blackjack	0.987472	1.28492	0.89194	0	0
138	MER63D	MER63D	DNA	hAT-Blackjack	0.989517	0.9311	1.03413	3.16868	0
76	MER65A	MER65A	LTR	ERV1	1.00975	1.18348	0.469442	0	0
16	MER65B	MER65B	LTR	ERV1	1.12854	0	0	0	0
54	MER65C	MER65C	LTR	ERV1	0.982247	1.18974	1.32139	0	0
23	MER65D	MER65D	LTR	ERV1	0.932272	2.23464	0	0	0
62	MER65-int	MER65-int	LTR	ERV1	0.982922	1.24347	1.15089	0	0
27	MER66A	MER66A	LTR	ERV1	1.04494	0.951792	0	0	0
129	MER66B	MER66B	LTR	ERV1	1.03231	0.597637	1.38285	0	0
44	MER66C	MER66C	LTR	ERV1	1.10289	0.292027	0	0	0
16	MER66D	MER66D	LTR	ERV1	0.846405	2.40922	0	9.10996	0
40	MER66-int	MER66-int	LTR	ERV1	1.01569	1.28492	0	0	0
46	MER67A	MER67A	LTR	ERV1	0.907738	0.83799	2.3268	9.50605	0
134	MER67B	MER67B	LTR	ERV1	0.926413	1.34245	2.39626	1.08776	0
280	MER67C	MER67C	LTR	ERV1	0.854466	2.43217	1.40162	1.56171	3.0171
193	MER67D	MER67D	LTR	ERV1	0.888798	1.6644	2.40315	1.51046	4.37714
90	MER68	MER68	LTR	ERVL	1.07838	0.428306	0	1.61955	0
46	MER68B	MER68B	LTR	ERVL	0.956805	1.39665	1.5512	0	0
26	MER68-int	MER68-int	LTR	ERVL	0.824702	0.494199	8.23329	0	0
55	MER6A	MER6A	DNA	TcMar-Tigger	0.984907	1.16811	0	5.30034	0
23	MER6B	MER6B	DNA	TcMar-Tigger	0.981339	0.55866	0	12.6747	0
26	MER70A	MER70A	LTR	ERVL	1.08513	0.494199	0	0	0
29	MER70B	MER70B	LTR	ERVL	0.972879	1.7723	0	0	0
22	MER70-int	MER70-int	LTR	ERVL	1.07724	0.584054	0	0	0
90	MER72	MER72	LTR	ERV1	1.04076	0.856612	0.396418	0	0
19	MER73	MER73	LTR	ERVL	0.950349	2.02882	0	0	0
374	MER74A	MER74A	LTR	ERVL	0.965595	1.27118	1.33553	1.16919	0
196	MER74B	MER74B	LTR	ERVL	0.973078	1.24558	1.09217	1.48734	0
23	MER74C	MER74C	LTR	ERVL	1.07947	0.55866	0	0	0
19	MER75	MER75	DNA	PiggyBac	1.00975	0.676273	1.87777	0	0
98	MER76	MER76	LTR	ERVL	1.04793	0.655571	0.728114	0	0
117	MER77	MER77	LTR	ERVL	0.983855	1.09822	1.21975	1.24581	0
116	MER77B	MER77B	LTR	ERVL	1.05071	0.553844	0.615131	1.25655	0
77	MER8	MER8	DNA	TcMar-Tigger	0.981976	0.834363	1.85338	1.89298	0
341	MER81	MER81	DNA	hAT-Blackjack	1.02925	0.678256	1.04626	0.854894	0
173	MER82				1.03069	0.668455	1.23737	0	0
32	MER83	MER83	LTR	ERV1	0.987472	0.401537	3.34478	0	0
17	MER83B	MER83B	LTR	ERV1	1.06215	0	0	0	49.6935
16	MER83B-int	MER83B-int	LTR	ERV1	0.775871	1.60615	2.22985	18.2199	0
22	MER83C	MER83C	LTR	ERV1	0.923351	1.16811	3.24342	0	0
46	MER84	MER84	LTR	ERV1	0.956805	1.67598	0.7756	0	0
37	MER85	MER85	DNA	PiggyBac	1.00654	1.3891	0	0	0
21	MER87B	MER87B	LTR	ERV1	0.85984	1.22373	0	20.8228	0
159	MER89	MER89	LTR	ERV1	0.986585	0.808125	1.57071	2.75018	0
16	MER89-int	MER89-int	LTR	ERV1	1.12854	0	0	0	0
45	MER90	MER90	LTR	ERV1	1.02822	0.571075	0.792836	3.2391	0
85	MER90a	MER90a	LTR	ERV1	1.0356	0.907001	0.419737	0	0
446	MER91A	MER91A	DNA	hAT-Tip100	1.00961	0.921915	0.879941	1.30726	0
158	MER91B	MER91B	DNA	hAT-Tip100	0.992829	1.30118	0.451615	0.922528	0
144	MER91C	MER91C	DNA	hAT-Tip100	0.971798	1.16	1.23881	2.02444	0
95	MER92B	MER92B	LTR	ERV1	1.00975	0.946782	1.12666	0	0
23	MER92C	MER92C	LTR	ERV1	1.12854	0	0	0	0
251	MER94	MER94	DNA	hAT-Blackjack	1.01164	0.972648	0.426426	2.32286	0
50	MER94B	MER94B	DNA	hAT-Blackjack	1.03826	0.513967	0.713552	2.91519	0
130	MER96	MER96	DNA	hAT	1.05041	0.593039	0.274443	2.24245	0
195	MER96B	MER96B	DNA	hAT	1.007	1.05429	0.731848	0.747484	0
21	MER97a	MER97a	DNA	hAT-Tip100	0.91358	2.44746	0	0	0
38	MER9a1	MER9a1	LTR	ERVK	1.03944	1.01441	0	0	0
23	MER9a2	MER9a2	LTR	ERVK	1.03041	1.11732	0	0	0
29	MER9a3	MER9a3	LTR	ERVK	0.933964	1.7723	1.23026	0	0
18	MERX	MERX	DNA	TcMar-Tigger	1.12854	0	0	0	0
15239	MIR	MIR	SINE	MIR	1.00139	0.971341	1.04886	0.927795	1.10872
11312	MIR3	MIR3	SINE	MIR	0.993757	1.06319	1.06288	0.889091	0.672127
23066	MIRb	MIRb	SINE	MIR	0.997955	0.994912	1.0487	1.16906	0.732497
11106	MIRc	MIRc	SINE	MIR	0.999793	1.01118	0.934826	1.11557	1.29312
537	MLT1A	MLT1A	LTR	ERVL-MaLR	1.00455	1.00496	0.996581	0.542866	0
957	MLT1A0	MLT1A0	LTR	ERVL-MaLR	1.01651	0.899577	0.857455	0.761543	0
88	MLT1A0-int	MLT1A0-int	LTR	ERVL-MaLR	0.974648	1.02209	2.02714	0	0
265	MLT1A1	MLT1A1	LTR	ERVL-MaLR	1.01356	0.7758	1.21169	1.10007	0
63	MLT1A1-int	MLT1A1-int	LTR	ERVL-MaLR	1.09271	0.407911	0	0	0
1333	MLT1B	MLT1B	LTR	ERVL-MaLR	1.01086	0.81934	1.15089	0.984122	1.2675
23	MLT1B-int	MLT1B-int	LTR	ERVL-MaLR	1.03041	1.11732	0	0	0
1911	MLT1C	MLT1C	LTR	ERVL-MaLR	1.00984	0.948056	0.784123	1.37293	0
1431	MLT1D	MLT1D	LTR	ERVL-MaLR	1.00946	0.951792	0.797822	1.32416	0
44	MLT1D-int	MLT1D-int	LTR	ERVL-MaLR	1.0003	1.16811	0.810855	0	0
45	MLT1E	MLT1E	LTR	ERVL-MaLR	1.10346	0.285537	0	0	0
58	MLT1E1	MLT1E1	LTR	ERVL-MaLR	1.05071	0.221538	1.84539	0	0
165	MLT1E1A	MLT1E1A	LTR	ERVL-MaLR	0.998587	1.09023	0.864912	0.88339	0
243	MLT1E2	MLT1E2	LTR	ERVL-MaLR	1.0403	0.687405	0.880929	0	0
137	MLT1E3	MLT1E3	LTR	ERVL-MaLR	1.02969	1.03169	0.26042	0	0
280	MLT1F	MLT1F	LTR	ERVL-MaLR	1.00359	1.05547	0.50968	2.08228	0
185	MLT1F1	MLT1F1	LTR	ERVL-MaLR	1.00044	0.902916	1.34996	0.787889	0
325	MLT1F2	MLT1F2	LTR	ERVL-MaLR	1.03826	0.672111	0.768441	0.896981	0
216	MLT1G	MLT1G	LTR	ERVL-MaLR	0.982247	1.30871	0.82587	0.674812	0
236	MLT1G1	MLT1G1	LTR	ERVL-MaLR	1.00899	0.980023	0.907058	0.617625	0
155	MLT1G3	MLT1G3	LTR	ERVL-MaLR	0.96836	1.49216	0.920712	0	0
576	MLT1H	MLT1H	LTR	ERVL-MaLR	1.00706	0.981535	0.991045	0.506109	0
195	MLT1H1	MLT1H1	LTR	ERVL-MaLR	1.03594	0.922506	0	1.49497	0
285	MLT1H2	MLT1H2	LTR	ERVL-MaLR	1.02559	0.946782	0.375554	1.02287	0
17	MLT1H-int	MLT1H-int	LTR	ERVL-MaLR	1.12854	0	0	0	0
482	MLT1I	MLT1I	LTR	ERVL-MaLR	1.01615	0.773084	1.1103	0.604811	3.50535
746	MLT1J	MLT1J	LTR	ERVL-MaLR	1.00903	0.998998	0.573902	1.36772	2.26485
210	MLT1J1	MLT1J1	LTR	ERVL-MaLR	1.0533	0.673053	0.339787	0.694092	0
24	MLT1J1-int	MLT1J1-int	LTR	ERVL-MaLR	1.12854	0	0	0	0
284	MLT1J2	MLT1J2	LTR	ERVL-MaLR	1.02522	0.814385	0.502501	2.05295	0
21	MLT1J2-int	MLT1J2-int	LTR	ERVL-MaLR	0.85984	2.44746	1.69893	0	0
31	MLT1J-int	MLT1J-int	LTR	ERVL-MaLR	1.01933	0.82898	0	4.70192	0
1294	MLT1K	MLT1K	LTR	ERVL-MaLR	1.0204	0.943333	0.799575	0	0
555	MLT1L	MLT1L	LTR	ERVL-MaLR	1.00654	0.972371	1.15711	0	0
234	MLT1M	MLT1M	LTR	ERVL-MaLR	1.02726	0.768755	1.06728	0	0
334	MLT1N2	MLT1N2	LTR	ERVL-MaLR	0.986627	1.308	0.747734	0.436405	0
73	MLT2A1	MLT2A1	LTR	ERVL	1.00486	0.880081	1.4662	0	0
109	MLT2A2	MLT2A2	LTR	ERVL	1.01465	0.825177	0.654635	2.67448	0
179	MLT2B1	MLT2B1	LTR	ERVL	0.970922	1.2921	0.597949	3.25719	0
101	MLT2B2	MLT2B2	LTR	ERVL	0.927414	1.39942	2.11946	1.44316	0
134	MLT2B3	MLT2B3	LTR	ERVL	0.943257	1.34245	1.86376	1.08776	0
278	MLT2B4	MLT2B4	LTR	ERVL	0.998636	0.970622	1.15503	1.04863	0
16	MLT2B5	MLT2B5	LTR	ERVL	0.634804	4.81844	2.22985	0	0
130	MLT2C1	MLT2C1	LTR	ERVL	1.04173	0.593039	0.548886	2.24245	0
50	MLT2C2	MLT2C2	LTR	ERVL	0.993115	0.513967	0.713552	8.74557	0
197	MLT2D	MLT2D	LTR	ERVL	1.00251	0.91314	1.08663	0.739896	4.28827
27	MLT2E	MLT2E	LTR	ERVL	1.12854	0	0	0	0
151	MLT2F	MLT2F	LTR	ERVL	0.97159	1.70188	0.236276	0	0
40	MLT-int	MLT-int	LTR	ERVL-MaLR	1.0439	0.32123	1.78388	0	0
244	MSR1	MSR1	Satellite		0.999035	1.15853	0.584879	1.19475	0
621	MSTA	MSTA	LTR	ERVL-MaLR	1.01042	0.74488	1.14904	1.87774	1.36037
480	MSTA-int	MSTA-int	LTR	ERVL-MaLR	0.949854	1.09753	2.00687	1.21466	7.03991
429	MSTB	MSTB	LTR	ERVL-MaLR	0.991747	0.958447	1.33063	1.35906	0
277	MSTB1	MSTB1	LTR	ERVL-MaLR	1.00224	0.742191	1.5456	1.05241	3.04978
50	MSTB2	MSTB2	LTR	ERVL-MaLR	1.03826	1.02793	0	0	0
263	MSTB-int	MSTB-int	LTR	ERVL-MaLR	0.952608	1.17255	1.89919	1.66265	0
139	MSTC	MSTC	LTR	ERVL-MaLR	1.07983	0.369761	0.256673	1.04863	0
27	MSTC-int	MSTC-int	LTR	ERVL-MaLR	1.08674	0.475896	0	0	0
271	MSTD	MSTD	LTR	ERVL-MaLR	1.03692	0.71121	0.78991	0.537858	0
98	MSTD-int	MSTD-int	LTR	ERVL-MaLR	1.03641	1.04891	0	0	0
40	MST-int	MST-int	LTR	ERVL-MaLR	1.10033	0.32123	0	0	0
139	ORSL	ORSL	DNA	hAT-Tip100	1.00675	0.924402	1.28337	0	0
38	ORSL-2a	ORSL-2a	DNA	hAT-Tip100	1.03944	0.676273	0.938884	0	0
84	ORSL-2b	ORSL-2b	DNA	hAT-Tip100	1.08823	0.458899	0	0	0
103	PABL_A	PABL_A	LTR	ERV1	1.0628	0.623747	0.346385	0	0
27	PABL_A-int	PABL_A-int	LTR	ERV1	1.08674	0.475896	0	0	0
33	PABL_B	PABL_B	LTR	ERV1	0.957549	1.55748	1.08114	0	0
247	Plat_L3	Plat_L3	LINE	CR1	0.954918	1.2485	1.58888	1.77036	0
118	polypurine	polypurine	Low_complexity		1.04246	0.544457	1.20941	0	0
126	polypyrimidine				1.09271	0.305933	0.283156	0	0
51	PRIMA4_LTR	PRIMA4_LTR	LTR	ERV1	0.973642	1.25972	0	5.71606	0
29	PRIMA41-int	PRIMA41-int	LTR	ERV1	1.08962	0.443075	0	0	0
51	PRIMA4-int	PRIMA4-int	LTR	ERV1	1.10641	0	0.699561	0	0
21	PRIMAX-int	PRIMAX-int	LTR	ERV1	0.8061	1.8356	5.0968	0	0
108	REP522	REP522	Satellite	telo	1.02405	0.713844	0.991045	1.34962	0
19	Ricksha_0	Ricksha_0	DNA	MULE-MuDR	1.06914	0.676273	0	0	0
24	Ricksha_c	Ricksha_c	DNA	MULE-MuDR	1.03449	0	2.97313	0	0
95	SATR1	SATR1	Satellite		1.04538	0.946782	0	0	0
19	SATR2	SATR2	Satellite		1.00975	1.35255	0	0	0
167	SST1	SST1	Satellite	centr	1.01366	1.07718	0.640915	0	0
175	SVA_A	SVA_A	Retroposon	SVA	1.01891	0.807663	1.01936	0.832911	0
638	SVA_B	SVA_B	Retroposon	SVA	1.02771	0.684753	0.838815	1.37078	2.64824
550	SVA_C	SVA_C	Retroposon	SVA	1.03826	0.677503	0.583815	1.32509	1.53598
3079	SVA_D	SVA_D	Retroposon	SVA	1.03471	0.705265	0.753181	0.899457	0.823113
450	SVA_E	SVA_E	Retroposon	SVA	1.05832	0.428306	0.792836	0.64782	1.87731
1471	SVA_F	SVA_F	Retroposon	SVA	1.07637	0.428015	0.388064	0.297266	0
56	TAR1	TAR1	Satellite	telo	1.00762	0.917799	1.2742	0	0
93	THE1A	THE1A	LTR	ERVL-MaLR	0.934382	1.65796	1.15089	1.56731	0
230	THE1A-int	THE1A-int	LTR	ERVL-MaLR	1.06475	0.614526	0.31024	0	0
460	THE1B	THE1B	LTR	ERVL-MaLR	1.03041	0.754191	0.54292	1.58434	1.8365
414	THE1B-int	THE1B-int	LTR	ERVL-MaLR	1.02768	0.775917	0.861778	0.704152	0
284	THE1C	THE1C	LTR	ERVL-MaLR	0.997406	1.08585	1.005	0.513237	0
150	THE1C-int	THE1C-int	LTR	ERVL-MaLR	1.02321	0.856612	0.475701	1.94346	0
457	THE1D	THE1D	LTR	ERVL-MaLR	0.977903	1.18089	1.09297	1.27579	1.84855
195	THE1D-int	THE1D-int	LTR	ERVL-MaLR	1.007	0.856612	1.09777	1.49497	0
30	THE1-int	THE1-int	LTR	ERVL-MaLR	1.0533	0.856612	0	0	0
380	Tigger1	Tigger1	DNA	TcMar-Tigger	0.997867	0.946782	1.12666	1.15073	2.22313
39	Tigger10	Tigger10	DNA	TcMar-Tigger	1.07067	0.658933	0	0	0
17	Tigger12A	Tigger12A	DNA	TcMar-Tigger	1.06215	0.755834	0	0	0
62	Tigger12c	Tigger12c	DNA	TcMar-Tigger	1.05573	0.82898	0	0	0
138	Tigger13a	Tigger13a	DNA	TcMar-Tigger	1.01405	0.83799	1.03413	0	6.12166
52	Tigger14a	Tigger14a	DNA	TcMar-Tigger	0.954918	1.2355	2.05832	0	0
273	Tigger15a	Tigger15a	DNA	TcMar-Tigger	1.02106	0.705999	1.43756	0	0
47	Tigger16a	Tigger16a	DNA	TcMar-Tigger	1.05651	0.546774	0.759098	0	0
56	Tigger16b	Tigger16b	DNA	TcMar-Tigger	1.02778	1.14725	0	0	0
105	Tigger2	Tigger2	DNA	TcMar-Tigger	1.0533	0.611866	0.679573	0	0
141	Tigger2a	Tigger2a	DNA	TcMar-Tigger	0.992475	0.91129	1.26516	1.03375	5.99141
73	Tigger2b_Pri	Tigger2b_Pri	DNA	TcMar-Tigger	1.0667	0.528049	0.488734	0	0
61	Tigger3	Tigger3	DNA	TcMar-Tigger	1.01754	0.631927	1.16976	2.3895	0
184	Tigger3a	Tigger3a	DNA	TcMar-Tigger	1.01814	0.698325	1.3573	0.792171	0
242	Tigger3b	Tigger3b	DNA	TcMar-Tigger	1.03061	0.796437	0.442284	1.20462	3.49086
136	Tigger3c	Tigger3c	DNA	TcMar-Tigger	0.979174	1.13375	1.31168	1.07176	0
25	Tigger3d	Tigger3d	DNA	TcMar-Tigger	1.0834	0	1.4271	0	0
56	Tigger4	Tigger4	DNA	TcMar-Tigger	0.927015	2.2945	0	0	0
126	Tigger4a	Tigger4a	DNA	TcMar-Tigger	1.04793	0.611866	0.849467	0	0
98	Tigger4b	Tigger4b	DNA	TcMar-Tigger	1.01338	0.786685	1.09217	1.48734	0
81	Tigger5	Tigger5	DNA	TcMar-Tigger	1.10067	0.158632	0.440464	0	0
18	Tigger6a	Tigger6a	DNA	TcMar-Tigger	1.12854	0	0	0	0
173	Tigger7	Tigger7	DNA	TcMar-Tigger	0.991549	0.891273	1.64983	0.84254	0
50	Tigger8	Tigger8	DNA	TcMar-Tigger	1.01569	1.02793	0.713552	0	0
38	Tigger9a	Tigger9a	DNA	TcMar-Tigger	0.980048	1.69068	0	0	0
40	Tigger9b	Tigger9b	DNA	TcMar-Tigger	1.01569	0.642459	1.78388	0	0
905	T-rich				1.04	0.752494	0.630764	0.16106	0.933468
22	tRNA-Asn-AAC	tRNA-Asn-AAC	tRNA		0.974648	1.16811	1.62171	0	0
19	tRNA-Gly-GGA	tRNA-Gly-GGA	tRNA		0.890952	2.02882	1.87777	0	0
52	U1	U1	snRNA		0.802999	1.9768	4.11665	2.80307	0
58	U2	U2	snRNA		0.992337	1.32923	0	2.51309	0
17	U3	U3	snRNA		0.796616	3.77917	0	0	0
19	U5	U5	snRNA		0.950349	2.02882	0	0	0
79	U6	U6	snRNA		1.04283	0.81324	0	1.84506	0
22	U7	U7	snRNA		0.974648	1.16811	1.62171	0	0
18	UCON29	UCON29	DNA	PiggyBac?	0.689663	3.56922	3.96418	0	0
39	X3_LINE				0.983855	0.988399	1.82962	0	0
19	X6B_LINE	X6B_LINE	LINE	CR1	0.950349	1.35255	1.87777	0	0
59	X7A_LINE	X7A_LINE	LINE	CR1	1.01377	0.871131	1.20941	0	0
50	X7B_LINE	X7B_LINE	LINE	CR1	1.06083	0	0	8.74557	0
54	X7C_LINE	X7C_LINE	LINE	CR1	0.94045	2.14153	0	0	0
87	Zaphod	Zaphod	DNA	hAT-Tip100	1.02477	1.03384	0.410087	0	0
41	Zaphod2	Zaphod2	DNA	hAT-Tip100	0.77071	3.13395	0.870185	7.11022	0
60	Zaphod3	Zaphod3	DNA	hAT-Tip100	0.959259	1.28492	0.594627	4.85865	0
