# Supplementary material for: Functional Dissection of the Enhancer Repertoire in Human Embryonic Stem Cells
Source: Cell Stem Cell. 2018 Aug 2;23(2):276–288.e8. doi: 10.1016/j.stem.2018.06.014 (PMC6084406; doi:10.1016/j.stem.2018.06.014)
Supplement: Table S5. Oligonucleotides Used in This Study, Related to Figures 1, 2, 3, 4, 5, 6, and 7 [file mmc6.xlsx]

## Sheet: Sheet1
Primer name	Primer sequence	Purpose	Relates to figure	Comment	Reference
147 STARRseq libr FW	TAGAGCATGCACCGGACACTCTTTCCCTACACGACGCTCTTCCGATCT	plasmid library for Gibson	Figure 1		Arnold et al., Science, 2013
148 STARRseq libr RV	GGCCGAATTCGTCGAGTGACTGGAGTTCAGACGTGTGCTCTTCCGATCT	plasmid library for Gibson	Figure 1		Arnold et al., Science, 2013
149 STARRseq rep RNA cDNA synth	CAAACTCATCAATGTATCTTATCATG	GFP specific RT for STARR-seq	Figure 1		Arnold et al., Science, 2013
152 STARR reporter specific primer 2 fw	GGGCCAGCTGTTGGGGTG*T*C*C*A*C	1st nested PCR of STARR-seq cDNA	Figure 1	*phosphorothioate bond	Arnold et al., Science, 2013
153 STARR reporter specific primer 2 rv	CTTATCATGTCTGCTCGA*A*G*C	1st nested PCR of STARR-seq cDNA	Figure 1	*phosphorothioate bond	Arnold et al., Science, 2013
154 STARRseq GFP fw	ACGGCCACAAGTTCTCTGTC	qPCR detection GFP STARR-seq	Figure 1
155 STARRseq GFP rv	GCAGTTTGCCAGTAGTGCAG	qPCR detection GFP STARR-seq	Figure 1
160 STARR reporter specific primer for plasmid DNA fw	GGGCCAGCTGTTGGGGTG	1st nested PCR of STARR-seq plasmid DNA	Figure 1
161 STARRseq detect plasmid backbone qPCR fw	CATCATCGGGAATCGTTCTT	qPCR detection backbone STARR-seq plasmid	Figure 1
162 STARRSeq detect plasmid backbone qPCR rv	TGAAGATCAACTGGGTGCAA	qPCR detection backbone STARR-seq plasmid	Figure 1
227 STAT3 For	ttcaggatgtccggaagaga	RT-qPCR hESC	Figure S5		Barakat et al., Stem Cell Reports, 2015
228 STAT3 Rev	tctccttgactcttgagggttt	RT-qPCR hESC	Figure S5		Barakat et al., Stem Cell Reports, 2015
231 XIST for Gafni	agggagcagtttgccctact	RT-qPCR hESC	Figure S5		Gafni et al., Nature 2013
232 XIST Rev Gafni	cacatgcagcgtggtatctt	RT-qPCR hESC	Figure S5		Gafni et al., Nature 2013
237 DNMT3B for Gafni	aggaagactcgatcctcgtc	RT-qPCR hESC	Figure S5		Gafni et al., Nature 2013
238 DNMT3B Rev Gafni	gtgtgtagcttagcagactgg	RT-qPCR hESC	Figure S5		Gafni et al., Nature 2013
239 hOCT3/4-S1165	GAC AGG GGG AGG GGA GGA GCT AGG	RT-qPCR hESC	Figure S5		Barakat et al., Stem Cell Reports, 2015
240 hOCT3/4-AS1283	CTT CCC TCC AAC CAG TTG CCC CAA AC	RT-qPCR hESC	Figure S5		Barakat et al., Stem Cell Reports, 2015
241 hSOX2-S1430	GGG AAA TGG GAG GGG TGC AAA AGA GG	RT-qPCR hESC	Figure S5		Barakat et al., Stem Cell Reports, 2015
242 hSOX2-AS1555	TTG CGT GAG TGT GGA TGG GAT TGG TG	RT-qPCR hESC	Figure S5		Barakat et al., Stem Cell Reports, 2015
243 h NANOG-S	CAG CCC CGA TTC TTC CAC CAG TCC C	RT-qPCR hESC	Figure S5		Barakat et al., Stem Cell Reports, 2015
244 h NANOG-AS	CGG AAG ATT CCC AGT CGG GTT CAC C	RT-qPCR hESC	Figure S5		Barakat et al., Stem Cell Reports, 2015
245 hREX1-RT-S	CAG ATC CTA AAC AGC TCG CAG AAT	RT-qPCR hESC	Figure S5		Barakat et al., Stem Cell Reports, 2015
246 hREX1-RT-AS	GCG TAC GCA AAT TAA AGT CCA GA	RT-qPCR hESC	Figure S5		Barakat et al., Stem Cell Reports, 2015
680 IL6R ex2-ex3 for	ctgggactgtgcacttgct	RT-qPCR hESC	Figure S5
681 IL6R ex2-ex3 rev	ggaccccactcacaaacaac	RT-qPCR hESC	Figure S5
684 PKCiota ex1-ex2 fw:	gtccgggtgaaagcctacta	RT-qPCR hESC	Figure S5
685 PKCiota ex1-ex2 rv	catgtctcgaacctcattgc	RT-qPCR hESC	Figure S5
516 hKLF4 ex1-ex2 fw	cttcgttgactttggggttc	RT-qPCR hESC	Figure S5
517 hKLF4 ex1-ex2 rv	atgtcagactcgccaggtg	RT-qPCR hESC	Figure S5
518 hDUSP10 ex2-ex3 fw:	ccctgaagagagaaggcaaa	RT-qPCR hESC	Figure S5
519 hDUSP10 ex2-ex3 rv:	gagctggagggagttgtcac	RT-qPCR hESC	Figure S5
520 hTEAD4 ex3-ex5 fw:	ggacgagggcaagatgtatg	RT-qPCR hESC	Figure S5
521 hTEAD4 ex3-ex5 rv:	atgtggctggagacctgct	RT-qPCR hESC	Figure S5
456 TBX3 ex2-ex4 fw:	tggatttactttggccttcc	RT-qPCR hESC	Figure S5
457 TBX3 ex2-ex4 rv:	gctggtatttgtgcatggag	RT-qPCR hESC	Figure S5
TBP fw	ggggagctgtgatgtgaagt	RT-qPCR hESC	all qRT-PCR figures
TBP rv	ccaggaaataattctggctca	RT-qPCR hESC	all qRT-PCR figures
257 hACTB fw (neg ctrl)	GCCACACCACAAAGTCACAC	ChIP-qPCR	Figure S1, Figure S5
258 hACTB rv (neg ctrl)	CCAGGGCTTACCTGTACACTG	ChIP-qPCR	Figure S1, Figure S5
269 hSCGB3A2 up fw	TCCTTTCAAGGTCAGCAAGG	ChIP-qPCR	Figure S1, Figure S5
270 hSCGB3A2 up rv	TGTTCACTTCTGGGCTTCCT	ChIP-qPCR	Figure S1, Figure S5
271 hXIST ChIP for	CTTTGCCAAGGAGGTGTGAG	ChIP-qPCR	Figure S1, Figure S5
272 hXIST ChIP rv	CCCTTACTGCCAGGAGTTTG	ChIP-qPCR	Figure S1, Figure S5
273 hSMARCA prom ChIP fw	CAGAGGTCCGTCTACCTTGG	ChIP-qPCR	Figure S1, Figure S5
274 hSMARCA prom ChIP rv	CACCCTCTTCAAGGGTTCTG	ChIP-qPCR	Figure S1, Figure S5
344: FGFR1_enh_flank_F	GTCACAGCTGCCATCCTACA	ChIP-qPCR	Figure S1, Figure S5		Rada-Iglesias et al., Nature, 2011
345: FGFR1_enh_flank_R	TCTATTTGGGGACTCCGAGA	ChIP-qPCR	Figure S1, Figure S5		Rada-Iglesias et al., Nature, 2011
346: FGFR1_enh_cent_F	ACTGCCAGAAGAGCCCATTA	ChIP-qPCR	Figure S1, Figure S5		Rada-Iglesias et al., Nature, 2011
347: FGFR1_enh_cent_R	CATTCAGTCTGCCATTGTCC	ChIP-qPCR	Figure S1, Figure S5		Rada-Iglesias et al., Nature, 2011
348: POU5F1_enh_flank_F	GCCTTGTGGCTGGATATGAG	ChIP-qPCR	Figure S1, Figure S5		Rada-Iglesias et al., Nature, 2011
349: POU5F1_enh_flank_R	GAAAGCCTGCCTCAACCTC	ChIP-qPCR	Figure S1, Figure S5		Rada-Iglesias et al., Nature, 2011
350: POU5F1_enh_cent_F	TCTCTGCTGTCTGCCAAGAA	ChIP-qPCR	Figure S1, Figure S5		Rada-Iglesias et al., Nature, 2011
351: POU5F1_enh_cent_R	TGGCAAGCTGAGAAACACTG	ChIP-qPCR	Figure S1, Figure S5		Rada-Iglesias et al., Nature, 2011
352: CD9_enh_flank_F	AGGGCCTGTTACCAGAGGAG	ChIP-qPCR	Figure S1, Figure S5		Rada-Iglesias et al., Nature, 2011
353: CD9_enh_flank_R	CTCTGTGCTGAACCCACTGA	ChIP-qPCR	Figure S1, Figure S5		Rada-Iglesias et al., Nature, 2011
A1:NEGATIVE (NCAPD2)	GAGCCTTTCCACACCATCAT	ChIP-qPCR	Figure S1, Figure S5
A2:NEGATIVE (NCAPD2)	GCCGAGGTGGAATTCAAATA	ChIP-qPCR	Figure S1, Figure S5
424: Luciferase OCT4 DE sense fw	AGATCTCGAGCCCGGGCTAGGTTCGTGTGCCCATCTCC	enhancer cloning for luciferase by Gibson	Figure 2
425: Luciferase OCT4 DE sense rv	ATTTCTCTATCGATAGGTACACAAGAGGGTGGTGTTGAGT	enhancer cloning for luciferase by Gibson	Figure 2
426: Luciferase TBX3 sense for:	ATTTCTCTATCGATAGGTACTCGTCTCCACTCTCTTGTAA	enhancer cloning for luciferase by Gibson	Figure 2
427: Luciferase TBX3 sense rv:	AGATCTCGAGCCCGGGCTAGCCTTCCCAAGTGATCACGC	enhancer cloning for luciferase by Gibson	Figure 2
428: Luciferase TBX3 anti for:	AGATCTCGAGCCCGGGCTAGTCGTCTCCACTCTCTTGTAA	enhancer cloning for luciferase by Gibson	Figure 2
429: Luciferase TBX3 anti rv:	ATTTCTCTATCGATAGGTACCCTTCCCAAGTGATCACGC	enhancer cloning for luciferase by Gibson	Figure 2
448 OCT4 PE sense fw	AGATCTCGAGCCCGGGCTAGTCCACTATGGAACCTGCACA	enhancer cloning for luciferase by Gibson	Figure 2
449 OCT4 PE sense rv:	ATTTCTCTATCGATAGGTACCTGAGTCCCCCAGAGGAAG	enhancer cloning for luciferase by Gibson	Figure 2
560 fw	ATTTCTCTATCGATAGGTACGTATCCCTGCTGGATATCAA	enhancer cloning for luciferase by Gibson	Figure 2
561 rv	AGATCTCGAGCCCGGGCTAGGGGTGGCATGAGGGTGG	enhancer cloning for luciferase by Gibson	Figure 2
562 fw	ATTTCTCTATCGATAGGTACTGTGAGCATGCAGTAAATGTT	enhancer cloning for luciferase by Gibson	Figure 2
563 rv	AGATCTCGAGCCCGGGCTAGAGGGAGACCCGTTAGCAAG	enhancer cloning for luciferase by Gibson	Figure 2
564 fw	ATTTCTCTATCGATAGGTACACCCTTCTGCCCGGCGA	enhancer cloning for luciferase by Gibson	Figure 2
565 rv	AGATCTCGAGCCCGGGCTAGAGTGGCGCAATCTCGGCT	enhancer cloning for luciferase by Gibson	Figure 2
566 fw	ATTTCTCTATCGATAGGTACCTGGCCGAGAGACTAGATA	enhancer cloning for luciferase by Gibson	Figure 2
567 rv	AGATCTCGAGCCCGGGCTAGGGCATCAATCAATACATGCAA	enhancer cloning for luciferase by Gibson	Figure 2
568 fw	ATTTCTCTATCGATAGGTACTTTACATAGAGCTCTAAGTACA	enhancer cloning for luciferase by Gibson	Figure 2
569 rv	AGATCTCGAGCCCGGGCTAGCCCAAGGTGATCAGAGCAC	enhancer cloning for luciferase by Gibson	Figure 2
570 fw	ATTTCTCTATCGATAGGTACTGTCATGCCAGCTTGCGAG	enhancer cloning for luciferase by Gibson	Figure 2
571 rv	AGATCTCGAGCCCGGGCTAGGGGTCTGGTGACTAGAAATT	enhancer cloning for luciferase by Gibson	Figure 2
572 fw	ATTTCTCTATCGATAGGTACCTCAGGACAGCCTGTTTCC	enhancer cloning for luciferase by Gibson	Figure 2
573 rv	AGATCTCGAGCCCGGGCTAGAAATAAACTCCAGTCTCCCAT	enhancer cloning for luciferase by Gibson	Figure 2
574 fw	ATTTCTCTATCGATAGGTACGCACCCCCACTGCCCAC	enhancer cloning for luciferase by Gibson	Figure 2
575 rv	AGATCTCGAGCCCGGGCTAGGTCTCGCTCTGTTGCCCA	enhancer cloning for luciferase by Gibson	Figure 2
576 fw	ATTTCTCTATCGATAGGTACACAAGATGAAGTGTTAACAAGC	enhancer cloning for luciferase by Gibson	Figure 2
577 rv	AGATCTCGAGCCCGGGCTAGTTTGTAAAAAAACAGACAGGCAC	enhancer cloning for luciferase by Gibson	Figure 2
586 fw	ATTTCTCTATCGATAGGTACAGATGCCCTTCTCAGTTCTG	enhancer cloning for luciferase by Gibson	Figure 2
587 rv	AGATCTCGAGCCCGGGCTAGAGAGGGTGAGTGACCTAGG	enhancer cloning for luciferase by Gibson	Figure 2
588 fw	ATTTCTCTATCGATAGGTACCAGGGCCTCTCTGCTTGC	enhancer cloning for luciferase by Gibson	Figure 2
589 rv	AGATCTCGAGCCCGGGCTAGCTCACCAGATGTTACAACGG	enhancer cloning for luciferase by Gibson	Figure 2
590 fw	ATTTCTCTATCGATAGGTACGGCCTTGAGCAGGAGAAC	enhancer cloning for luciferase by Gibson	Figure 2
591 rv	AGATCTCGAGCCCGGGCTAGTCCAGCATGGCAGCCCTC	enhancer cloning for luciferase by Gibson	Figure 2
592 fw	ATTTCTCTATCGATAGGTACTTGCTTCAGATCTTCTAGGA	enhancer cloning for luciferase by Gibson	Figure 2
593 rv	AGATCTCGAGCCCGGGCTAGAGGGCTGTGCTTACCCAG	enhancer cloning for luciferase by Gibson	Figure 2
594 fw	ATTTCTCTATCGATAGGTACCACTCTCCTAGCTGTGCTT	enhancer cloning for luciferase by Gibson	Figure 2
595 rv	AGATCTCGAGCCCGGGCTAGAACTGGAAGCTGTCTGAACA	enhancer cloning for luciferase by Gibson	Figure 2
596 fw	ATTTCTCTATCGATAGGTACAGCTTGCTCCGGGAATCG	enhancer cloning for luciferase by Gibson	Figure 2
597 rv	AGATCTCGAGCCCGGGCTAGAGTACACCAAGTCTGGGGT	enhancer cloning for luciferase by Gibson	Figure 2
600 fw	ATTTCTCTATCGATAGGTACAGAGTGAGTGCTGGGCATT	enhancer cloning for luciferase by Gibson	Figure 2
601 rv	AGATCTCGAGCCCGGGCTAGGCTTGGGGTTTCAATCCCCT	enhancer cloning for luciferase by Gibson	Figure 2
602 fw	ATTTCTCTATCGATAGGTACGAATTTCAACTTGTAATCAGTA	enhancer cloning for luciferase by Gibson	Figure 2
603 rv	AGATCTCGAGCCCGGGCTAGCGGCTCAGCCCATCCGG	enhancer cloning for luciferase by Gibson	Figure 2
604 fw	ATTTCTCTATCGATAGGTACGAAAAGCTCTGGAAGTGTGC	enhancer cloning for luciferase by Gibson	Figure 2
605 rv	AGATCTCGAGCCCGGGCTAGTCTAGCCTAGACCCTAGAA	enhancer cloning for luciferase by Gibson	Figure 2
606 fw	ATTTCTCTATCGATAGGTACGACTCCCTCCAGGACCC	enhancer cloning for luciferase by Gibson	Figure 2
607 rv	AGATCTCGAGCCCGGGCTAGTCTGGGTCTCACCTTTGGG	enhancer cloning for luciferase by Gibson	Figure 2
610 fw	ATTTCTCTATCGATAGGTACGGCTGGAGTATGCAATGGT	enhancer cloning for luciferase by Gibson	Figure 2
611 rv	AGATCTCGAGCCCGGGCTAGAAAAAAAAGAAAGAAGTCATGG	enhancer cloning for luciferase by Gibson	Figure 2
614 fw	ATTTCTCTATCGATAGGTACAGCCCGAAGAGGAGAGAAG	enhancer cloning for luciferase by Gibson	Figure 2
615 rv	AGATCTCGAGCCCGGGCTAGCCCCTCCGGCCGGCTC	enhancer cloning for luciferase by Gibson	Figure 2
616 fw	ATTTCTCTATCGATAGGTACCCTGGGCGACAGACCGA	enhancer cloning for luciferase by Gibson	Figure 2
617 rv	AGATCTCGAGCCCGGGCTAGATACCTATGCTATTTTGTTTGAA	enhancer cloning for luciferase by Gibson	Figure 2
618 fw	ATTTCTCTATCGATAGGTACGAGGGTGTGGGTGACAATG	enhancer cloning for luciferase by Gibson	Figure 2
619 rv	AGATCTCGAGCCCGGGCTAGTTTGAGCAGTGTAGAGGCAG	enhancer cloning for luciferase by Gibson	Figure 2
620 fw	ATTTCTCTATCGATAGGTACTGCCCAGGTTGGAGCGC	enhancer cloning for luciferase by Gibson	Figure 2
621 rv	AGATCTCGAGCCCGGGCTAGGCCCTGTAGCCAGACCTA	enhancer cloning for luciferase by Gibson	Figure 2
622 fw	ATTTCTCTATCGATAGGTACTCATCTGAGTCTGTTGAAGG	enhancer cloning for luciferase by Gibson	Figure 2
623 rv	AGATCTCGAGCCCGGGCTAGACGTGGTTTCACCATGTTGG	enhancer cloning for luciferase by Gibson	Figure 2
624 fw	ATTTCTCTATCGATAGGTACAGCCGAGATCGCGCCAC	enhancer cloning for luciferase by Gibson	Figure 2
625 rv	AGATCTCGAGCCCGGGCTAGGCTGGATTTAGAACTGCATC	enhancer cloning for luciferase by Gibson	Figure 2
626 fw	ATTTCTCTATCGATAGGTACTAAGCGGCTGCGAGCGC	enhancer cloning for luciferase by Gibson	Figure 2
627 rv	AGATCTCGAGCCCGGGCTAGCCTCCAGATCTATACAAGGT	enhancer cloning for luciferase by Gibson	Figure 2
628 fw	ATTTCTCTATCGATAGGTACGGAGGGATCCCGGCATTC	enhancer cloning for luciferase by Gibson	Figure 2
629 rv	AGATCTCGAGCCCGGGCTAGTACTTGTATATGTGGTTATGTTC	enhancer cloning for luciferase by Gibson	Figure 2
630 fw	ATTTCTCTATCGATAGGTACATTATTATTCCAGTTCCCAATTC	enhancer cloning for luciferase by Gibson	Figure 2
631 rv	AGATCTCGAGCCCGGGCTAGAAAATGAGAGGTGAGTGCAGT	enhancer cloning for luciferase by Gibson	Figure 2
632 fw	ATTTCTCTATCGATAGGTACTTTTTTTGCCCTAGGAAAGGT	enhancer cloning for luciferase by Gibson	Figure 2
633 rv	AGATCTCGAGCCCGGGCTAGGTAATAAATAAAAACCAGTACATA	enhancer cloning for luciferase by Gibson	Figure 2
634 fw	ATTTCTCTATCGATAGGTACAGTAATTACAAACCCAATTCATT	enhancer cloning for luciferase by Gibson	Figure 2
635 rv	AGATCTCGAGCCCGGGCTAGGTCAATCAGCAGGCGATCA	enhancer cloning for luciferase by Gibson	Figure 2
636 fw	ATTTCTCTATCGATAGGTACTTCAGAGTGTCGGCCCCT	enhancer cloning for luciferase by Gibson	Figure 2
637 rv	AGATCTCGAGCCCGGGCTAGGCCGGATGCGGAGTCTG	enhancer cloning for luciferase by Gibson	Figure 2
638 fw	ATTTCTCTATCGATAGGTACTGCACTGCACATTTTTATTCAA	enhancer cloning for luciferase by Gibson	Figure 2
639 rv	AGATCTCGAGCCCGGGCTAGTTTAATGGCTGCGTTTGGGT	enhancer cloning for luciferase by Gibson	Figure 2
640 fw	ATTTCTCTATCGATAGGTACATGCCATTGCCGGCCGC	enhancer cloning for luciferase by Gibson	Figure 2
641 rv	AGATCTCGAGCCCGGGCTAGCCACATGTCTCAGCAGGTT	enhancer cloning for luciferase by Gibson	Figure 2
642 fw	ATTTCTCTATCGATAGGTACATGGTGCGAGCATCGGGG	enhancer cloning for luciferase by Gibson	Figure 2
643 rv	AGATCTCGAGCCCGGGCTAGGGCTGGTGGACATCAACC	enhancer cloning for luciferase by Gibson	Figure 2
644 fw	ATTTCTCTATCGATAGGTACAGGTGACACCGGCTGCAC	enhancer cloning for luciferase by Gibson	Figure 2
645 rv	AGATCTCGAGCCCGGGCTAGCTCCCCGCGCGCCCCG	enhancer cloning for luciferase by Gibson	Figure 2
646 fw	ATTTCTCTATCGATAGGTACTAGATAATTCTGCCTCTGAAG	enhancer cloning for luciferase by Gibson	Figure 2
647 rv	AGATCTCGAGCCCGGGCTAGGGGAGAAATTATTTGTAGTTAC	enhancer cloning for luciferase by Gibson	Figure 2
648 fw	ATTTCTCTATCGATAGGTACGTCTGGCTATGTTACCCAG	enhancer cloning for luciferase by Gibson	Figure 2
649 rv	AGATCTCGAGCCCGGGCTAGTGTCTACTTCTCATACCCTC	enhancer cloning for luciferase by Gibson	Figure 2
656 fw	ATTTCTCTATCGATAGGTACACGATTCAAGCTGGAATCAAA	enhancer cloning for luciferase by Gibson	Figure 2
657 rv	AGATCTCGAGCCCGGGCTAGCGGGTCCTGCCGCTTTG	enhancer cloning for luciferase by Gibson	Figure 2
658 fw	ATTTCTCTATCGATAGGTACCAGCTCCTTTCCACAGGC	enhancer cloning for luciferase by Gibson	Figure 2
659 rv	AGATCTCGAGCCCGGGCTAGGTACAAAATCGATTGCATTCC	enhancer cloning for luciferase by Gibson	Figure 2
660 fw	ATTTCTCTATCGATAGGTACTTCCAAGTAACTGAGACAGG	enhancer cloning for luciferase by Gibson	Figure 2
661 rv	AGATCTCGAGCCCGGGCTAGGCCTGTCCTCGGGTAATG	enhancer cloning for luciferase by Gibson	Figure 2
698 fw	ATTTCTCTATCGATAGGTACACCCTTGGCTTTGTTCTCTT	enhancer cloning for luciferase by Gibson	Figure 2
699 rv	AGATCTCGAGCCCGGGCTAGTgcctgggacttgagagtt	enhancer cloning for luciferase by Gibson	Figure 2
700 fw	ATTTCTCTATCGATAGGTACGGGGAGGGAGAAGGAGC	enhancer cloning for luciferase by Gibson	Figure 2
701 rv	AGATCTCGAGCCCGGGCTAGAcacaattgtggttgcggag	enhancer cloning for luciferase by Gibson	Figure 2
702 fw	ATTTCTCTATCGATAGGTACTCCCAAAGGCATCCAGTTG	enhancer cloning for luciferase by Gibson	Figure 2
703 rv	AGATCTCGAGCCCGGGCTAGAacaccccaaaagtcatctg	enhancer cloning for luciferase by Gibson	Figure 2
706 fw	ATTTCTCTATCGATAGGTACGggatgtggcaggatcat	enhancer cloning for luciferase by Gibson	Figure 2
707 rv	AGATCTCGAGCCCGGGCTAGtctgtaaccttacccccaac	enhancer cloning for luciferase by Gibson	Figure 2
712 fw	ATTTCTCTATCGATAGGTACTTGTAATCCCTGGAAATACGC	enhancer cloning for luciferase by Gibson	Figure 2
713 rv	AGATCTCGAGCCCGGGCTAGTtgctcccaaagtgctggg	enhancer cloning for luciferase by Gibson	Figure 2
714 fw	ATTTCTCTATCGATAGGTACAaacaactgtgtcagctccaa	enhancer cloning for luciferase by Gibson	Figure 2
715 rv	AGATCTCGAGCCCGGGCTAGAgaggagggagggtgtttat	enhancer cloning for luciferase by Gibson	Figure 2
718 fw	ATTTCTCTATCGATAGGTACTTCTCGATGGCTTTATTACTTG	enhancer cloning for luciferase by Gibson	Figure 2
719 rv	AGATCTCGAGCCCGGGCTAGTtgtcttcccctttaggaaag	enhancer cloning for luciferase by Gibson	Figure 2
726 fw	ATTTCTCTATCGATAGGTACGCTGTTTTCATTATCTCTAATTC	enhancer cloning for luciferase by Gibson	Figure 2
727 rv	AGATCTCGAGCCCGGGCTAGatcacatctcttaaggtatttata	enhancer cloning for luciferase by Gibson	Figure 2
728 fw	ATTTCTCTATCGATAGGTACTctctgccagttacctggg	enhancer cloning for luciferase by Gibson	Figure 2
729 rv	AGATCTCGAGCCCGGGCTAGCcatatgtcacatgaataggt	enhancer cloning for luciferase by Gibson	Figure 2
730 fw	ATTTCTCTATCGATAGGTACTGCTCTTTCTCTATCCCACC	enhancer cloning for luciferase by Gibson	Figure 2
731 rv	AGATCTCGAGCCCGGGCTAGAagttagtgtgggtcctagg	enhancer cloning for luciferase by Gibson	Figure 2
732 fw	ATTTCTCTATCGATAGGTACTagaaaagggggaaaggtgg	enhancer cloning for luciferase by Gibson	Figure 2
733 rv	AGATCTCGAGCCCGGGCTAGaatacatatattaggggaatatata	enhancer cloning for luciferase by Gibson	Figure 2
734 fw	ATTTCTCTATCGATAGGTACGTTTCCTCTCCCTGCAGCC	enhancer cloning for luciferase by Gibson	Figure 2
735 rv	AGATCTCGAGCCCGGGCTAGCggggcgggggtatgtg	enhancer cloning for luciferase by Gibson	Figure 2
736 fw	ATTTCTCTATCGATAGGTACTgcagcattaggtgcatctc	enhancer cloning for luciferase by Gibson	Figure 2
737 rv	AGATCTCGAGCCCGGGCTAGTgagacagtcaaacctgagac	enhancer cloning for luciferase by Gibson	Figure 2
738 fw	ATTTCTCTATCGATAGGTACGGCCATCAAGTGAGGTGG	enhancer cloning for luciferase by Gibson	Figure 2
739 rv	AGATCTCGAGCCCGGGCTAGCatctccacccccaatcat	enhancer cloning for luciferase by Gibson	Figure 2
740 fw	ATTTCTCTATCGATAGGTACAGAGAAGCTGTCTCTTGTCC	enhancer cloning for luciferase by Gibson	Figure 2
741 rv	AGATCTCGAGCCCGGGCTAGGcggactggctgttagcg	enhancer cloning for luciferase by Gibson	Figure 2
742 fw	ATTTCTCTATCGATAGGTACTAGCTTAAATTTCATTTTGGGG	enhancer cloning for luciferase by Gibson	Figure 2
743 rv	AGATCTCGAGCCCGGGCTAGcacggcaccaaatttcactc	enhancer cloning for luciferase by Gibson	Figure 2
748 fw	ATTTCTCTATCGATAGGTACCCACGTACCGTTCATAGTGA	enhancer cloning for luciferase by Gibson	Figure 2
749 rv	AGATCTCGAGCCCGGGCTAGcatgtaccaccacgtctgg	enhancer cloning for luciferase by Gibson	Figure 2
760 fw	ATTTCTCTATCGATAGGTACAGACTTGTCACCATTTACGg	enhancer cloning for luciferase by Gibson	Figure 2
761 rv	AGATCTCGAGCCCGGGCTAGgacagcaacctagccatga	enhancer cloning for luciferase by Gibson	Figure 2
762 fw	ATTTCTCTATCGATAGGTACagaagctttTACCCCAGAAAC	enhancer cloning for luciferase by Gibson	Figure 2
763 rv	AGATCTCGAGCCCGGGCTAGcatccagaacactccatagt	enhancer cloning for luciferase by Gibson	Figure 2
764 fw	ATTTCTCTATCGATAGGTACAGGATTTTTCTTTCCTTTGTAC	enhancer cloning for luciferase by Gibson	Figure 2
765 rv	AGATCTCGAGCCCGGGCTAGctagaaggaggttgtccag	enhancer cloning for luciferase by Gibson	Figure 2
768 fw	ATTTCTCTATCGATAGGTACTGTATTTTTATTTACTTTAAATTTGC	enhancer cloning for luciferase by Gibson	Figure 2
769 rv	AGATCTCGAGCCCGGGCTAGtataaaatatttatatgtgcccag	enhancer cloning for luciferase by Gibson	Figure 2
788 fw	ATTTCTCTATCGATAGGTACGAAAAGGACTTTTGAAAAACTAG	enhancer cloning for luciferase by Gibson	Figure 2
789 rv	AGATCTCGAGCCCGGGCTAGcagaagtttactgggcaaaaa	enhancer cloning for luciferase by Gibson	Figure 2
816 FGFR1_A fw	ATTTCTCTATCGATAGGTACTAGAGGCTGCATCTGCTGG	enhancer cloning for SE dissection	Figure 7
817 FGFR1_A rv	AGATCTCGAGCCCGGGCTAGAAGGAGCACTGAGGATATTG	enhancer cloning for SE dissection	Figure 7
818 FGFR1_B fw	ATTTCTCTATCGATAGGTACGTTTCTCTCAACTCTCGGAG	enhancer cloning for SE dissection	Figure 7
819 FGFR1_B rv	AGATCTCGAGCCCGGGCTAGAATTACAGTGACGAGGTGGG	enhancer cloning for SE dissection	Figure 7
820 FGFR1_C fw	ATTTCTCTATCGATAGGTACGTGTAGAATCCCACTTGGGA	enhancer cloning for SE dissection	Figure 7
821 FGFR1_C rv	AGATCTCGAGCCCGGGCTAGAGCTGTGTCCTTGGCTTCC	enhancer cloning for SE dissection	Figure 7
822 FGFR1_D fw	ATTTCTCTATCGATAGGTACGGTGGTGAAGACAGAAACTC	enhancer cloning for SE dissection	Figure 7
823 FGFR1_D rv	AGATCTCGAGCCCGGGCTAGATGACGAGTTGGACTTTGCTT	enhancer cloning for SE dissection	Figure 7
826 FGFR1_E fw	ATTTCTCTATCGATAGGTACCACCTGTGACAGTGCATAAG	enhancer cloning for SE dissection	Figure 7
827 FGFR1_E rv	AGATCTCGAGCCCGGGCTAGTGCTGAGAGTCCAGGTGAA	enhancer cloning for SE dissection	Figure 7
828 FGFR1_F fw	ATTTCTCTATCGATAGGTACCCCCAAGTGCCTGCCATAT	enhancer cloning for SE dissection	Figure 7
829 FGFR1_F rv	AGATCTCGAGCCCGGGCTAGTCCCCCTTCTCCCCTCTTC	enhancer cloning for SE dissection	Figure 7
830 FGFR1_G fw	ATTTCTCTATCGATAGGTACGCTCAATAAATACCACACGTG	enhancer cloning for SE dissection	Figure 7
831 FGFR1_G rv	AGATCTCGAGCCCGGGCTAGGGCTGAGGCAGGAGAATCA	enhancer cloning for SE dissection	Figure 7
832 FGFR1_H fw	ATTTCTCTATCGATAGGTACTCTGCATTCCCACCACCTC	enhancer cloning for SE dissection	Figure 7
833 FGFR1_H rv	AGATCTCGAGCCCGGGCTAGAGGATCACTTGAGGCCAGG	enhancer cloning for SE dissection	Figure 7
446 OCT4 PE anti fw	ATTTCTCTATCGATAGGTACTCCACTATGGAACCTGCACA	enhancer cloning for luciferase by Gibson	Figure S4
447 OCT4 PE anti rv	AGATCTCGAGCCCGGGCTAGCTGAGTCCCCCAGAGGAAG	enhancer cloning for luciferase by Gibson	Figure S4
770 hg19_chr6_144284360_144284861fw	ATTTCTCTATCGATAGGTACTacaattactccttgaagtca	enhancer cloning for inactive published enhancers	Figure S4
771 hg19_chr6_144284360_144284861rv	AGATCTCGAGCCCGGGCTAGcttaatctctgagaacaatcta	enhancer cloning for inactive published enhancers	Figure S4
772 hg19_chr2_171620395_171621396 fw	ATTTCTCTATCGATAGGTACCgagtcctgcctcctacc	enhancer cloning for inactive published enhancers	Figure S4
773 hg19_chr2_171620395_171621396 rv	AGATCTCGAGCCCGGGCTAGgtctcagaggctttagtatg	enhancer cloning for inactive published enhancers	Figure S4
774 hg19_chr2_202737766_202738767 fw	ATTTCTCTATCGATAGGTACGAGAAGTGGAAGAGTTTCAC	enhancer cloning for inactive published enhancers	Figure S4
775 hg19_chr2_202737766_202738767 rv	AGATCTCGAGCCCGGGCTAGtctcactctgtctcccagg	enhancer cloning for inactive published enhancers	Figure S4
776 hg19_chr2_202737913_202738914 fw	ATTTCTCTATCGATAGGTACGAATAAAATATCAGGGTACAAAG	enhancer cloning for inactive published enhancers	Figure S4
777 hg19_chr2_202737913_202738914 rv	AGATCTCGAGCCCGGGCTAGttttaaacttaatttaagtaaattaag	enhancer cloning for inactive published enhancers	Figure S4
778 hg19_chr2_175833616_175834617 fw	ATTTCTCTATCGATAGGTACACTCTTTATaactcatttggta	enhancer cloning for inactive published enhancers	Figure S4
779 hg19_chr2_175833616_175834617 rv	AGATCTCGAGCCCGGGCTAGtgacccacaagtgtttactg	enhancer cloning for inactive published enhancers	Figure S4
782 hg19_chr2_11529990_11530991 fw	ATTTCTCTATCGATAGGTACATATTAACTTTCCATGCTGTTAG	enhancer cloning for inactive published enhancers	Figure S4
783 hg19_chr2_11529990_11530991 rv	AGATCTCGAGCCCGGGCTAGcccccctcgaatggtatac	enhancer cloning for inactive published enhancers	Figure S4
784 hg19_chr22_31737166_31738167 fw	ATTTCTCTATCGATAGGTACAGAGAGCCCAGAAAGAAACT	enhancer cloning for inactive published enhancers	Figure S4
785 hg19_chr22_31737166_31738167 rv	AGATCTCGAGCCCGGGCTAGttcctctcctggccactg	enhancer cloning for inactive published enhancers	Figure S4
786 hg19_chr3_68715529_68716078 fw	ATTTCTCTATCGATAGGTACCCTCTGGTCCAATTAGCTC	enhancer cloning for inactive published enhancers	Figure S4
787 hg19_chr3_68715529_68716078 rv	AGATCTCGAGCCCGGGCTAGgagctattaacaaaaataatagg	enhancer cloning for inactive published enhancers	Figure S4
neg1_ASB1_gRNA1_fw	CACCGTCGAAAAAAACATACTAAA	gRNAs enhancer deletions	Figure 1
neg1_ASB1_gRNA1_rv	AAACTTTAGTATGTTTTTTTCGAC	gRNAs enhancer deletions	Figure 1
neg1_ASB1_gRNA2_fw	CACCGGCTGAAGTAGTCTCTAGAA	gRNAs enhancer deletions	Figure 1
neg1_ASB1_gRNA2_rv	AAACTTCTAGAGACTACTTCAGCC	gRNAs enhancer deletions	Figure 1
neg2_GNAI2_gRNA1_fw	CACCGGCCTGGGTTTGGAGCCCTA	gRNAs enhancer deletions	Figure 1
neg2_GNAI2_gRNA1_rv	AAACTAGGGCTCCAAACCCAGGCC	gRNAs enhancer deletions	Figure 1
neg2_GNAI2_gRNA2_fw	CACCGCTGAGAGACTAGGTGAATC	gRNAs enhancer deletions	Figure 1
neg2_GNAI2_gRNA2_rv	AAACGATTCACCTAGTCTCTCAGC	gRNAs enhancer deletions	Figure 1
neg3_MBOAT_gRNA1_fw	CACCGTTTCTAAGCCCAGCTACAT	gRNAs enhancer deletions	Figure 1
neg3_MBOAT_gRNA1_rv	AAACATGTAGCTGGGCTTAGAAAC	gRNAs enhancer deletions	Figure 1
neg3_MBOAT_gRNA2_fw	CACCgTCACAGGTGTATCCTTAACC	gRNAs enhancer deletions	Figure 1
neg3_MBOAT_gRNA2_rv	AAACGGTTAAGGATACACCTGTGAC	gRNAs enhancer deletions	Figure 1
neg4_TBX3 gRNA 1 fw:	CACCGCTGAAATCTTCCCCACCGC	gRNAs enhancer deletions	Figure 1
neg4_TBX3 gRNA 1 rv	AAACGCGGTGGGGAAGATTTCAGC	gRNAs enhancer deletions	Figure 1
neg4_TBX3 gRNA 2 fw:	CACCGAATGATCCTTAGATGGTGA	gRNAs enhancer deletions	Figure 1
neg4_TBX3 gRNA 2 rv:	AAACTCACCATCTAAGGATCATTC	gRNAs enhancer deletions	Figure 1
pos1_PIF2_gRNA1_fw	CACCGCTGGGGACTGGATCGCCCT	gRNAs enhancer deletions	Figure 1
pos1_PIF2_gRNA1_rv	AAACAGGGCGATCCAGTCCCCAGC	gRNAs enhancer deletions	Figure 1
pos1_PIF2_gRNA2_fw	CACCGAAAAGGATACGTGGGGGAA	gRNAs enhancer deletions	Figure 1
pos1_PIF2_gRNA2_rv	AAACTTCCCCCACGTATCCTTTTC	gRNAs enhancer deletions	Figure 1
pos2_SFRP2_gRNA1_fw	CACCGACTGGTGAGACTCTTGTAG	gRNAs enhancer deletions	Figure 1
pos2_SFRP2_gRNA1_rv	AAACCTACAAGAGTCTCACCAGTC	gRNAs enhancer deletions	Figure 1
pos2_SFRP2_gRNA2_fw	CACCGGGGATTTAGGGGTTGGCCG	gRNAs enhancer deletions	Figure 1
pos2_SFRP2_gRNA2_rv	AAACCGGCCAACCCCTAAATCCCC	gRNAs enhancer deletions	Figure 1
pos3_ID1_gRNA1_fw	CACCGGTGATAAAAATTAGGCGCC	gRNAs enhancer deletions	Figure 1
pos3_ID1_gRNA1_rv	AAACGGCGCCTAATTTTTATCACC	gRNAs enhancer deletions	Figure 1
pos3_ID1_gRNA2_fw	CACCgTATTTTTTCAATGTAGAGAC	gRNAs enhancer deletions	Figure 1
pos3_ID1_gRNA2_rv	AAACGTCTCTACATTGAAAAAATAC	gRNAs enhancer deletions	Figure 1
pos4_TCF7L1_gRNA1_fw	CACCGCGACGTTGTCCTCCGACTC	gRNAs enhancer deletions	Figure 1
pos4_TCF7L1_gRNA1_rv	AAACGAGTCGGAGGACAACGTCGC	gRNAs enhancer deletions	Figure 1
pos4_TCF7L1_gRNA2_fw	CACCGAGAAAGGCTAGGTGCTGAA	gRNAs enhancer deletions	Figure 1
pos4_TCF7L1_gRNA2_rv	AAACTTCAGCACCTAGCCTTTCTC	gRNAs enhancer deletions	Figure 1
genotyping_neg1_fw	CCACAACCAATTGCCTCTTT	genotyping CRISPR-deletions	Figure S3
genotyping_neg1_rv	CTGGGCCTCACATGAAGTTT	genotyping CRISPR-deletions	Figure S3
genotyping_neg2_fw	TTGAACCTGGGAAGTGAAGG	genotyping CRISPR-deletions	Figure S3
genotyping_neg2_rv	CATAGTGGGTGGTGTGATGC	genotyping CRISPR-deletions	Figure S3
genotyping_neg3_1_fw	ACTGGGGTAACCAGGGTGAG	genotyping CRISPR-deletions	Figure S3
genotyping_neg3_1_rv	TAGCCAGGTGTGGAATGTGA	genotyping CRISPR-deletions	Figure S3
genotyping_neg3_2_fw	CATTGATGGAAAAATTGGTGAA	genotyping CRISPR-deletions	Figure S3
genotyping_neg3_2_rv	ACAGGTGTGAGCCACTGTGA	genotyping CRISPR-deletions	Figure S3
TBX genotyping 1 fw	GCTGGTTCCTTTTGAATGTGA	genotyping CRISPR-deletions	Figure S3
TBX genotyping 1 rv	AATTGCATTTGAAGCCCTTG	genotyping CRISPR-deletions	Figure S3
TBX genotyping 2 fw	AGACAGGACAAAGCCCAAGA	genotyping CRISPR-deletions	Figure S3
TBX genotyping 2 rv	CAGAAAGATTAGGCCCAGGA	genotyping CRISPR-deletions	Figure S3
genotyping_pos1_1_fw	AAGTGGAGGGACAGCAGGTA	genotyping CRISPR-deletions	Figure S3
genotyping_pos1_1_rv	CAGGGACTTCTTCCCATCAA	genotyping CRISPR-deletions	Figure S3
genotyping_pos1_2_fw	AGGGAGCATAAGGCACAGG	genotyping CRISPR-deletions	Figure S3
genotyping_pos1_2_rv	AAACTGACAGCCCCTTCAGA	genotyping CRISPR-deletions	Figure S3
genotyping_pos2_1_fw	GAACTTCGTTTTCCCTCGAA	genotyping CRISPR-deletions	Figure S3
genotyping_pos2_1_rv	TCCTTGAACTCCCAACAAGG	genotyping CRISPR-deletions	Figure S3
genotyping_pos2_2_fw	GGAAGGGTTTCGTCGTTGTA	genotyping CRISPR-deletions	Figure S3
genotyping_pos2_2_rv	GAGGGCTCCCAAAACAATG	genotyping CRISPR-deletions	Figure S3
genotyping_pos3_outer_fw	AGGCCCTGAGTAGCTTGGAT	genotyping CRISPR-deletions	Figure S3
genotyping_pos3_outer_rv	AACAGGGAGCTCCTGAGTGA	genotyping CRISPR-deletions	Figure S3
genotyping_pos3_inner_1_fw	CACACCCGGCTAATTTTTGT	genotyping CRISPR-deletions	Figure S3
genotyping_pos3_inner_1_rv	ACTGGTGTGAACCCAAAAGC	genotyping CRISPR-deletions	Figure S3
genotyping_pos3_inner_2_fw	CACACCCGGCTAATTTTTGT	genotyping CRISPR-deletions	Figure S3
genotyping_pos3_inner_2_rv	TGTGGAGCATCTCTTGCTTG	genotyping CRISPR-deletions	Figure S3
genotyping_pos4_fw	CACCTCTGGGATCTTCCTTG	genotyping CRISPR-deletions	Figure S3
genotyping_pos4_rv	ACCAAATGTGGAGGACTTGG	genotyping CRISPR-deletions	Figure S3
ASB1_qPCR_fw	gaatttggagccaacctgaa	qPCR	Figure 2
ASB1_qPCR_rv	cagcaaggttctgggaacac	qPCR	Figure 2
DUSP6_qPCR_fw	gctgctcaagaagctcaagg	qPCR	Figure 2
DUSP6_qPCR_rv	agccgtctagattggtctcg	qPCR	Figure 2
FAM174B_qPCR_fw	gcctttaccaccctcctcat	qPCR	Figure 2
FAM174B_qPCR_rv	tctgctggagtggtgatgat	qPCR	Figure 2
GNAI2_qPCR_fw	ggaggtgaagttgctgctgt	qPCR	Figure 2
GNAI2_qPCR_rv	ctcctcggagtagccatcct	qPCR	Figure 2
ID1_qPCR_fw	cctcaacggcgagatcag	qPCR	Figure 2
ID1_qPCR_rv	cgcttcagcgacacaagat	qPCR	Figure 2
MBOAT1_qPCR_fw	tggcatctattttgtcatcttttg	qPCR	Figure 2
MBOAT1_qPCR_rv	ggaatatctgtgaatattggatacac	qPCR	Figure 2
PIF1_qPCR_fw	caggcagaccagaccttcat	qPCR	Figure 2
PIF1_qPCR_rv	caccttgtgggaagctgtg	qPCR	Figure 2
QKI_qPCR_fw	ttgaagcagaaaccggatgt	qPCR	Figure 2
QKI_qPCR_rv	ttgggcttgcctctattttg	qPCR	Figure 2
SET_qPCR_fw	caggcttgccgaagaagg	qPCR	Figure 2
SET_qPCR_rv	tctcctcactggcttgttca	qPCR	Figure 2
SFRP2_qPCR_fw	ctagcagcgaccacctcct	qPCR	Figure 2
SFRP2_qPCR_rv	gcgtttccattatgtcgttg	qPCR	Figure 2
TCF7L1_qPCR_fw	agagcagcagctcggact	qPCR	Figure 2
TCF7L1_qPCR_rv	tgtcctgaggccttctcact	qPCR	Figure 2
TRAF3IP1_qPCR_fw	gctacctgcacgacatcatc	qPCR	Figure 2
TRAF3IP1_qPCR_rv	ttttgcatctttatccttcaca	qPCR	Figure 2
TBX3 ex1-ex2 fw:	tttgggatcagtttcacaagc	qPCR	Figure 2
TBX3 ex1-ex2 rv:	ccagcccagaacatctcact	qPCR	Figure 2
TBX3 ex2-ex3 fw:	gggaacagtggatgtccaaa	qPCR	Figure 2
TBX3 ex2-ex3 rv:	cacgtagcgtgatcacttgg	qPCR	Figure 2
TBX3 ex3-ex4 fw:	actttggccttcccaagtg	qPCR	Figure 2
TBX3 ex3-ex4 rv:	gctggtatttgtgcatggag	qPCR	Figure 2
RBM19 Ex3-ex5 fw:	ccaaaagactctactactccagaaa	qPCR	Figure 2
RBM19 Ex3-ex5 rv:	tcctggaactctgtatcctcct	qPCR	Figure 2
MED13L Ex4-Ex5 fw:	tcgttaggattgggaaatgg	qPCR	Figure 2
MED13L Ex4-Ex5 rv:	tgcagaaagaatgtgaaagca	qPCR	Figure 2
FGFR1_A_gRNA1fw	CACCgAGGCTGCATCTGCTGGGTCC	gRNAs enhancer deletions	Figure S8
FGFR1_A_gRNA1rv	AAACGGACCCAGCAGATGCAGCCTC	gRNAs enhancer deletions	Figure S8
FGFR1_A_gRNA2fw	CACCgAGTGAGGATATTGGCTCCAC	gRNAs enhancer deletions	Figure S8
FGFR1_A_gRNA2rv	AAACGTGGAGCCAATATCCTCACTC	gRNAs enhancer deletions	Figure S8
FGFR1_B_gRNA1fw	CACCAAAACTTACCTTCGGCTGGC	gRNAs enhancer deletions	Figure S8
FGFR1_B_gRNA1rv	AAACGCCAGCCGAAGGTAAGTTTT	gRNAs enhancer deletions	Figure S8
FGFR1_B_gRNA2fw	CACCCTAAATTACAGTGACGAGGT	gRNAs enhancer deletions	Figure S8
FGFR1_B_gRNA2rv	AAACACCTCGTCACTGTAATTTAG	gRNAs enhancer deletions	Figure S8
FGFR1_G_gRNA1fw	CACCTGGGCGCCAGGCATCGTAGT	gRNAs enhancer deletions	Figure S8
FGFR1_G_gRNA1rv	AAACACTACGATGCCTGGCGCCCA	gRNAs enhancer deletions	Figure S8
FGFR1_G_gRNA2fw	CACCATTTAAAAGATTATCCCGGC	gRNAs enhancer deletions	Figure S8
FGFR1_G_gRNA2rv	AAACGCCGGGATAATCTTTTAAAT	gRNAs enhancer deletions	Figure S8
FGFR1_A_genotyp fw	TGTGGCAGACTCAAGACCAG	genotyping CRISPR-deletions	Figure S8
FGFR1_A_genotyp rv	GCCCTTTGGAGTGTAGAACG	genotyping CRISPR-deletions	Figure S8
FGFR1_B_genotyp fw	GAAAGCAACTTAAAAGGAGCACA	genotyping CRISPR-deletions	Figure S8
FGFR1_B_genotyp rv	ACACCCAGAGTCCCTCTGTC	genotyping CRISPR-deletions	Figure S8
FGFR1_G_genotyp fw	ACAGCATGTTCTCCCTCAGC	genotyping CRISPR-deletions	Figure S8
FGFR1_G_genotyp rv	AGAGTGGAAGCCAATTGCAG	genotyping CRISPR-deletions	Figure S8
FGFR1_qPCR_fw	cctacttctccgtcaatgtttca	qPCR	Figure S8
FGFR1_qPCR_rv	cggtttggtttggtgttatct	qPCR	Figure S8
LETM2_qPCR_fw	gaaggagctgggaggaccta	qPCR	Figure S8
LETM2_qPCR_rv	gaaggccatatttatttttgtctca	qPCR	Figure S8
C8ORF86_qPCR_fw	cacgagcacagccacttcta	qPCR	Figure S8
C8ORF86_qPCR_rv	actgtgggctgctgtgtttt	qPCR	Figure S8
RNF5P1_qPCR_fw	tgtgtgtggccacctgtact	qPCR	Figure S8
RNF5P1_qPCR_rv	tctctgctgatcccagcttt	qPCR	Figure S8
WHSC1L1/NSD3_qPCR_fw	caaaatccccaaattagaacca	qPCR	Figure S8
WHSC1L1/NSD3_qPCR_rv	gaactggggcttcctctttt	qPCR	Figure S8
CMV_prom_for_1	CTGAGCTCCCTAGGAGGTCTATATAAGCAGAGCTCGTTTAGTGAACCGTCAGATC	oligo for replacing STARR-seq minimal enhancer	Figure S3
CMV_prom_for_2	GCCTGGAGACGCCATCCACGCTGTTTTGACCTCCATAGAAGGGCC	oligo for replacing STARR-seq minimal enhancer	Figure S3
CMV_prom_rev_1	CTTCTATGGAGGTCAAAACAGCGTGGATGGCGTCTCCAGGCGATCTGACGGTTCAC	oligo for replacing STARR-seq minimal enhancer	Figure S3
CMV_prom_rev_2	TAAACGAGCTCTGCTTATATAGACCTCCTAGGGAGCTCAGGTAC	oligo for replacing STARR-seq minimal enhancer	Figure S3
Aml_prom_for_1	CTGAGCTCCCTAGGGGGGCTATAAAAGGGGGTGGGGGCGCGTTCGTCCTCACTCTC	oligo for replacing STARR-seq minimal enhancer	Figure S3
Aml_prom_for_2	TTCCGCATCGCTGTCTGCGAGGGCCAGCTGTTGGGGTGAGGGCC	oligo for replacing STARR-seq minimal enhancer	Figure S3
Aml_prom_rev_1	CTCACCCCAACAGCTGGCCCTCGCAGACAGCGATGCGGAAGAGAGTGAGGACGAAC	oligo for replacing STARR-seq minimal enhancer	Figure S3
Aml_prom_rev_2	GCGCCCCCACCCCCTTTTATAGCCCCCCTAGGGAGCTCAGGTAC	oligo for replacing STARR-seq minimal enhancer	Figure S3
900 hg19_chr6_144284360_144284861_STARR_fw	TAGAGCATGCACCGGacaattactccttgaagtca	enhancer cloning for STARR-seq plasmids for FACS	Figure S3
901 hg19_chr6_144284360_144284861_STARR_rv	GGCCGAATTCGTCGActtaatctctgagaacaatcta	enhancer cloning for STARR-seq plasmids for FACS	Figure S3
902 hg19_chr2_171620395_171621396_STARR_fw	TAGAGCATGCACCGGgagtcctgcctcctacc	enhancer cloning for STARR-seq plasmids for FACS	Figure S3
903 hg19_chr2_171620395_171621396_STARR_rv	GGCCGAATTCGTCGAgtctcagaggctttagtatg	enhancer cloning for STARR-seq plasmids for FACS	Figure S3
904 hg19_chr2_202737766_202738767_STARR_fw	TAGAGCATGCACCGGGAGAAGTGGAAGAGTTTCAC	enhancer cloning for STARR-seq plasmids for FACS	Figure S3
905 hg19_chr2_202737766_202738767_STARR_rv	GGCCGAATTCGTCGAtctcactctgtctcccagg	enhancer cloning for STARR-seq plasmids for FACS	Figure S3
906 hg19_chr2_202737913_202738914_STARR_fw	TAGAGCATGCACCGGGAATAAAATATCAGGGTACAAAG	enhancer cloning for STARR-seq plasmids for FACS	Figure S3
907 hg19_chr2_202737913_202738914_STARR_rv	GGCCGAATTCGTCGAttttaaacttaatttaagtaaattaag	enhancer cloning for STARR-seq plasmids for FACS	Figure S3
908 hg19_chr2_175833616_175834617_STARR_fw	TAGAGCATGCACCGGACTCTTTATaactcatttggta	enhancer cloning for STARR-seq plasmids for FACS	Figure S3
909 hg19_chr2_175833616_175834617_STARR_rv	GGCCGAATTCGTCGAtgacccacaagtgtttactg	enhancer cloning for STARR-seq plasmids for FACS	Figure S3
910 hg19_chr2_11529990_11530991_STARR_fw	TAGAGCATGCACCGGATATTAACTTTCCATGCTGTTAG	enhancer cloning for STARR-seq plasmids for FACS	Figure S3
911 hg19_chr2_11529990_11530991_STARR_rv	GGCCGAATTCGTCGAcccccctcgaatggtatac	enhancer cloning for STARR-seq plasmids for FACS	Figure S3
912 hg19_chr22_31737166_31738167_STARR_fw	TAGAGCATGCACCGGAGAGAGCCCAGAAAGAAACT	enhancer cloning for STARR-seq plasmids for FACS	Figure S3
913 hg19_chr22_31737166_31738167_STARR_rv	GGCCGAATTCGTCGAttcctctcctggccactg	enhancer cloning for STARR-seq plasmids for FACS	Figure S3
914 hg19_chr3_68715529_68716078_STARR_fw	TAGAGCATGCACCGGCTCTGGTCCAATTAGCTC	enhancer cloning for STARR-seq plasmids for FACS	Figure S3
915 hg19_chr3_68715529_68716078_STARR_rv	GGCCGAATTCGTCGAgagctattaacaaaaataatagg	enhancer cloning for STARR-seq plasmids for FACS	Figure S3
916 OCT4 PE sense_STARR_fw	TAGAGCATGCACCGGTCCACTATGGAACCTGCACA	enhancer cloning for STARR-seq plasmids for FACS	Figure S3
917 OCT4 PE sense_STARR_rv:	GGCCGAATTCGTCGACTGAGTCCCCCAGAGGAAG	enhancer cloning for STARR-seq plasmids for FACS	Figure S3
918 top_STARR_1_for	TAGAGCATGCACCGGATCCTGCTGAGGGTTGTGAG	enhancer cloning for STARR-seq plasmids for FACS	Figure S3
919 top_STARR_1_rev	GGCCGAATTCGTCGAaatatccacttgctcagcta	enhancer cloning for STARR-seq plasmids for FACS	Figure S3
920 top_STARR_2_for	TAGAGCATGCACCGGACCCTTGGCTTTGTTCTCTT	enhancer cloning for STARR-seq plasmids for FACS	Figure S3
921 top_STARR_2_rev	GGCCGAATTCGTCGATGCCTGGGACTTGAGAGTTG	enhancer cloning for STARR-seq plasmids for FACS	Figure S3
922 top_STARR_3_for	TAGAGCATGCACCGGTCAGTCTTTTCTATTTCACT	enhancer cloning for STARR-seq plasmids for FACS	Figure S3
923 top_STARR_3_rev	GGCCGAATTCGTCGATTAAGVAGCTGCCTCGATGA	enhancer cloning for STARR-seq plasmids for FACS	Figure S3
924 top_STARR_4_for	TAGAGCATGCACCGGgcctcccaaagtgttgggat	enhancer cloning for STARR-seq plasmids for FACS	Figure S3
925 top_STARR_4_rev	GGCCGAATTCGTCGAGCCGGCCCAGCCCGGGAGCC	enhancer cloning for STARR-seq plasmids for FACS	Figure S3
926 top_STARR_5_for	TAGAGCATGCACCGGGGGCTCTGCCTAACGATTCA	enhancer cloning for STARR-seq plasmids for FACS	Figure S3
927 top_STARR_5_rev	GGCCGAATTCGTCGATTTCTCTGAGACTAATGACT	enhancer cloning for STARR-seq plasmids for FACS	Figure S3
928 top_STARR_6_for	TAGAGCATGCACCGGGATGAGATCCCTGGGACATG	enhancer cloning for STARR-seq plasmids for FACS	Figure S3
929 top_STARR_6_rev	GGCCGAATTCGTCGAacaagctcccacacaggggc	enhancer cloning for STARR-seq plasmids for FACS	Figure S3
930 top_STARR_7_for	TAGAGCATGCACCGGGGGGAGGGAGAAGGAGCAAA	enhancer cloning for STARR-seq plasmids for FACS	Figure S3
931 top_STARR_7_rev	GGCCGAATTCGTCGAAcacaattgtggttgcggag	enhancer cloning for STARR-seq plasmids for FACS	Figure S3
932 top_STARR_8_for	TAGAGCATGCACCGGtagggaattccctttcctag	enhancer cloning for STARR-seq plasmids for FACS	Figure S3
933 top_STARR_8_rev	GGCCGAATTCGTCGAcagtgagaggtgaagctgtc	enhancer cloning for STARR-seq plasmids for FACS	Figure S3
