# Supplementary material for: Functional Dissection of the Enhancer Repertoire in Human Embryonic Stem Cells
Source: Cell Stem Cell. 2018 Aug 2;23(2):276–288.e8. doi: 10.1016/j.stem.2018.06.014 (PMC6084406; doi:10.1016/j.stem.2018.06.014)
Supplement: Data S1. Genomic Coordinates (BED Files) of ChIP-Seq Peaks, ChIP-STARR-Seq Enhancer with Activity Level, and Super-Enhancers Called in This Study, Related to Figures 1, 2, 5, and 7 [file mmc7.zip]

Archive with 8 entries (8 files):
- ChIP-seq_peaks_H3K4me1.bed.gz
- ChIP-seq_peaks_H3K27ac.bed.gz
- ChIP-seq_peaks_NANOG.bed.gz
- ChIP-seq_peaks_OCT4.bed.gz
- ChIP-STARR-seq_enhancers_naive.bed.gz
- ChIP-STARR-seq_enhancers_primed.bed.gz
- Super-enhancers_naive.bed.gz
- Super-enhancers_primed.bed.gz
